# Supplementary material for: Mol­ecular structure of tris­[(6-bromo­pyridin-2-yl)meth­yl]amine
Source: Acta Crystallogr E Crystallogr Commun. 2024 Sep 10;80(Pt 10):1006–9. doi: 10.1107/S2056989024008685 (PMC11451500; doi:10.1107/S2056989024008685)
Supplement: Supplementary file 1 [file e-80-01006-sup1.cif]

##############################################################################
#                                                                            #
# This CIF contains the data in a paper accepted for publication in          #
# Acta Crystallographica Section E. It conforms to the requirements of       #
# Notes for Authors for Acta Crystallographica Section E, and has been       #
# peer reviewed under the auspices of the IUCr Commission on Journals.       #
#                                                                            #
# Full details of the Crystallographic Information File format               #
# are given in the paper "The Crystallographic Information File (CIF):       #
# a New Standard Archive File for Crystallography" by S. R. Hall, F. H.      #
# Allen and I. D. Brown [Acta Cryst. (1991), A47, 655-685].                  #
#                                                                            #
# The current version of the core CIF dictionary is obtainable from          #
# ftp://ftp.iucr.org/pub/cif_core.dic.                                       #
#                                                                            #
# Software is freely available for graphical display of the structure(s)     #
# in this CIF. For information consult the CIF software page                 #
# http://www.iucr.org/resources/cif/software.                                #
#                                                                            #
# This file may be used for bona fide research purposes within the           #
# scientific community so long as proper attribution is given to the journal # 
# article from which it was obtained.                                        #
#                                                                            #
##############################################################################
data_I
_audit_creation_method     'SHELXL-2019/1'
_journal_date_recd_electronic     2024-07-08
_journal_date_accepted     2024-09-04
_journal_name_full     'Acta Crystallographica, Section E'
_journal_year     2024
_journal_volume     80
_journal_issue      1
_journal_page_first     0
_journal_page_last     0
_journal_paper_category     GO
_journal_paper_doi     10.1107/S2056989024008685
_journal_coeditor_code     EV2008
_publ_contact_author_name     'Rita K. Upmacis'
_publ_contact_author_address
;
Department of Chemistry & Physical Sciences, Pace University, New York,
New York 10038, USA
;
_publ_contact_author_email     'rupmacis@pace.edu'
_publ_contact_author_fax     ?
_publ_contact_author_phone     ?
_publ_section_title
;
Molecular structure of tris[(6-bromopyridin-2-yl)methyl]amine
;
_publ_section_title_footnote     .
loop_
    _publ_author_name
    _publ_author_footnote
    _publ_author_address
    'Yan, Ran' .
;
Department of Chemistry, Columbia University, New York, New York 10027,
USA
;
    'Dai, Zhaohua' .
;
Department of Chemistry & Physical Sciences, Pace University, New York,
New York 10038,
USA
;
    'Shlian, Daniel G.' .
;
Department of Chemistry, Columbia University, New York, New York 10027,
USA
;
    'Mitchell, Trinit'y D.' .
;
Department of Chemistry & Physical Sciences, Pace University, New York,
New York 10038,
USA
;
    'Loo, Aaron' .
;
Department of Chemistry, Columbia University, New York, New York 10027,
USA
;
    'Mulosmani, Kaltrina' .
;
Department of Chemistry & Physical Sciences, Pace University, New York,
New York 10038,
USA
;
    'Upmacis, Rita K.' .
;
Department of Chemistry & Physical Sciences, Pace University, New York,
New York 10038,
USA
;
_publ_section_synopsis
;
Crystals of tris[(6-bromopyridin-2-yl)methyl]amine (TPABr~3~) were obtained
from a solution in acetonitrile upon evaporation. The crystals are triclinic
with space group <i>P</i>\=1.
;
_chemical_name_systematic
;
Tris[(6-bromopyridin-2-yl)methyl]amine
;
_chemical_name_common     ?
_chemical_formula_moiety     'C18 H15 Br3 N4'
_chemical_formula_sum     'C18 H15 Br3 N4'
_chemical_formula_iupac     'C18 H15 Br3 N4'
_chemical_formula_weight     527.07
_chemical_melting_point     ?
_space_group_crystal_system     triclinic
_space_group_name_H-M_alt     'P -1'
_space_group_name_Hall     '-P 1'
loop_
    _space_group_symop_operation_xyz
    'x, y, z'
    '-x, -y, -z'
_cell_length_a     6.2445(8)
_cell_length_b     13.2335(16)
_cell_length_c     13.4984(16)
_cell_angle_alpha     79.168(2)
_cell_angle_beta     88.671(2)
_cell_angle_gamma     78.962(2)
_cell_volume     1075.2(2)
_cell_formula_units_Z     2
_cell_measurement_reflns_used     3031
_cell_measurement_theta_min     3.07
_cell_measurement_theta_max     23.83
_cell_measurement_temperature     180(2)
_exptl_crystal_description     plate
_exptl_crystal_colour     colorless
_exptl_crystal_size_max     0.150
_exptl_crystal_size_mid     0.130
_exptl_crystal_size_min     0.040
_exptl_crystal_density_diffrn     1.628
_exptl_crystal_density_meas     ?
_exptl_crystal_density_method     ?
_exptl_crystal_F_000     512
_exptl_absorpt_coefficient_mu     5.635
_exptl_absorpt_correction_type     multi-scan
_exptl_absorpt_process_details
;
(SADABS; Krause <i>et al.</i>,  2015)
;
_exptl_absorpt_correction_T_min     0.5352
_exptl_absorpt_correction_T_max     0.7461
_diffrn_ambient_temperature     180(2)
_diffrn_source     ?
_diffrn_radiation_type     MoK\a
_diffrn_radiation_wavelength     0.71073
_diffrn_measurement_device_type     'Bruker APEXII CCD'
_diffrn_measurement_method     '\f and \w scans'
_diffrn_detector_area_resol_mean     ?
_diffrn_reflns_number     11638
_diffrn_reflns_av_R_equivalents     0.0701
_diffrn_reflns_av_unetI/netI     0.0795
_diffrn_reflns_theta_min     1.536
_diffrn_reflns_theta_max     25.026
_diffrn_reflns_theta_full     25.000
_diffrn_measured_fraction_theta_max     0.999
_diffrn_measured_fraction_theta_full     0.999
_diffrn_reflns_limit_h_min     -7
_diffrn_reflns_limit_h_max     7
_diffrn_reflns_limit_k_min     -15
_diffrn_reflns_limit_k_max     15
_diffrn_reflns_limit_l_min     -16
_diffrn_reflns_limit_l_max     16
_refine_special_details     ?
_reflns_number_total     3813
_reflns_number_gt     2434
_reflns_threshold_expression     'I > 2\s(I)'
_refine_ls_structure_factor_coef     Fsqd
_refine_ls_matrix_type     full
_refine_ls_R_factor_all     0.0884
_refine_ls_R_factor_gt     0.0452
_refine_ls_wR_factor_gt     0.0984
_refine_ls_wR_factor_ref     0.1139
_refine_ls_goodness_of_fit_ref     1.016
_refine_ls_restrained_S_all     1.016
_refine_ls_number_reflns     3813
_refine_ls_number_parameters     226
_refine_ls_number_restraints     0
_refine_ls_hydrogen_treatment     constr
_refine_ls_weighting_scheme     calc
_refine_ls_weighting_details
                      'w=1/[\s^2^(Fo^2^)+(0.0464P)^2^] where P=(Fo^2^+2Fc^2^)/3'
_atom_sites_solution_hydrogens     geom
_atom_sites_solution_primary     dual
_atom_sites_solution_secondary     ?
_refine_ls_shift/su_max     0.000
_refine_ls_shift/su_mean     0.000
_refine_diff_density_max     0.469
_refine_diff_density_min     -0.672
_refine_ls_extinction_method     none
_refine_ls_extinction_coef     .
loop_
    _atom_type_symbol
    _atom_type_description
    _atom_type_scat_dispersion_real
    _atom_type_scat_dispersion_imag
    _atom_type_scat_source
    'C' 'C' 0.0033 0.0016
                         'International Tables Vol C Tables 4.2.6.8 and 6.1.1.4'
    'H' 'H' 0.0000 0.0000
                         'International Tables Vol C Tables 4.2.6.8 and 6.1.1.4'
    'N' 'N' 0.0061 0.0033
                         'International Tables Vol C Tables 4.2.6.8 and 6.1.1.4'
    'Br' 'Br' -0.2901 2.4595
                         'International Tables Vol C Tables 4.2.6.8 and 6.1.1.4'
_computing_data_collection
;
APEX4 (Bruker, 2014)
;
_computing_cell_refinement
;
SAINT (Bruker, 2014)
;
_computing_data_reduction
;
SAINT (Bruker, 2014)
;
_computing_structure_solution
;
<i>SHELXT</i> (Sheldrick 2015a)
;
_computing_structure_refinement
;
<i>SHELXL2019/1</i> (Sheldrick, 2015b)
;
_computing_molecular_graphics
;
SHELXTL (Sheldrick, 2008)
;
_computing_publication_material
;
SHELXTL (Sheldrick, 2008)
;
loop_
    _atom_site_type_symbol
    _atom_site_label
    _atom_site_fract_x
    _atom_site_fract_y
    _atom_site_fract_z
    _atom_site_U_iso_or_equiv
    _atom_site_adp_type
    _atom_site_calc_flag
    _atom_site_occupancy
    _atom_site_disorder_assembly
    _atom_site_disorder_group
    N N1 0.2019(7) 0.3566(4) 0.5337(3) 0.0361(12) Uani d 1 . .
    N N2 0.2962(7) 0.0992(3) 0.2191(3) 0.0326(11) Uani d 1 . .
    N N3 0.1478(7) 0.5757(4) 0.0911(3) 0.0297(11) Uani d 1 . .
    N N4 0.2814(7) 0.3485(3) 0.2805(3) 0.0289(11) Uani d 1 . .
    C C1 0.1888(9) 0.4160(5) 0.3517(4) 0.0339(14) Uani d 1 . .
    H H1B 0.033813 0.410977 0.363630 0.041 Uiso calc 1 . .
    H H1C 0.195167 0.489831 0.322584 0.041 Uiso calc 1 . .
    C C2 0.2338(9) 0.2435(4) 0.3100(4) 0.0375(14) Uani d 1 . .
    H H2B 0.082095 0.244305 0.289608 0.045 Uiso calc 1 . .
    H H2C 0.245189 0.222326 0.384317 0.045 Uiso calc 1 . .
    C C3 0.2015(8) 0.3948(4) 0.1774(4) 0.0352(14) Uani d 1 . .
    H H3B 0.040155 0.413243 0.177665 0.042 Uiso calc 1 . .
    H H3C 0.242935 0.342154 0.133650 0.042 Uiso calc 1 . .
    C C11 0.3149(9) 0.3831(5) 0.4508(4) 0.0362(14) Uani d 1 . .
    C C12 0.5393(10) 0.3798(5) 0.4535(5) 0.0520(18) Uani d 1 . .
    H H12A 0.615838 0.397766 0.393057 0.062 Uiso calc 1 . .
    C C13 0.6481(10) 0.3503(6) 0.5449(5) 0.062(2) Uani d 1 . .
    H H13A 0.800619 0.348382 0.548534 0.074 Uiso calc 1 . .
    C C14 0.5330(9) 0.3234(5) 0.6310(5) 0.0505(18) Uani d 1 . .
    H H14A 0.602337 0.302168 0.695444 0.061 Uiso calc 1 . .
    C C15 0.3143(10) 0.3290(5) 0.6190(4) 0.0426(15) Uani d 1 . .
    C C21 0.3881(8) 0.1643(4) 0.2622(4) 0.0309(13) Uani d 1 . .
    C C22 0.6111(9) 0.1585(5) 0.2635(4) 0.0398(15) Uani d 1 . .
    H H22A 0.671672 0.206481 0.293351 0.048 Uiso calc 1 . .
    C C23 0.7461(9) 0.0826(5) 0.2212(4) 0.0446(16) Uani d 1 . .
    H H23A 0.899873 0.077695 0.221881 0.054 Uiso calc 1 . .
    C C24 0.6541(9) 0.0143(5) 0.1780(5) 0.0444(16) Uani d 1 . .
    H H24A 0.740674 -0.039675 0.149128 0.053 Uiso calc 1 . .
    C C25 0.4311(9) 0.0285(5) 0.1790(5) 0.0407(15) Uani d 1 . .
    C C31 0.2914(8) 0.4916(4) 0.1340(4) 0.0275(13) Uani d 1 . .
    C C32 0.5142(8) 0.4917(5) 0.1382(4) 0.0339(14) Uani d 1 . .
    H H32A 0.612525 0.430920 0.170020 0.041 Uiso calc 1 . .
    C C33 0.5894(9) 0.5802(4) 0.0960(4) 0.0355(14) Uani d 1 . .
    H H33A 0.740996 0.581301 0.097381 0.043 Uiso calc 1 . .
    C C34 0.4421(9) 0.6686(5) 0.0512(4) 0.0367(15) Uani d 1 . .
    H H34A 0.488557 0.731787 0.021853 0.044 Uiso calc 1 . .
    C C35 0.2253(8) 0.6605(5) 0.0512(4) 0.0322(14) Uani d 1 . .
    Br Br1 0.14783(11) 0.28852(6) 0.73619(5) 0.0588(2) Uani d 1 . .
    Br Br2 0.29223(11) -0.06206(6) 0.11734(6) 0.0598(2) Uani d 1 . .
    Br Br3 0.01178(10) 0.77792(5) -0.00858(5) 0.0454(2) Uani d 1 . .
loop_
    _atom_site_aniso_label
    _atom_site_aniso_U_11
    _atom_site_aniso_U_22
    _atom_site_aniso_U_33
    _atom_site_aniso_U_12
    _atom_site_aniso_U_13
    _atom_site_aniso_U_23
    N1 0.031(3) 0.042(3) 0.038(3) -0.008(2) 0.001(2) -0.013(2)
    N2 0.024(2) 0.029(3) 0.048(3) -0.006(2) 0.002(2) -0.013(2)
    N3 0.027(3) 0.037(3) 0.026(2) -0.008(2) -0.003(2) -0.007(2)
    N4 0.026(2) 0.034(3) 0.027(3) -0.003(2) -0.0025(19) -0.009(2)
    C1 0.032(3) 0.046(4) 0.026(3) -0.010(3) 0.000(2) -0.008(3)
    C2 0.035(3) 0.034(4) 0.046(4) -0.012(3) 0.008(3) -0.007(3)
    C3 0.021(3) 0.046(4) 0.042(4) -0.011(3) 0.000(2) -0.012(3)
    C11 0.027(3) 0.047(4) 0.039(4) -0.010(3) 0.004(3) -0.020(3)
    C12 0.037(4) 0.081(5) 0.047(4) -0.026(4) 0.004(3) -0.020(4)
    C13 0.022(3) 0.109(6) 0.062(5) -0.024(4) -0.002(3) -0.022(4)
    C14 0.032(4) 0.078(5) 0.044(4) -0.007(3) -0.008(3) -0.017(4)
    C15 0.039(4) 0.051(4) 0.042(4) -0.014(3) 0.002(3) -0.017(3)
    C21 0.029(3) 0.033(3) 0.030(3) -0.004(3) 0.001(2) -0.005(3)
    C22 0.029(3) 0.050(4) 0.048(4) -0.021(3) 0.002(3) -0.012(3)
    C23 0.023(3) 0.050(4) 0.061(4) -0.008(3) 0.004(3) -0.010(4)
    C24 0.020(3) 0.049(4) 0.064(4) -0.001(3) 0.003(3) -0.017(3)
    C25 0.033(3) 0.037(4) 0.052(4) -0.010(3) -0.007(3) -0.003(3)
    C31 0.028(3) 0.037(4) 0.019(3) -0.009(3) 0.001(2) -0.009(3)
    C32 0.022(3) 0.042(4) 0.038(3) -0.007(3) 0.000(2) -0.008(3)
    C33 0.024(3) 0.044(4) 0.044(4) -0.011(3) 0.003(3) -0.017(3)
    C34 0.033(3) 0.047(4) 0.037(3) -0.018(3) 0.009(3) -0.017(3)
    C35 0.029(3) 0.040(4) 0.033(3) -0.010(3) 0.001(2) -0.016(3)
    Br1 0.0457(4) 0.0890(6) 0.0383(4) -0.0084(4) 0.0041(3) -0.0086(4)
    Br2 0.0428(4) 0.0583(5) 0.0889(6) -0.0087(3) -0.0046(4) -0.0410(4)
    Br3 0.0343(4) 0.0423(4) 0.0574(4) -0.0095(3) -0.0085(3) -0.0009(3)
_geom_special_details
;
 All esds (except the esd in the dihedral angle between two l.s. planes)
 are estimated using the full covariance matrix.  The cell esds are taken
 into account individually in the estimation of esds in distances, angles
 and torsion angles; correlations between esds in cell parameters are only
 used when they are defined by crystal symmetry.  An approximate (isotropic)
 treatment of cell esds is used for estimating esds involving l.s. planes.
;
loop_
    _geom_bond_atom_site_label_1
    _geom_bond_atom_site_label_2
    _geom_bond_site_symmetry_2
    _geom_bond_distance
    _geom_bond_publ_flag
    N1 C15 . 1.317(7) ?
    N1 C11 . 1.335(7) ?
    N2 C25 . 1.320(7) ?
    N2 C21 . 1.343(6) ?
    N3 C35 . 1.324(6) ?
    N3 C31 . 1.334(6) ?
    N4 C2 . 1.456(6) ?
    N4 C1 . 1.468(6) ?
    N4 C3 . 1.469(6) ?
    C1 C11 . 1.516(7) ?
    C2 C21 . 1.511(7) ?
    C3 C31 . 1.509(7) ?
    C11 C12 . 1.395(8) ?
    C12 C13 . 1.376(8) ?
    C13 C14 . 1.378(8) ?
    C14 C15 . 1.366(8) ?
    C15 Br1 . 1.920(6) ?
    C21 C22 . 1.381(7) ?
    C22 C23 . 1.384(8) ?
    C23 C24 . 1.378(8) ?
    C24 C25 . 1.369(7) ?
    C25 Br2 . 1.920(6) ?
    C31 C32 . 1.394(7) ?
    C32 C33 . 1.365(7) ?
    C33 C34 . 1.389(8) ?
    C34 C35 . 1.378(7) ?
    C35 Br3 . 1.905(6) ?
loop_
    _geom_angle_atom_site_label_1
    _geom_angle_atom_site_label_2
    _geom_angle_atom_site_label_3
    _geom_angle_site_symmetry_1
    _geom_angle_site_symmetry_3
    _geom_angle
    _geom_angle_publ_flag
    C15 N1 C11 . . 116.0(5) ?
    C25 N2 C21 . . 116.3(5) ?
    C35 N3 C31 . . 117.2(4) ?
    C2 N4 C1 . . 111.4(4) ?
    C2 N4 C3 . . 110.4(4) ?
    C1 N4 C3 . . 110.9(4) ?
    N4 C1 C11 . . 110.2(4) ?
    N4 C2 C21 . . 111.9(4) ?
    N4 C3 C31 . . 112.6(4) ?
    N1 C11 C12 . . 122.4(5) ?
    N1 C11 C1 . . 117.0(5) ?
    C12 C11 C1 . . 120.6(5) ?
    C13 C12 C11 . . 119.0(6) ?
    C12 C13 C14 . . 119.1(6) ?
    C15 C14 C13 . . 116.6(6) ?
    N1 C15 C14 . . 126.8(6) ?
    N1 C15 Br1 . . 114.9(4) ?
    C14 C15 Br1 . . 118.3(5) ?
    N2 C21 C22 . . 121.9(5) ?
    N2 C21 C2 . . 116.2(5) ?
    C22 C21 C2 . . 121.9(5) ?
    C21 C22 C23 . . 119.7(5) ?
    C24 C23 C22 . . 119.0(5) ?
    C25 C24 C23 . . 116.4(6) ?
    N2 C25 C24 . . 126.7(5) ?
    N2 C25 Br2 . . 114.8(4) ?
    C24 C25 Br2 . . 118.5(5) ?
    N3 C31 C32 . . 122.2(5) ?
    N3 C31 C3 . . 116.7(4) ?
    C32 C31 C3 . . 121.1(5) ?
    C33 C32 C31 . . 119.3(5) ?
    C32 C33 C34 . . 119.3(5) ?
    C35 C34 C33 . . 116.9(5) ?
    N3 C35 C34 . . 125.1(5) ?
    N3 C35 Br3 . . 115.1(4) ?
    C34 C35 Br3 . . 119.8(4) ?
loop_
    _geom_torsion_atom_site_label_1
    _geom_torsion_atom_site_label_2
    _geom_torsion_atom_site_label_3
    _geom_torsion_atom_site_label_4
    _geom_torsion_site_symmetry_1
    _geom_torsion_site_symmetry_2
    _geom_torsion_site_symmetry_3
    _geom_torsion_site_symmetry_4
    _geom_torsion
    _geom_torsion_publ_flag
    C2 N4 C1 C11 . . . . 71.5(5) ?
    C3 N4 C1 C11 . . . . -165.2(4) ?
    C1 N4 C2 C21 . . . . -159.9(4) ?
    C3 N4 C2 C21 . . . . 76.5(5) ?
    C2 N4 C3 C31 . . . . -166.5(4) ?
    C1 N4 C3 C31 . . . . 69.6(5) ?
    C15 N1 C11 C12 . . . . 1.3(9) ?
    C15 N1 C11 C1 . . . . -179.6(5) ?
    N4 C1 C11 N1 . . . . -122.2(5) ?
    N4 C1 C11 C12 . . . . 57.0(7) ?
    N1 C11 C12 C13 . . . . -1.3(10) ?
    C1 C11 C12 C13 . . . . 179.6(6) ?
    C11 C12 C13 C14 . . . . 0.8(11) ?
    C12 C13 C14 C15 . . . . -0.4(10) ?
    C11 N1 C15 C14 . . . . -0.9(9) ?
    C11 N1 C15 Br1 . . . . -178.7(4) ?
    C13 C14 C15 N1 . . . . 0.5(10) ?
    C13 C14 C15 Br1 . . . . 178.2(5) ?
    C25 N2 C21 C22 . . . . 0.8(8) ?
    C25 N2 C21 C2 . . . . -178.7(5) ?
    N4 C2 C21 N2 . . . . -132.6(5) ?
    N4 C2 C21 C22 . . . . 47.9(7) ?
    N2 C21 C22 C23 . . . . -1.3(9) ?
    C2 C21 C22 C23 . . . . 178.2(5) ?
    C21 C22 C23 C24 . . . . 0.3(9) ?
    C22 C23 C24 C25 . . . . 1.1(9) ?
    C21 N2 C25 C24 . . . . 0.7(9) ?
    C21 N2 C25 Br2 . . . . -179.5(4) ?
    C23 C24 C25 N2 . . . . -1.7(10) ?
    C23 C24 C25 Br2 . . . . 178.6(5) ?
    C35 N3 C31 C32 . . . . 0.6(7) ?
    C35 N3 C31 C3 . . . . -178.9(4) ?
    N4 C3 C31 N3 . . . . -131.2(5) ?
    N4 C3 C31 C32 . . . . 49.3(7) ?
    N3 C31 C32 C33 . . . . -0.9(8) ?
    C3 C31 C32 C33 . . . . 178.6(5) ?
    C31 C32 C33 C34 . . . . 0.9(8) ?
    C32 C33 C34 C35 . . . . -0.7(8) ?
    C31 N3 C35 C34 . . . . -0.4(8) ?
    C31 N3 C35 Br3 . . . . -179.9(4) ?
    C33 C34 C35 N3 . . . . 0.5(8) ?
    C33 C34 C35 Br3 . . . . 180.0(4) ?
_shelx_space_group_comment
;
The symmetry employed for this shelxl refinement is uniquely defined
by the following loop, which should always be used as a source of
symmetry information in preference to the above space-group names.
They are only intended as comments.
;
_shelx_estimated_absorpt_T_min     0.485
_shelx_estimated_absorpt_T_max     0.806
_shelx_hkl_file
;
  -1   0   0   17.20    3.90
   1   0   0   17.30    4.50
   1   0   0   12.20    3.00
  -2   0   0  638.54   32.80
   2   0   0  599.44   33.50
   2   0   0  618.44   30.90
  -3   0   0  242.68   19.40
   3   0   0  240.78   16.80
   3   0   0  231.08   20.90
  -4   0   0  237.68   22.10
   4   0   0  242.28   25.10
   4   0   0  225.38   18.80
  -5   0   0    1.40   10.60
   5   0   0   -4.10   13.20
   5   0   0  -10.10    8.20
  -6   0   0  196.98   30.80
   6   0   0  218.28   34.70
   6   0   0  202.08   25.00
  -7   0   0  258.47   41.00
   7   0   0  277.57   43.10
   7   0   0  246.68   35.00
  -8   0   0   -4.50   27.00
   8   0   0  -11.70   23.70
   8   0   0   37.00   29.50
   8  -1   0    3.50   30.80
   8  -1   0  -31.00   22.40
  -8   1   0    3.10   28.40
   7  -1   0  -11.80   22.40
   7  -1   0    1.50   18.50
  -7   1   0  -23.50   20.60
   6  -1   0   47.60   24.30
   6  -1   0   54.99   17.50
  -6   1   0   48.50   18.80
   5  -1   0  526.95   42.90
   5  -1   0  551.24   35.20
  -5   1   0  532.25   38.90
   4  -1   0   23.50    9.10
   4  -1   0   23.20   12.80
  -4   1   0   20.00   10.20
   3  -1   0  643.14   40.50
   3  -1   0  702.63   35.70
  -3   1   0  664.83   37.90
   2  -1   0  347.57   20.00
   2  -1   0  372.36   23.90
  -2   1   0  357.86   21.60
   1  -1   0  432.56   23.60
   1  -1   0  463.55   21.60
  -1   1   0  429.66   22.20
   0  -1   0  101.89    6.00
   0   1   0   80.39    5.80
   0   1   0   92.29    5.70
  -1  -1   0  891.41   41.00
   1   1   0  847.22   39.80
   1   1   0  901.51   40.10
   2   1   0 1278.27   59.69
   2   1   0 1316.67   61.49
  -3  -1   0 1641.44   78.99
   3   1   0 1602.24   79.59
   3   1   0 1650.83   76.39
  -4  -1   0  464.55   32.00
   4   1   0  431.66   32.70
   4   1   0  466.05   28.70
  -5  -1   0   89.09   17.60
   5   1   0   95.79   16.30
   5   1   0   99.19   22.80
  -6  -1   0   -4.80   12.90
   6   1   0   16.70   18.00
   6   1   0   -1.90   12.00
  -7  -1   0   36.80   24.10
   7   1   0   40.60   26.00
   7   1   0   39.60   20.40
  -8  -1   0  -13.60   25.80
   8   1   0   13.10   23.60
   8   1   0   -3.40   28.90
   8  -2   0  162.18   32.90
   8  -2   0  104.49   39.10
  -8   2   0   47.10   31.50
   7  -2   0   20.60   25.70
   7  -2   0   32.30   21.00
  -7   2   0   23.10   24.00
   6  -2   0   85.49   27.50
   6  -2   0   50.09   17.60
  -6   2   0   40.10   19.40
   5  -2   0  242.28   31.90
   5  -2   0  259.57   24.40
  -5   2   0  304.97   29.30
   4  -2   0  116.69   21.70
   4  -2   0   58.69   11.50
  -4   2   0   77.39   14.40
   3  -2   0  397.36   24.30
   3  -2   0  392.26   29.90
  -3   2   0  415.66   26.80
   2  -2   0 1402.56   64.69
   2  -2   0 1358.86   68.89
  -2   2   0 1418.86   66.09
   1  -2   0 8637.84  380.66
   1  -2   0 8772.12  383.26
  -1   2   0 8978.70  381.16
  -1   2   0 8936.71  380.86
   0  -2   0  137.09    9.80
   0  -2   0  122.69    8.50
   0   2   0  150.48   10.10
   0   2   0  141.89    9.40
  -1  -2   0   22.50    5.30
   1   2   0   19.20    3.00
   1   2   0   27.20    4.50
   1   2   0   20.80    4.30
  -2  -2   0  532.75   29.40
  -2  -2   0  512.85   26.10
   2   2   0  539.65   27.40
   2   2   0  530.55   27.70
  -3  -2   0  133.09   15.30
   3   2   0  135.89   15.10
   3   2   0  153.38   13.30
  -4  -2   0  138.49   17.90
   4   2   0  109.49   14.40
   4   2   0  150.78   21.30
  -5  -2   0  492.65   37.20
   5   2   0  505.75   38.60
   5   2   0  517.35   34.20
  -6  -2   0  182.78   27.60
   6   2   0  198.28   25.30
   6   2   0  174.38   29.70
  -7  -2   0   26.60   21.40
   7   2   0  -31.80   16.10
   7   2   0   13.70   21.30
  -8  -2   0  -38.80   20.30
   8   2   0    7.70   26.50
   8   2   0   41.40   25.10
   8  -3   0   26.40   33.90
  -8   3   0   33.40   28.10
  -8   3   0   37.30   28.10
   7  -3   0   85.49   32.90
   7  -3   0   12.70   21.00
  -7   3   0   22.80   24.80
   6  -3   0  207.38   35.80
   6  -3   0  115.39   21.90
  -6   3   0  196.98   30.70
   5  -3   0    4.40   16.60
   5  -3   0   -6.30   10.30
  -5   3   0   -9.70   11.90
   4  -3   0  103.39   15.00
   4  -3   0  119.69   21.90
  -4   3   0  105.39   17.00
   3  -3   0   56.69   10.20
   3  -3   0   41.50   14.40
  -3   3   0   70.79   11.90
   2  -3   0 1456.75   70.39
  -2   3   0 1359.76   65.39
  -2   3   0 1375.96   66.09
   1  -3   0 2016.80   94.69
   1  -3   0 2056.49   92.59
  -1   3   0 2040.90   91.89
  -1   3   0 2116.09   92.29
   0  -3   0 2046.50   91.39
   0  -3   0 2029.90   92.89
   0   3   0 1981.70   92.39
   0   3   0 2182.98   93.39
  -1  -3   0  317.57   19.40
   1   3   0  341.27   18.10
   1   3   0  309.17   17.50
  -2  -3   0  659.73   33.30
  -2  -3   0  614.94   30.90
   2   3   0  544.05   29.40
   2   3   0  604.34   30.70
  -3  -3   0  753.32   35.90
  -3  -3   0  752.32   41.30
   3   3   0  668.83   38.60
   3   3   0  724.03   38.10
  -4  -3   0   45.80   12.30
   4   3   0   56.79   11.50
   4   3   0   48.40   12.40
  -5  -3   0  384.76   32.10
   5   3   0  402.56   32.70
   5   3   0  370.06   28.50
  -6  -3   0  175.78   27.20
   6   3   0  172.88   28.50
   6   3   0  225.98   26.60
  -7  -3   0    6.80   19.30
   7   3   0   18.20   19.30
   7   3   0  -18.60   17.60
  -8  -3   0   27.40   27.50
   8   3   0   51.49   25.80
   8  -4   0   70.69   38.10
  -8   4   0    9.50   26.90
  -8   4   0  -18.20   28.70
   7  -4   0   67.39   32.30
  -7   4   0   42.80   23.30
  -7   4   0   56.19   25.40
   6  -4   0  114.99   30.60
  -6   4   0   58.09   21.60
  -6   4   0   69.29   20.90
   5  -4   0   11.40   19.00
  -5   4   0   38.40   15.20
  -5   4   0   25.80   15.10
   4  -4   0   -3.50   14.20
  -4   4   0   26.80   12.00
  -4   4   0   -3.20    9.40
   3  -4   0  393.26   32.30
  -3   4   0  398.56   27.00
  -3   4   0  421.96   28.00
   2  -4   0 2513.65  112.89
   2  -4   0 2411.66  118.29
  -2   4   0 2574.64  114.59
  -2   4   0 2512.35  113.69
   1  -4   0  229.78   16.50
   1  -4   0  233.78   18.80
  -1   4   0  225.28   14.90
  -1   4   0  223.98   15.20
   0  -4   0   54.89    9.90
   0  -4   0   64.89    8.90
   0   4   0   77.49   10.90
   0   4   0   68.39    9.90
  -1  -4   0 1759.32   83.79
   1   4   0 1854.41   82.09
   1   4   0 1793.62   81.79
  -2  -4   0   68.89   10.40
   2   4   0   54.09    9.10
   2   4   0   58.99    6.50
   2   4   0   58.79    8.70
  -3  -4   0  193.08   18.50
  -3  -4   0  166.78   14.10
   3   4   0  168.58   15.10
   3   4   0  165.78   14.30
  -4  -4   0  236.38   23.70
   4   4   0  269.87   21.10
   4   4   0  269.67   22.20
  -5  -4   0  256.57   27.00
   5   4   0  250.57   25.50
   5   4   0  290.27   25.40
  -6  -4   0   22.70   14.20
   6   4   0   57.59   17.00
   6   4   0   27.20   16.30
  -7  -4   0   30.00   20.50
   7   4   0   53.99   21.20
   7   4   0  -15.00   16.20
  -8  -4   0   -3.80   24.70
   8   4   0  -15.10   22.70
   8  -5   0   14.70   33.50
  -8   5   0    1.10   28.80
  -8   5   0  -25.10   32.50
   7  -5   0   40.80   33.30
  -7   5   0   18.00   20.40
  -7   5   0    2.60   22.90
   6  -5   0   -2.00   22.40
  -6   5   0   47.80   20.10
  -6   5   0  -12.80   18.00
   5  -5   0  178.68   31.30
  -5   5   0  167.88   27.10
  -5   5   0  152.98   23.60
   4  -5   0   85.39   22.30
  -4   5   0   72.39   16.20
  -4   5   0   97.39   17.30
   3  -5   0  937.31   56.09
  -3   5   0  870.91   48.80
  -3   5   0  947.51   50.39
   2  -5   0 1001.70   50.49
   2  -5   0  998.40   55.69
  -2   5   0  946.61   50.39
  -2   5   0 1089.99   51.79
   1  -5   0   24.90    8.60
   1  -5   0   34.70   11.10
  -1   5   0   37.10    8.10
  -1   5   0   23.50    7.30
   0  -5   0   35.00    9.80
   0  -5   0   29.10    8.00
   0   5   0   28.20    8.20
   0   5   0   34.70    9.00
  -1  -5   0  889.81   46.60
   1   5   0  855.91   44.00
   1   5   0  932.51   44.70
  -2  -5   0  315.77   23.30
   2   5   0  362.96   22.80
   2   5   0  368.76   22.20
  -3  -5   0   17.40    8.50
  -3  -5   0   14.20    8.90
   3   5   0   12.20    5.90
   3   5   0   15.90    6.80
  -4  -5   0 1040.30   52.79
  -4  -5   0 1030.50   59.19
   4   5   0 1088.69   54.49
   4   5   0 1057.29   55.09
  -5  -5   0  568.94   42.00
   5   5   0  638.14   39.00
   5   5   0  608.34   39.40
  -6  -5   0  -13.80   11.30
   6   5   0   20.00   14.00
   6   5   0   21.10   13.70
  -7  -5   0  -13.00   17.00
   7   5   0  -13.80   15.80
  -8  -5   0   57.59   30.10
   8   5   0   77.49   28.10
   7  -6   0   78.99   34.90
  -7   6   0   26.00   25.40
  -7   6   0   31.90   26.30
   6  -6   0   14.00   24.80
  -6   6   0    8.50   18.40
  -6   6   0   13.20   20.00
   5  -6   0    6.10   20.10
  -5   6   0    4.50   16.30
  -5   6   0   13.10   15.10
   4  -6   0  206.08   31.30
  -4   6   0  249.48   27.10
  -4   6   0  234.08   25.60
   3  -6   0   84.29   19.90
   3  -6   0   68.59   13.50
  -3   6   0   66.49   14.00
  -3   6   0   78.09   14.90
   2  -6   0   12.60   11.70
   2  -6   0    2.90    8.20
  -2   6   0    7.00    7.90
  -2   6   0   -0.90    6.90
   1  -6   0 1695.53   82.99
   1  -6   0 1741.73   82.09
  -1   6   0 1732.93   81.49
  -1   6   0 1633.44   80.99
   0  -6   0  447.06   29.80
   0  -6   0  433.76   26.70
   0   6   0  532.65   30.40
   0   6   0  477.05   29.10
  -1  -6   0   20.80    9.10
   1   6   0    8.60    6.90
   1   6   0    7.70    7.50
  -2  -6   0  126.49   16.30
   2   6   0  151.58   14.90
   2   6   0  175.18   16.40
  -3  -6   0   80.19   14.10
   3   6   0   69.89   12.40
   3   6   0   61.59   12.40
  -4  -6   0    4.50    9.70
  -4  -6   0   21.30   10.10
   4   6   0    0.20    7.20
   4   6   0    1.20    8.40
  -5  -6   0    5.90    9.90
  -5  -6   0   15.60   12.30
   5   6   0   27.10   11.90
  -6  -6   0   97.59   21.00
   6   6   0  104.69   21.00
  -7  -6   0   11.80   17.20
   7   6   0    1.80   17.40
  -8  -6   0   37.00   28.70
   8   6   0   31.80   25.50
   7  -7   0   -2.60   34.00
  -7   7   0   12.30   26.40
  -7   7   0    2.10   27.90
   6  -7   0   -4.70   28.70
  -6   7   0   -4.50   21.20
  -6   7   0   13.90   21.10
   5  -7   0  -22.50   20.30
  -5   7   0   11.60   18.10
  -5   7   0   -2.50   17.50
   4  -7   0  769.52   56.29
  -4   7   0  737.53   48.20
  -4   7   0  752.52   49.20
   3  -7   0  419.26   37.10
   3  -7   0  428.36   30.00
  -3   7   0  426.36   32.20
  -3   7   0  423.26   31.10
   2  -7   0   10.00   13.30
   2  -7   0   29.50   11.70
  -2   7   0   27.30   10.60
  -2   7   0   15.20    9.10
   1  -7   0  163.58   18.70
   1  -7   0  140.29   18.30
  -1   7   0  173.38   19.00
  -1   7   0  143.29   18.70
   0  -7   0  821.92   45.30
   0  -7   0  886.51   49.40
   0   7   0  948.31   48.70
   0   7   0  920.41   48.70
  -1  -7   0   76.49    8.00
  -1  -7   0   89.79   15.50
   1   7   0   88.39   14.00
   1   7   0  107.79   15.10
  -2  -7   0   33.70   12.50
   2   7   0   34.50   11.40
   2   7   0   19.30    9.10
  -3  -7   0 1881.11   92.79
   3   7   0 1905.31   90.59
   3   7   0 1858.11   91.19
  -4  -7   0 1132.49   63.39
  -4  -7   0 1133.79   59.09
   4   7   0 1038.00   57.89
  -5  -7   0    8.00   12.70
  -5  -7   0   47.10   13.80
   5   7   0   24.20   12.60
  -6  -7   0   11.10   14.80
   6   7   0    1.10   13.30
  -7  -7   0   20.20   18.00
   7   7   0   23.90   20.40
  -8  -7   0  -16.40   24.70
   8   7   0  -18.30   24.10
   7  -8   0   -4.70   36.40
  -7   8   0   12.30   29.10
   6  -8   0    5.60   31.40
  -6   8   0   36.90   23.70
  -6   8   0    2.50   22.90
   5  -8   0   11.40   26.20
  -5   8   0   16.90   19.60
  -5   8   0   45.50   20.80
   4  -8   0  -33.70   17.80
  -4   8   0  -10.30   15.40
  -4   8   0   15.50   16.30
   3  -8   0   65.69   20.00
   3  -8   0   26.20   15.00
  -3   8   0   67.09   16.80
  -3   8   0   64.69   16.70
   2  -8   0  427.46   30.90
   2  -8   0  400.56   34.00
  -2   8   0  347.27   29.60
  -2   8   0  427.26   30.60
   1  -8   0  170.88   20.50
   1  -8   0  136.29   19.50
  -1   8   0  120.99   17.90
  -1   8   0   74.19   17.60
   0  -8   0  161.78   20.70
   0  -8   0  167.38   17.70
   0   8   0  181.38   20.50
   0   8   0  155.78   20.30
  -1  -8   0   22.90    6.20
  -1  -8   0   37.30   13.40
   1   8   0   23.40   11.10
   1   8   0   18.00   10.60
  -2  -8   0  -15.60    9.30
   2   8   0   -3.40    9.40
   2   8   0   -2.40    9.20
  -3  -8   0  186.38   23.00
   3   8   0  196.88   21.10
   3   8   0  177.98   21.90
  -4  -8   0  126.69   21.90
  -4  -8   0  115.59   19.50
   4   8   0   83.99   15.00
  -5  -8   0   18.20   16.50
  -5  -8   0   51.39   14.90
   5   8   0   28.30   13.50
  -6  -8   0   -6.00   14.00
   6   8   0   -7.80   13.00
  -7  -8   0   33.40   21.20
   7   8   0   89.49   26.80
  -8  -8   0   32.80   26.40
   8   8   0   -6.00   24.20
   6  -9   0  -22.20   32.00
  -6   9   0    3.70   26.30
  -6   9   0  -18.20   30.50
   5  -9   0  160.48   37.80
  -5   9   0  162.28   28.60
  -5   9   0  139.19   29.80
   4  -9   0  135.79   32.00
  -4   9   0   94.99   24.40
  -4   9   0  208.48   28.90
   3  -9   0   17.30   15.10
   3  -9   0    8.00   18.20
  -3   9   0   42.20   17.70
  -3   9   0   23.70   16.10
   2  -9   0  220.68   26.00
   2  -9   0  223.18   28.50
  -2   9   0  194.58   25.50
  -2   9   0  162.88   25.60
   1  -9   0  269.37   25.90
   1  -9   0  247.88   26.70
  -1   9   0  311.47   27.80
  -1   9   0  246.08   28.20
   0  -9   0    2.90   10.20
   0  -9   0    5.00   12.50
   0   9   0   21.80   12.00
   0   9   0    2.60   12.00
  -1  -9   0  143.19   22.80
  -1  -9   0  106.39   11.50
   1   9   0  107.59   18.50
   1   9   0  113.29   18.30
  -2  -9   0  707.33   43.60
   2   9   0  611.24   40.70
   2   9   0  595.24   39.30
  -3  -9   0  417.26   34.90
   3   9   0  437.86   32.70
   3   9   0  400.66   33.00
  -4  -9   0   72.29   17.30
  -4  -9   0   93.99   20.00
   4   9   0   73.49   16.00
  -5  -9   0   73.29   19.50
  -5  -9   0   55.99   20.00
   5   9   0   73.99   17.90
  -6  -9   0   23.00   17.00
   6   9   0    1.30   15.20
  -7  -9   0  -18.40   18.00
   7   9   0    0.50   19.60
  -8  -9   0   30.20   26.90
   8   9   0  -13.00   24.10
   6 -10   0    8.60   35.90
   5 -10   0    2.60   31.00
  -5  10   0   -8.60   21.80
  -5  10   0   -5.50   24.10
   4 -10   0  -15.50   24.40
  -4  10   0    3.00   21.20
  -4  10   0   -8.40   19.80
   3 -10   0  124.59   28.00
   3 -10   0  107.59   22.00
  -3  10   0   89.89   23.50
  -3  10   0  111.49   24.90
   2 -10   0   13.60   15.80
   2 -10   0   32.20   19.30
  -2  10   0    2.70   16.80
  -2  10   0   -0.70   15.20
   1 -10   0   46.00   17.60
   1 -10   0   57.09   16.60
  -1  10   0   28.20   14.80
  -1  10   0   54.59   17.10
   0 -10   0    1.60   11.20
   0 -10   0    9.30   14.10
   0  10   0   -1.30   14.10
   0  10   0   -3.20   11.80
  -1 -10   0   45.60   16.90
   1  10   0   18.40   15.20
   1  10   0   32.60   15.70
  -2 -10   0  405.66   36.00
   2  10   0  442.56   35.20
   2  10   0  373.06   32.40
  -3 -10   0    7.70   15.40
   3  10   0   17.10   14.80
   3  10   0    8.80   15.00
  -4 -10   0   20.90   15.00
   4  10   0   19.10   14.40
   4  10   0   47.60   18.50
  -5 -10   0    1.50   18.30
  -5 -10   0   -9.80   13.00
   5  10   0  -19.00   12.70
  -6 -10   0  127.19   28.10
   6  10   0  132.29   26.00
  -7 -10   0   38.50   21.60
   7  10   0   33.30   22.80
  -8 -10   0   -5.60   25.10
   8  10   0  -21.40   27.30
   6 -11   0   15.40   41.10
   5 -11   0    5.70   36.40
   4 -11   0    4.70   27.20
  -4  11   0   78.39   27.90
  -4  11   0   27.70   27.20
   3 -11   0   89.79   29.00
   3 -11   0   52.99   26.30
  -3  11   0   67.69   25.40
  -3  11   0  119.29   28.10
   2 -11   0   52.79   19.90
   2 -11   0   49.40   21.40
  -2  11   0   42.90   21.50
  -2  11   0   60.29   19.60
   1 -11   0   45.40   17.50
   1 -11   0   32.30   19.30
  -1  11   0   20.90   16.50
  -1  11   0    4.20   16.30
   0 -11   0  133.99   29.60
   0 -11   0  190.88   27.90
   0  11   0  189.18   25.10
   0  11   0  143.69   23.00
  -1 -11   0  446.06   38.50
   1  11   0  388.56   35.90
   1  11   0  422.66   35.80
  -2 -11   0  102.99   23.60
   2  11   0   89.59   22.00
   2  11   0  105.79   21.30
  -3 -11   0   37.70   19.30
   3  11   0   39.80   18.70
   3  11   0   46.20   18.40
  -4 -11   0  113.49   24.30
   4  11   0  140.49   24.00
   4  11   0  115.59   25.10
  -5 -11   0   41.30   18.30
  -5 -11   0    4.00   19.80
   5  11   0   -0.40   15.30
  -6 -11   0   20.60   23.00
   6  11   0   16.60   20.20
  -7 -11   0   -9.80   20.70
   7  11   0   43.50   24.70
  -8 -11   0   -2.90   28.60
   8  11   0  -36.10   25.30
   5 -12   0  -43.80   35.10
   4 -12   0  -26.10   30.20
  -4  12   0    6.90   29.50
   3 -12   0    6.70   27.10
  -3  12   0   19.10   24.30
  -3  12   0  -15.40   25.10
   2 -12   0   66.39   21.40
   2 -12   0   45.60   23.90
  -2  12   0   19.80   22.00
  -2  12   0   34.90   19.80
   1 -12   0    7.80   18.60
   1 -12   0  -12.10   16.50
  -1  12   0    3.40   17.40
  -1  12   0    7.00   17.40
   0 -12   0   17.30   19.30
   0  12   0    0.90   16.50
   0  12   0  -12.00   16.00
  -1 -12   0  387.86   38.20
   1  12   0  298.87   35.90
   1  12   0  345.17   34.80
  -2 -12   0   19.40   17.80
   2  12   0  -13.50   17.90
   2  12   0    1.10   16.10
  -3 -12   0   12.20   19.30
   3  12   0    5.00   17.60
   3  12   0  -12.80   19.90
  -4 -12   0   45.60   21.50
   4  12   0   -4.20   18.70
   4  12   0   37.10   22.70
  -5 -12   0   12.10   19.80
  -5 -12   0   40.80   24.60
   5  12   0   56.79   21.60
  -6 -12   0   13.20   21.70
   6  12   0   -6.10   20.30
  -7 -12   0    6.00   27.70
   7  12   0   37.90   27.30
   5 -13   0  -22.60   38.30
   4 -13   0   -1.50   34.80
   3 -13   0  -17.60   27.40
  -3  13   0   46.00   26.70
   2 -13   0  -11.50   20.10
   2 -13   0   14.10   23.10
  -2  13   0   51.89   24.00
  -2  13   0    0.40   21.60
   1 -13   0  103.99   25.30
  -1  13   0   39.30   21.10
  -1  13   0   65.59   23.40
   0 -13   0   24.20   20.10
   0  13   0  -18.70   17.70
   0  13   0   20.30   19.50
  -1 -13   0  -10.30   19.30
   1  13   0    0.80   17.20
   1  13   0  -12.10   19.80
  -2 -13   0   98.39   25.60
   2  13   0  118.19   26.30
   2  13   0   83.19   27.40
  -3 -13   0  184.58   31.30
   3  13   0  172.48   30.60
   3  13   0  120.89   29.60
  -4 -13   0  -12.10   17.80
   4  13   0   25.70   22.60
   4  13   0   44.90   25.90
  -5 -13   0  -11.50   18.30
  -5 -13   0  -15.20   22.30
   5  13   0    0.90   20.40
  -6 -13   0  -12.10   35.80
  -6 -13   0    8.10   27.50
   6  13   0   16.40   25.70
  -7 -13   0   19.50   30.70
   7  13   0   -9.10   26.90
   4 -14   0  -27.20   35.20
  -3  14   0  -29.40   27.50
   2 -14   0   -2.70   23.60
  -2  14   0    9.70   23.70
   1 -14   0   72.29   25.60
  -1  14   0   48.50   29.60
  -1  14   0   85.99   25.20
   0 -14   0  116.09   29.10
   0  14   0   83.69   25.80
   0  14   0   78.79   24.90
  -1 -14   0   11.60   21.10
   1  14   0   16.20   21.90
   1  14   0    9.80   23.70
  -2 -14   0   21.60   20.80
   2  14   0   35.90   26.10
   2  14   0   43.60   24.50
  -3 -14   0   69.19   26.00
   3  14   0   34.70   27.30
   3  14   0   57.99   29.50
  -4 -14   0   21.40   22.70
   4  14   0    9.60   26.40
   4  14   0   -8.30   22.40
  -5 -14   0   -0.70   23.70
  -5 -14   0   19.10   23.80
   5  14   0  -14.40   22.60
  -6 -14   0    7.20   30.10
  -6 -14   0   68.99   28.20
   6  14   0   13.20   27.60
  -7 -14   0  -14.30   30.30
   7  14   0   32.40   32.30
   2 -15   0   17.80   26.60
  -2  15   0   49.20   28.90
   1 -15   0   23.30   24.70
  -1  15   0   10.20   22.60
   0 -15   0   28.10   24.10
   0  15   0   28.00   24.40
  -1 -15   0   81.19   27.50
   1  15   0   -9.00   22.20
   1  15   0   19.20   26.80
  -2 -15   0   46.20   24.30
   2  15   0   59.69   28.40
   2  15   0    0.10   27.40
  -3 -15   0  -24.00   21.00
   3  15   0    3.10   27.70
   3  15   0   17.50   28.80
  -4 -15   0   -3.40   23.80
   4  15   0  -50.49   23.60
   4  15   0    1.00   29.60
  -5 -15   0   -3.70   28.60
  -5 -15   0   12.80   24.80
   5  15   0   31.10   30.30
  -6 -15   0  -40.50   31.10
  -6 -15   0   -3.50   27.20
   6  15   0   -1.90   27.90
   2 -16   0   -2.80   26.20
   1 -16   0   53.19   29.20
  -1  16   0   19.30   26.50
   0 -16   0   25.10   27.30
   0  16   0   46.00   27.40
  -1 -16   0  -35.20   22.60
   1  16   0   21.80   27.20
  -2 -16   0   51.59   28.60
   2  16   0  -11.10   26.10
   2  16   0  -24.90   29.80
  -3 -16   0  -55.69   21.40
   3  16   0  -21.70   30.50
   3  16   0   21.00   30.80
  -4 -16   0   35.20   26.60
   4  16   0   21.10   34.20
   4  16   0   67.39   31.00
  -5 -16   0   61.29   37.30
  -5 -16   0   -1.00   23.90
   5  16   0  -22.80   27.30
   6  16   0  -15.00   29.80
   1 -17   0   -7.30   26.50
  -1  17   0   -5.60   31.90
   0 -17   0   -4.80   25.60
   0  17   0  -37.70   25.70
  -1 -17   0  -22.00   22.10
   1  17   0   25.90   28.40
  -2 -17   0   -9.00   25.10
   2  17   0   23.60   29.40
  -3 -17   0  -11.50   25.90
   3  17   0  -10.40   31.30
  -4 -17   0   44.50   27.60
   4  17   0    3.10   37.10
   4  17   0   -9.10   30.90
  -5 -17   0   12.20   35.60
  -5 -17   0   26.50   29.50
   5  17   0  -21.10   32.30
   0 -18   0  -22.00   26.30
   0  18   0  -31.10   27.30
  -1 -18   0   25.80   29.90
   1  18   0  -27.30   27.50
  -2 -18   0  -10.50   26.10
   2  18   0   -9.00   29.30
  -3 -18   0   33.20   29.70
   3  18   0    1.00   34.10
   4  18   0  -17.90   35.40
   3  18  -1    6.80   33.20
  -3 -18   1    0.30   31.20
   2  18  -1   42.80   33.40
  -2 -18   1   23.90   32.60
   1  18  -1   -0.70   30.80
  -1 -18   1   28.70   33.00
   0 -18   1   26.00   31.30
   5  17  -1  -41.70   31.70
   4  17  -1   18.30   37.50
   4  17  -1  -53.99   27.20
  -4 -17   1  -28.80   27.30
   3  17  -1  -25.10   33.80
   3  17  -1  -42.90   28.80
  -3 -17   1  -22.20   25.90
   2  17  -1    1.50   53.49
   2  17  -1   35.20   31.50
  -2 -17   1  -26.40   23.50
   1  17  -1   75.29   32.40
  -1 -17   1    0.70   25.80
   0  17  -1   63.69   38.50
   0 -17   1   53.99   32.10
   1 -17   1    4.10   30.20
   5  16  -1  -19.80   30.60
  -5 -16   1    8.60   24.80
  -5 -16   1    5.40   30.50
   4  16  -1  -52.39   26.30
   4  16  -1   -3.30   32.00
  -4 -16   1  -14.90   23.60
   3  16  -1   17.70   33.60
   3  16  -1   -1.60   28.90
  -3 -16   1   17.90   25.60
   2  16  -1   78.39   34.40
   2  16  -1    6.70   28.10
  -2 -16   1   46.30   26.60
   1  16  -1    1.70   26.90
   1  16  -1    9.60   31.30
  -1 -16   1   16.10   25.10
   0  16  -1   11.40   25.90
   0 -16   1   -4.20   23.90
   1 -16   1   17.20   26.40
   2 -16   1    4.60   27.20
   6  15  -1  -21.80   27.90
  -6 -15   1  -24.80   26.20
  -6 -15   1   65.19   39.10
   5  15  -1  -29.30   25.60
  -5 -15   1   25.30   30.90
  -5 -15   1   -8.50   24.90
   4  15  -1   35.90   27.90
   4  15  -1   -7.30   30.40
  -4 -15   1  -28.60   23.20
   3  15  -1  -61.49   21.40
   3  15  -1    5.10   30.40
  -3 -15   1  -20.00   21.80
   2  15  -1  -37.70   26.00
   2  15  -1   -6.60   25.10
  -2 -15   1  -19.50   23.30
   1  15  -1    9.20   25.70
   1  15  -1   31.80   29.50
  -1 -15   1   -1.00   24.20
   0  15  -1  -45.70   20.70
   0  15  -1  -13.00   23.50
   0 -15   1   -2.80   23.60
  -1  15  -1   60.09   25.90
   1 -15   1    4.90   25.00
   2 -15   1   24.70   25.70
   7  14  -1   13.40   32.50
   6  14  -1   18.70   29.80
  -6 -14   1   12.60   29.50
  -6 -14   1   40.20   32.40
   5  14  -1  -40.80   23.30
  -5 -14   1   16.70   26.30
  -5 -14   1   14.80   23.10
   4  14  -1   99.39   31.10
   4  14  -1   39.20   28.30
  -4 -14   1   49.00   24.00
   3  14  -1   71.49   31.00
   3  14  -1   92.29   29.40
  -3 -14   1  115.49   31.60
   2  14  -1   17.20   26.40
   2  14  -1   48.90   26.40
  -2 -14   1   11.90   22.80
   1  14  -1   -6.70   23.70
   1  14  -1  -20.00   20.80
  -1 -14   1   -4.30   20.20
   0  14  -1   93.39   26.00
   0  14  -1  133.19   28.70
   0 -14   1  140.59   31.00
  -1  14  -1   33.10   23.20
  -1  14  -1   27.90   25.80
   1 -14   1   -0.10   22.90
  -2  14  -1   -8.00   26.10
  -2  14  -1  -32.60   26.00
   2 -14   1   -7.00   23.50
   4 -14   1   10.90   37.10
   7  13  -1   24.10   28.20
  -7 -13   1   18.50   30.60
   6  13  -1    0.20   25.00
  -6 -13   1   25.10   29.20
   5  13  -1   -7.10   22.40
  -5 -13   1   -3.20   21.00
  -5 -13   1   -4.30   21.40
   4  13  -1   29.80   23.30
   4  13  -1    5.30   24.40
  -4 -13   1   14.40   19.20
   3  13  -1   35.80   26.50
   3  13  -1   48.10   24.40
  -3 -13   1   19.50   21.80
   2  13  -1    3.50   23.10
   2  13  -1  -29.40   17.90
  -2 -13   1    1.70   18.90
   1  13  -1    4.00   19.60
   1  13  -1  -27.30   20.80
  -1 -13   1   31.20   21.70
   0  13  -1  129.79   26.80
   0  13  -1  184.58   27.90
   0 -13   1  194.08   30.40
  -1  13  -1   98.19   24.30
  -1  13  -1   82.39   25.70
   1 -13   1  142.09   30.10
  -2  13  -1   15.30   23.40
  -2  13  -1    1.20   21.20
   2 -13   1   24.20   23.10
  -3  13  -1   18.40   30.70
   3 -13   1   27.30   31.30
   4 -13   1   57.39   36.30
   5 -13   1   46.60   42.00
   7  12  -1   -9.20   24.50
  -7 -12   1   29.80   26.50
   6  12  -1   65.49   25.90
  -6 -12   1   46.80   25.50
   5  12  -1  242.08   36.10
  -5 -12   1  114.09   26.10
  -5 -12   1   55.99   27.10
   4  12  -1  150.78   27.30
   4  12  -1   88.89   27.50
  -4 -12   1   88.79   24.50
   3  12  -1    4.60   18.20
   3  12  -1  -10.40   20.40
  -3 -12   1    2.40   20.80
   2  12  -1    7.90   17.60
   2  12  -1  -10.90   20.60
  -2 -12   1  -25.60   16.20
   1  12  -1  115.79   23.40
   1  12  -1   54.59   22.80
  -1 -12   1   55.59   21.20
   0  12  -1   -3.00   16.80
   0  12  -1   -4.20   17.70
   0 -12   1   -5.40   15.60
  -1  12  -1  135.39   24.20
  -1  12  -1   48.30   22.30
   1 -12   1  110.79   24.70
  -2  12  -1  176.28   28.90
  -2  12  -1  162.88   31.70
   2 -12   1  163.38   30.10
   2 -12   1  226.98   34.20
  -3  12  -1   11.90   22.80
  -3  12  -1   20.60   26.80
   3 -12   1   -7.40   25.50
  -4  12  -1   60.89   32.90
   4 -12   1   27.50   34.80
   5 -12   1    9.50   37.40
   8  11  -1   26.80   30.00
  -8 -11   1   66.59   37.20
   7  11  -1   28.10   24.10
  -7 -11   1   21.20   23.80
   6  11  -1   -2.80   18.50
  -6 -11   1   14.20   22.10
   5  11  -1  111.69   23.50
  -5 -11   1   93.39   23.30
  -5 -11   1   88.49   26.90
   4  11  -1   -4.50   18.60
   4  11  -1   37.20   18.10
  -4 -11   1   16.50   17.40
   3  11  -1   -2.00   15.60
   3  11  -1   12.60   18.70
  -3 -11   1  -14.80   16.60
   2  11  -1   91.99   23.60
   2  11  -1  157.78   24.10
  -2 -11   1  130.99   24.20
   1  11  -1  710.43   47.10
   1  11  -1  762.92   50.49
  -1 -11   1  688.43   49.80
   0  11  -1  212.68   30.40
   0  11  -1  195.98   27.10
   0 -11   1  227.88   29.10
  -1  11  -1   19.20   17.20
  -1  11  -1   -5.60   15.20
   1 -11   1  -10.40   14.40
   1 -11   1  -17.30   14.60
  -2  11  -1   35.60   19.10
  -2  11  -1   32.10   21.70
   2 -11   1   61.99   22.60
   2 -11   1    2.70   18.20
  -3  11  -1   24.30   25.20
  -3  11  -1   30.40   21.60
   3 -11   1   37.70   25.90
   3 -11   1   31.10   21.70
  -4  11  -1  -15.40   25.00
   4 -11   1   33.40   30.60
  -5  11  -1   42.30   30.80
   5 -11   1  -16.80   33.10
   6 -11   1  -13.40   40.20
   8  10  -1    3.00   26.40
  -8 -10   1   14.50   31.80
   7  10  -1   38.70   24.20
  -7 -10   1   14.20   22.60
   6  10  -1  124.69   25.20
  -6 -10   1  106.89   27.70
   5  10  -1   49.30   17.80
  -5 -10   1   16.40   17.90
  -5 -10   1   17.40   17.20
   4  10  -1   24.90   16.90
   4  10  -1    3.10   14.40
  -4 -10   1    5.60   15.90
   3  10  -1   40.30   16.00
   3  10  -1    7.10   15.40
  -3 -10   1   49.90   18.80
   2  10  -1   18.10   14.60
   2  10  -1   22.60   15.80
  -2 -10   1   36.30   16.80
   1  10  -1   15.20   12.70
   1  10  -1   -7.50   14.40
  -1 -10   1   30.90   16.30
   0  10  -1   32.20   16.30
   0  10  -1   20.30   13.70
   0 -10   1   33.50   16.20
   0 -10   1   19.00   12.60
  -1  10  -1  263.67   30.90
  -1  10  -1  248.88   27.90
   1 -10   1  304.47   29.90
   1 -10   1  241.78   27.70
  -2  10  -1   17.70   18.00
  -2  10  -1   21.70   16.50
   2 -10   1   41.90   17.70
   2 -10   1   28.40   18.50
  -3  10  -1   15.90   20.30
  -3  10  -1  -16.70   18.40
   3 -10   1   16.50   18.20
   3 -10   1   43.90   24.80
  -4  10  -1   12.50   20.60
  -4  10  -1    0.40   21.90
   4 -10   1    0.10   25.90
  -5  10  -1    6.80   25.80
   5 -10   1   51.79   33.50
  -6  10  -1   21.70   31.00
   6 -10   1  -13.30   35.90
   8   9  -1  -14.80   24.30
  -8  -9   1   -0.80   26.70
   7   9  -1   54.19   23.80
  -7  -9   1  -20.20   17.10
   6   9  -1   21.40   16.60
  -6  -9   1   45.60   20.60
   5   9  -1   74.19   18.40
  -5  -9   1   98.69   21.20
  -5  -9   1   66.99   21.30
   4   9  -1   34.70   13.60
   4   9  -1   54.49   17.50
  -4  -9   1   49.60   17.70
   3   9  -1  124.79   19.30
   3   9  -1   91.69   19.00
  -3  -9   1  142.99   23.10
   2   9  -1  832.32   49.40
   2   9  -1  843.22   51.59
  -2  -9   1  921.51   53.99
   1   9  -1  116.99   18.00
   1   9  -1  101.79   18.10
  -1  -9   1  143.69   23.20
   0   9  -1  429.56   34.10
   0   9  -1  467.55   31.40
   0  -9   1  440.66   29.80
   0  -9   1  418.06   34.40
  -1   9  -1  221.08   24.60
  -1   9  -1  278.27   29.90
   1  -9   1  242.18   26.90
   1  -9   1  238.38   25.60
  -2   9  -1   32.60   15.90
  -2   9  -1   39.80   18.80
   2  -9   1   42.20   19.10
   2  -9   1   43.00   15.80
  -3   9  -1    5.60   15.40
  -3   9  -1   11.80   16.40
   3  -9   1   30.60   19.50
   3  -9   1   -6.80   15.10
  -4   9  -1   47.10   22.30
  -4   9  -1   64.09   20.80
   4  -9   1   21.00   26.80
  -5   9  -1   70.19   24.50
  -5   9  -1   48.00   26.00
   5  -9   1  104.09   35.00
  -6   9  -1  -34.40   24.30
   6  -9   1   10.30   34.70
   8   8  -1   38.60   27.80
  -8  -8   1  -30.50   23.00
   7   8  -1  238.78   34.70
  -7  -8   1  111.69   27.50
   6   8  -1   11.30   14.20
  -6  -8   1   14.60   15.90
   5   8  -1    0.90   11.70
  -5  -8   1   -7.60   12.30
  -5  -8   1    2.60   13.50
   4   8  -1   20.60   11.10
   4   8  -1   17.90   13.20
  -4  -8   1   27.40   13.90
   3   8  -1   12.30    9.70
   3   8  -1   -5.50   10.20
  -3  -8   1   21.20   12.80
   2   8  -1  716.53   40.60
   2   8  -1  657.63   42.30
  -2  -8   1  686.83   44.20
   1   8  -1   94.29   15.00
   1   8  -1   90.69   16.00
  -1  -8   1  117.99   19.40
   0   8  -1  381.56   29.60
   0   8  -1  337.37   25.90
   0  -8   1  344.17   28.90
   0  -8   1  366.06   25.20
  -1   8  -1    9.70   12.00
  -1   8  -1    3.40   10.40
   1  -8   1  -26.00    9.90
   1  -8   1    0.10   10.80
  -2   8  -1  130.39   19.30
  -2   8  -1   87.69   17.50
   2  -8   1  109.29   22.10
   2  -8   1  126.79   19.40
  -3   8  -1   14.30   14.70
  -3   8  -1    2.10   12.30
   3  -8   1   -8.50   17.00
   3  -8   1    2.20   12.50
  -4   8  -1  -17.40   15.90
  -4   8  -1   -0.10   14.70
   4  -8   1    6.60   21.30
  -5   8  -1  163.98   27.30
  -5   8  -1  123.09   27.80
   5  -8   1  174.28   37.50
  -6   8  -1   -7.40   23.60
   6  -8   1  -10.80   31.60
  -7   8  -1   25.00   29.90
   7  -8   1    9.70   39.20
   8   7  -1   64.99   28.80
  -8  -7   1    2.50   28.40
   7   7  -1  156.48   29.80
   6   7  -1   21.60   15.20
  -6  -7   1   -6.40   13.10
   5   7  -1   45.00   14.20
  -5  -7   1   39.80   16.20
  -5  -7   1   57.89   15.70
   4   7  -1  870.81   47.40
  -4  -7   1  768.82   48.50
  -4  -7   1  840.62   52.09
   3   7  -1  317.57   26.50
   3   7  -1  325.97   24.50
  -3  -7   1  328.07   27.20
   2   7  -1   21.30    8.80
   2   7  -1    9.00    9.60
  -2  -7   1    1.70   10.80
   1   7  -1 1149.69   66.69
   1   7  -1 1435.36   66.19
  -1  -7   1 1451.45   70.19
   0   7  -1 1093.19   55.29
   0   7  -1  950.40   51.49
   0  -7   1  971.50   54.39
   0  -7   1  981.80   50.49
  -1   7  -1   -1.10    8.80
  -1   7  -1   -4.40    9.90
   1  -7   1   13.40   10.70
   1  -7   1   -0.90    9.60
  -2   7  -1   45.40   12.10
  -2   7  -1   36.20   12.40
   2  -7   1   28.20   11.60
   2  -7   1   20.10   13.10
  -3   7  -1  206.68   22.60
  -3   7  -1  200.48   24.20
   3  -7   1  242.38   23.00
   3  -7   1  208.28   28.00
  -4   7  -1  171.48   24.50
  -4   7  -1  183.68   28.30
   4  -7   1  173.98   30.20
  -5   7  -1  -15.20   16.00
  -5   7  -1   27.60   18.90
   5  -7   1   -7.60   23.80
  -6   7  -1   43.00   24.60
  -6   7  -1   54.19   23.60
   6  -7   1   64.89   32.30
  -7   7  -1   51.49   29.90
   7  -7   1   57.89   37.70
   8   6  -1   58.19   27.50
  -8  -6   1  -22.10   25.40
   7   6  -1  -11.40   17.90
  -7  -6   1   26.50   20.10
   6   6  -1   12.20   13.30
  -6  -6   1    1.50   14.40
   5   6  -1  106.09   17.90
  -5  -6   1  125.19   17.50
  -5  -6   1   72.59   18.60
   4   6  -1   72.69   11.20
   4   6  -1  106.99   15.60
  -4  -6   1   52.49   15.20
  -4  -6   1  112.59   17.00
   3   6  -1  938.51   51.39
   3   6  -1  973.70   49.99
  -3  -6   1  958.30   52.19
   2   6  -1   -5.00    6.20
   2   6  -1   10.00    7.50
  -2  -6   1   -4.80    8.20
   1   6  -1   26.00    7.80
   1   6  -1   29.40    9.20
  -1  -6   1   35.40   11.40
   0   6  -1   12.80    8.00
   0   6  -1   20.20    9.50
   0  -6   1   14.00    7.80
   0  -6   1    9.80    9.40
  -1   6  -1    7.10    8.50
  -1   6  -1    2.90    7.60
   1  -6   1   10.50    9.20
   1  -6   1    2.70    9.30
  -2   6  -1    9.30    7.80
  -2   6  -1   20.20    9.40
   2  -6   1   29.90   12.50
   2  -6   1   19.10   10.60
  -3   6  -1  686.43   39.50
  -3   6  -1  608.84   40.30
   3  -6   1  688.53   45.90
   3  -6   1  655.03   37.90
  -4   6  -1  360.26   30.00
  -4   6  -1  318.37   31.80
   4  -6   1  325.57   35.30
  -5   6  -1  -14.40   13.90
  -5   6  -1   -5.00   16.60
   5  -6   1   -6.10   19.10
  -6   6  -1  -23.20   17.10
  -6   6  -1   -8.40   20.10
   6  -6   1   14.40   26.80
  -7   6  -1   13.80   27.00
   7  -6   1    7.40   31.40
   8   5  -1   91.79   27.80
  -8  -5   1   68.39   34.30
   7   5  -1  -12.40   18.00
  -7  -5   1    7.70   18.70
   6   5  -1  -14.30   11.60
  -6  -5   1   17.70   14.70
   5   5  -1  132.79   19.80
   5   5  -1  121.99   18.30
  -5  -5   1  135.39   21.80
   4   5  -1   40.60   10.70
   4   5  -1   42.50    9.80
  -4  -5   1   49.70   11.80
  -4  -5   1   51.79   14.60
   3   5  -1   61.49   10.80
   3   5  -1   73.59    8.60
   3   5  -1   98.09   14.30
  -3  -5   1   77.79   13.60
   2   5  -1 3555.84  159.48
   2   5  -1 3509.15  158.08
  -2  -5   1 3567.84  160.88
   1   5  -1 2174.18   97.09
   1   5  -1 2116.19   95.19
  -1  -5   1 1972.50   97.99
   0   5  -1   25.90    7.90
   0   5  -1   19.10    9.20
   0  -5   1   34.00    7.80
   0  -5   1   25.90    9.30
  -1   5  -1   18.30    6.90
  -1   5  -1   17.10    6.80
   1  -5   1    4.60    8.30
   1  -5   1   10.40    8.90
  -2   5  -1   76.29   10.80
  -2   5  -1   56.19   11.00
   2  -5   1   87.89   15.50
   2  -5   1   65.29   12.50
  -3   5  -1    7.10    9.40
  -3   5  -1    6.50    9.00
   3  -5   1   -6.40   11.40
   3  -5   1   -6.90    8.10
  -4   5  -1   75.09   15.40
  -4   5  -1   68.79   16.30
   4  -5   1   75.29   20.60
  -5   5  -1  312.07   33.60
  -5   5  -1  295.57   30.50
   5  -5   1  369.76   40.00
  -6   5  -1   25.70   18.60
  -6   5  -1   42.90   21.50
   6  -5   1   39.70   26.60
  -7   5  -1    9.20   21.90
  -7   5  -1   12.10   23.70
   7  -5   1   20.20   31.20
   8   4  -1   -7.60   23.40
  -8  -4   1    6.80   26.00
   7   4  -1   28.30   20.20
  -7  -4   1   32.40   23.10
   6   4  -1   -5.30   12.20
   6   4  -1   -3.30   12.30
  -6  -4   1    7.10   13.00
   5   4  -1  328.17   27.90
   5   4  -1  358.06   28.50
  -5  -4   1  324.37   30.40
   4   4  -1  595.04   35.00
   4   4  -1  608.24   34.80
  -4  -4   1  591.24   32.10
  -4  -4   1  543.45   38.10
   3   4  -1   56.39    9.20
   3   4  -1   73.69   11.40
  -3  -4   1   96.49   13.00
  -3  -4   1   75.19   13.30
   2   4  -1   36.80    7.90
   2   4  -1   42.10    7.60
  -2  -4   1   31.70    9.50
   1   4  -1   86.99    8.90
   1   4  -1   92.59   10.80
  -1  -4   1   82.59   12.10
   0   4  -1   87.69   10.50
   0   4  -1  112.39   14.10
   0  -4   1  105.39   11.80
   0  -4   1  128.19   10.40
  -1   4  -1   24.60    5.80
  -1   4  -1   13.00    5.80
   1  -4   1   14.30    6.80
   1  -4   1   18.30    8.00
  -2   4  -1 2295.37  105.49
  -2   4  -1 2267.17  103.39
   2  -4   1 2216.68  103.69
   2  -4   1 2340.67  108.69
  -3   4  -1 1022.20   54.19
  -3   4  -1 1097.79   56.89
   3  -4   1 1110.29   61.39
  -4   4  -1   80.19   16.60
  -4   4  -1   92.59   16.00
   4  -4   1   79.49   19.80
  -5   4  -1    7.90   13.70
  -5   4  -1   26.80   14.40
   5  -4   1   -3.30   15.30
  -6   4  -1   14.40   18.70
  -6   4  -1   59.79   20.60
   6  -4   1   30.60   27.30
  -7   4  -1   -6.80   22.30
  -7   4  -1   -7.20   19.20
   7  -4   1   -8.70   27.20
  -8   4  -1  -22.80   26.00
   8  -4   1  -35.40   35.60
   8   3  -1   -6.60   22.00
  -8  -3   1   -4.60   25.40
   7   3  -1    5.70   17.40
   7   3  -1    9.50   19.20
  -7  -3   1   22.50   21.50
   6   3  -1  140.59   25.50
   6   3  -1  160.58   24.20
  -6  -3   1  147.29   25.10
   5   3  -1   49.40   14.80
   5   3  -1   63.29   14.20
  -5  -3   1   14.30   12.60
   4   3  -1   61.49   13.50
   4   3  -1   70.29   12.70
  -4  -3   1   49.90   12.90
   3   3  -1 2230.18   99.89
   3   3  -1 2257.37  100.09
  -3  -3   1 2139.79  102.79
  -3  -3   1 2042.60   97.99
   2   3  -1 1437.16   63.79
   2   3  -1 1394.16   65.59
   2   3  -1 1448.16   66.59
  -2  -3   1 1359.86   66.39
   1   3  -1   54.29    6.90
   1   3  -1   49.30    7.20
  -1  -3   1   62.29    8.70
   0   3  -1  102.39   12.60
   0   3  -1  103.59    9.30
   0  -3   1  117.19   10.50
   0  -3   1  130.09    9.10
  -1   3  -1   79.09    9.10
  -1   3  -1  104.79    8.20
   1  -3   1   75.09    9.20
   1  -3   1   85.89   10.80
  -2   3  -1   57.19    8.90
  -2   3  -1   64.59   10.50
   2  -3   1   65.99    8.80
   2  -3   1   53.19   11.40
  -3   3  -1    3.70    7.70
   3  -3   1    8.80    7.10
   3  -3   1   19.20   11.10
  -4   3  -1  529.45   35.30
   4  -3   1  464.05   31.10
   4  -3   1  576.74   40.70
  -5   3  -1   22.10   14.60
   5  -3   1   14.90   18.50
   5  -3   1   53.49   13.90
  -6   3  -1    3.90   15.60
   6  -3   1   27.70   15.70
   6  -3   1   47.60   26.00
  -7   3  -1    0.40   20.40
   7  -3   1  -12.90   17.60
   7  -3   1  -17.40   24.80
  -8   3  -1    6.60   27.30
  -8   3  -1   17.80   27.10
   8  -3   1   32.50   34.60
   8   2  -1   86.29   29.00
   8   2  -1   85.09   34.50
  -8  -2   1   29.40   29.30
   7   2  -1   -1.50   20.00
   7   2  -1   45.40   20.00
  -7  -2   1    9.00   19.60
   6   2  -1  274.97   29.00
   6   2  -1  266.57   31.80
  -6  -2   1  271.87   32.00
   5   2  -1  359.56   31.60
   5   2  -1  359.46   27.50
  -5  -2   1  354.66   30.80
   4   2  -1  301.37   22.10
   4   2  -1  302.07   25.30
  -4  -2   1  289.87   25.00
   3   2  -1  473.25   26.20
   3   2  -1  378.26   26.60
  -3  -2   1  454.35   28.80
   2   2  -1  818.92   39.00
   2   2  -1  817.42   39.10
  -2  -2   1  800.12   38.60
  -2  -2   1  743.23   40.60
   1   2  -1  112.99    8.30
   1   2  -1  110.19    8.70
   1   2  -1  112.19    6.40
  -1  -2   1  106.49    9.10
   0   2  -1  134.49   12.30
   0   2  -1  161.38    9.20
   0  -2   1  153.28    9.80
   0  -2   1  171.68   10.50
  -1   2  -1 4440.06  191.38
  -1   2  -1 4254.27  189.58
   1  -2   1 4334.67  192.28
   1  -2   1 4473.55  190.18
  -2   2  -1 1105.49   54.49
   2  -2   1 1072.99   56.29
   2  -2   1 1167.98   52.59
  -3   2  -1  413.86   27.90
   3  -2   1  468.55   31.20
   3  -2   1  416.46   24.90
  -4   2  -1  948.11   54.09
   4  -2   1 1053.69   59.39
   4  -2   1  941.21   49.99
  -5   2  -1   40.20   14.70
   5  -2   1   56.99   20.10
   5  -2   1   62.09   13.90
  -6   2  -1    6.10   16.90
   6  -2   1   20.20   14.50
   6  -2   1   25.80   22.30
  -7   2  -1   16.90   23.50
   7  -2   1    6.10   25.90
   7  -2   1    7.80   18.10
  -8   2  -1    9.80   27.20
   8  -2   1   26.30   34.00
   8  -2   1   39.70   26.20
   8   1  -1   16.10   29.70
   8   1  -1   25.00   26.00
  -8  -1   1   46.60   30.90
   7   1  -1   -3.70   17.30
   7   1  -1   48.40   25.00
  -7  -1   1    7.60   22.00
   6   1  -1  135.39   21.80
   6   1  -1  122.69   27.20
  -6  -1   1  129.09   25.70
   5   1  -1   23.70   14.00
   5   1  -1   26.00   11.60
  -5  -1   1   30.60   13.50
   4   1  -1 1037.90   52.69
   4   1  -1 1022.80   56.89
  -4  -1   1  959.70   54.99
   3   1  -1 1111.49   57.29
   3   1  -1 1131.09   54.69
  -3  -1   1 1094.09   56.89
   2   1  -1  288.87   18.50
   2   1  -1  297.17   17.20
  -2  -1   1  241.88   18.30
   1   1  -1  189.98   10.60
   1   1  -1  176.38   10.80
   1   1  -1  186.88   10.40
  -1  -1   1  162.58   10.00
   0   1  -1   10.10    2.50
   0   1  -1    7.80    1.40
   0   1  -1    9.00    3.90
   0  -1   1    7.30    2.10
  -1   1  -1 2521.85  111.69
  -1   1  -1 2558.24  113.49
   1  -1   1 2569.14  114.39
   1  -1   1 2638.84  111.99
  -2   1  -1  190.88   15.20
   2  -1   1  208.38   16.80
   2  -1   1  198.38   13.10
  -3   1  -1 1720.53   81.59
   3  -1   1 1638.84   77.89
   3  -1   1 1703.23   83.49
  -4   1  -1   71.99   14.80
   4  -1   1   79.69   18.00
   4  -1   1   81.69   12.30
  -5   1  -1   43.30   15.00
   5  -1   1   25.10   11.20
   5  -1   1    5.50   15.10
  -6   1  -1   -6.70   14.00
   6  -1   1    0.50   13.00
   6  -1   1  -12.10   17.80
  -7   1  -1   61.49   26.80
   7  -1   1   45.40   20.30
   7  -1   1   46.10   29.40
  -8   1  -1    9.00   29.10
   8  -1   1   46.10   26.70
   8  -1   1   87.89   36.50
   8   0  -1   -0.70   28.80
   8   0  -1   30.30   25.60
  -8   0   1   11.00   29.20
   7   0  -1   99.39   26.20
   7   0  -1  142.89   32.30
  -7   0   1  163.68   33.60
   6   0  -1   14.90   17.00
   6   0  -1    9.00   14.00
  -6   0   1   -2.80   14.90
   5   0  -1  300.37   33.00
   5   0  -1  337.77   27.30
  -5   0   1  449.66   33.00
   4   0  -1 1157.48   66.49
   4   0  -1 1260.97   61.69
  -4   0   1 1233.78   64.69
   3   0  -1   27.30   11.20
   3   0  -1   43.40    8.60
  -3   0   1   32.00    9.20
   2   0  -1  243.48   18.40
   2   0  -1  244.68   15.40
  -2   0   1  256.07   17.30
   1   0  -1 1929.01   84.59
   1   0  -1 1891.01   85.49
  -1   0   1 1934.81   85.19
   0   0  -1 1049.20   45.70
   0   0  -1 1086.29   46.10
   0   0   1  998.70   45.80
  -1   0  -1   19.60    2.70
  -1   0  -1   23.80    4.50
   1   0   1   14.40    2.80
   1   0   1   11.90    4.80
  -2   0  -1 1671.83   78.59
   2   0   1 1729.13   79.29
   2   0   1 1683.73   76.29
  -3   0  -1 2684.13  125.09
   3   0   1 2670.43  121.79
   3   0   1 2787.72  126.69
  -4   0  -1   45.70   12.50
   4   0   1   52.39   10.40
   4   0   1   85.09   16.90
  -5   0  -1  107.09   19.00
   5   0   1  116.99   17.10
   5   0   1  116.89   23.70
  -6   0  -1   66.59   19.80
   6   0   1   20.00   19.40
   6   0   1   94.39   18.40
  -7   0  -1  141.49   30.50
   7   0   1  151.78   27.80
   7   0   1  146.29   35.00
  -8   0  -1    8.30   26.60
   8   0   1   26.50   25.60
   8   0   1   -1.90   29.80
   8  -1  -1   -1.10   23.40
   8  -1  -1  -28.10   28.60
  -8   1   1   16.20   30.20
   7  -1  -1   28.20   24.80
   7  -1  -1   29.40   21.20
  -7   1   1   77.19   28.00
   6  -1  -1   19.30   21.30
   6  -1  -1   -7.10   12.70
  -6   1   1    2.30   14.90
   5  -1  -1  205.18   21.70
   5  -1  -1  183.18   28.00
  -5   1   1  202.48   25.10
   4  -1  -1   64.89   11.60
   4  -1  -1   53.89   16.30
  -4   1   1   57.69   13.00
   3  -1  -1   55.99    9.40
   3  -1  -1   19.30   11.30
  -3   1   1   46.30    9.70
   2  -1  -1 1215.08   61.89
   2  -1  -1 1263.67   58.69
  -2   1   1 1281.57   59.69
   1  -1  -1   49.60    7.70
   1  -1  -1   41.10    5.60
  -1   1   1   33.20    5.40
   0  -1  -1 1053.79   47.00
   0  -1  -1 1069.09   46.90
   0   1   1 1064.09   47.00
  -1  -1  -1  883.71   42.60
  -1  -1  -1  913.01   41.40
   1   1   1  965.40   42.60
   1   1   1  942.41   41.80
  -2  -1  -1    7.20    5.30
   2   1   1   -3.00    3.50
   2   1   1    0.50    4.90
  -3  -1  -1   66.19   11.60
   3   1   1   65.29    9.70
   3   1   1   99.99   14.30
  -4  -1  -1   10.00    8.30
   4   1   1    6.00    7.40
   4   1   1   -4.40    9.10
  -5  -1  -1   35.10   13.90
   5   1   1   59.09   13.60
   5   1   1   79.19   19.90
  -6  -1  -1  382.86   37.20
   6   1   1  387.06   32.70
   6   1   1  426.06   41.30
  -7  -1  -1  207.98   34.10
   7   1   1  172.58   34.50
   7   1   1  211.48   30.40
  -8  -1  -1    8.00   27.80
   8   1   1   -4.40   27.50
   8   1   1   -1.10   22.40
   8  -2  -1  -11.00   23.90
   8  -2  -1    6.10   33.00
  -8   2   1  -24.40   27.80
   7  -2  -1    7.40   19.00
   7  -2  -1   65.59   28.90
  -7   2   1   12.20   25.30
   6  -2  -1  179.68   34.80
   6  -2  -1  180.78   25.70
  -6   2   1  229.08   32.10
   5  -2  -1 1142.39   70.49
   5  -2  -1 1142.69   61.79
  -5   2   1 1180.78   65.69
   4  -2  -1   49.90   11.30
   4  -2  -1   18.70   14.80
  -4   2   1   59.39   13.40
   3  -2  -1    4.30    6.40
   3  -2  -1    1.00   10.00
  -3   2   1    8.80    6.60
   2  -2  -1  281.27   21.20
   2  -2  -1  259.17   16.70
  -2   2   1  237.38   17.10
   1  -2  -1   16.10    4.20
   1  -2  -1   14.00    6.80
  -1   2   1   24.70    5.10
  -1   2   1   12.10    3.90
   0  -2  -1  284.67   14.30
   0  -2  -1  251.67   13.80
   0   2   1  266.67   15.00
   0   2   1  259.47   12.90
  -1  -2  -1 4663.63  202.58
  -1  -2  -1 4746.23  203.28
   1   2   1 4654.33  202.48
   1   2   1 4624.74  201.88
  -2  -2  -1 7056.99  314.77
  -2  -2  -1 7106.19  318.07
   2   2   1 7719.43  317.47
   2   2   1 7304.97  316.27
  -3  -2  -1    6.40    6.80
   3   2   1   -6.80    5.00
   3   2   1   -9.10    6.00
  -4  -2  -1   85.79   14.90
   4   2   1  108.19   16.50
   4   2   1   91.09   13.50
  -5  -2  -1  149.88   21.50
   5   2   1  116.39   22.30
   5   2   1  131.79   18.20
  -6  -2  -1  -23.30   10.20
   6   2   1    4.30   15.90
   6   2   1  -12.30   11.30
  -7  -2  -1   31.70   21.20
   7   2   1   -5.50   20.00
   7   2   1   11.10   18.40
  -8  -2  -1  129.39   33.60
   8   2   1  170.58   33.40
   8   2   1  216.38   41.90
   8  -3  -1  -46.30   29.50
  -8   3   1    1.90   25.60
  -8   3   1   30.30   28.90
   7  -3  -1    1.00   20.60
   7  -3  -1   -8.00   24.40
  -7   3   1   -7.40   23.30
   6  -3  -1    4.30   21.10
   6  -3  -1   -1.40   15.40
  -6   3   1   -4.10   18.00
   5  -3  -1   27.00   12.90
   5  -3  -1   60.39   21.40
  -5   3   1   20.80   14.90
   4  -3  -1  -15.10   11.70
   4  -3  -1    3.10    9.30
  -4   3   1    1.70    9.60
   3  -3  -1  494.45   35.90
   3  -3  -1  480.65   30.10
  -3   3   1  556.34   31.70
   2  -3  -1  710.93   42.20
  -2   3   1  760.02   38.60
  -2   3   1  751.62   38.10
   1  -3  -1 1776.72   78.49
   1  -3  -1 1737.43   81.49
  -1   3   1 1787.62   78.09
  -1   3   1 1672.03   78.79
   0  -3  -1 1549.54   66.59
   0  -3  -1 1603.94   67.59
   0   3   1 1313.47   65.89
   0   3   1 1461.75   68.49
  -1  -3  -1   10.80    5.50
   1   3   1   12.80    3.20
   1   3   1   -1.00    3.40
   1   3   1    9.60    4.10
  -2  -3  -1    4.50    5.50
  -2  -3  -1   16.90    5.80
   2   3   1    8.80    5.10
   2   3   1    9.20    5.30
  -3  -3  -1    5.80    4.80
  -3  -3  -1   -2.30    5.90
   3   3   1   -5.20    5.00
   3   3   1  -10.20    7.30
  -4  -3  -1   45.00   12.60
   4   3   1   52.49   10.90
   4   3   1   71.99   14.20
  -5  -3  -1  686.23   44.90
   5   3   1  654.43   45.00
   5   3   1  691.13   41.10
  -6  -3  -1  458.65   39.70
   6   3   1  533.15   37.90
   6   3   1  455.15   41.10
  -7  -3  -1  -11.40   16.70
   7   3   1   25.90   22.60
   7   3   1   28.60   19.00
  -8  -3  -1   15.50   26.50
   8   3   1  -10.30   24.20
   8   3   1  -33.30   21.00
   8  -4  -1  -58.59   28.60
  -8   4   1  -14.60   28.80
  -8   4   1   23.20   28.50
   7  -4  -1   18.30   30.40
  -7   4   1   31.90   24.40
  -7   4   1  -13.20   19.80
   6  -4  -1  457.25   47.90
  -6   4   1  350.36   36.90
  -6   4   1  424.96   41.80
   5  -4  -1   32.50   19.70
  -5   4   1   30.50   15.50
  -5   4   1   38.40   16.10
   4  -4  -1   12.10   16.20
  -4   4   1    9.80   11.90
  -4   4   1    1.20    9.30
   3  -4  -1  379.06   32.80
  -3   4   1  499.45   29.50
  -3   4   1  428.96   28.50
   2  -4  -1   49.99   13.20
   2  -4  -1   60.89    8.90
  -2   4   1   68.59   10.40
  -2   4   1   59.39    9.60
   1  -4  -1  479.35   29.10
   1  -4  -1  502.05   26.90
  -1   4   1  449.66   25.90
  -1   4   1  509.65   25.30
   0  -4  -1 6437.96  270.87
   0  -4  -1 6111.99  268.97
   0   4   1 6141.99  269.07
   0   4   1 6075.39  271.27
  -1  -4  -1 2400.46  112.69
   1   4   1 2558.14  112.09
   1   4   1 2460.25  110.79
   1   4   1 2565.54  109.09
  -2  -4  -1   -0.70    6.00
  -2  -4  -1    4.50    6.00
   2   4   1    1.10    4.80
   2   4   1    2.10    4.80
  -3  -4  -1    3.20    5.50
  -3  -4  -1   -4.20    6.30
   3   4   1   -2.40    5.60
   3   4   1    4.00    5.80
  -4  -4  -1  127.79   11.90
  -4  -4  -1  135.29   18.40
   4   4   1  132.89   16.30
   4   4   1  133.39   15.10
  -5  -4  -1   31.50   12.20
   5   4   1   17.70   10.70
   5   4   1   17.80   12.20
  -6  -4  -1   36.60   16.00
   6   4   1   26.00   15.00
   6   4   1   19.10   16.10
  -7  -4  -1   65.39   22.50
   7   4   1   39.20   22.70
   7   4   1  186.68   29.20
  -8  -4  -1    9.30   25.10
   8   4   1   -6.30   23.70
   8  -5  -1   16.90   34.90
  -8   5   1  -29.10   24.90
  -8   5   1  -29.70   28.60
   7  -5  -1   56.29   33.30
  -7   5   1   12.80   23.30
  -7   5   1   14.70   21.40
   6  -5  -1   54.89   28.70
  -6   5   1   52.89   19.80
  -6   5   1   45.00   21.50
   5  -5  -1   10.40   18.70
  -5   5   1   27.70   16.20
  -5   5   1  -13.40   12.50
   4  -5  -1  455.95   39.00
  -4   5   1  367.16   31.30
  -4   5   1  467.25   32.50
   3  -5  -1  480.55   35.40
  -3   5   1  337.27   26.70
  -3   5   1  379.26   27.00
   2  -5  -1 1201.78   58.09
   2  -5  -1 1205.98   63.99
  -2   5   1 1200.08   58.59
  -2   5   1 1181.58   59.29
   1  -5  -1  319.97   21.90
   1  -5  -1  329.67   23.70
  -1   5   1  305.57   20.40
  -1   5   1  331.77   19.80
   0  -5  -1  800.32   43.00
   0  -5  -1  819.22   41.00
   0   5   1  832.32   43.40
   0   5   1  851.31   41.70
  -1  -5  -1  686.63   32.60
  -1  -5  -1  690.43   38.00
   1   5   1  718.93   35.50
   1   5   1  725.83   37.00
  -2  -5  -1  317.27   22.40
   2   5   1  335.37   19.00
   2   5   1  371.06   22.30
   2   5   1  348.57   21.60
  -3  -5  -1   25.60   10.00
  -3  -5  -1   40.10    8.60
   3   5   1   42.80    9.30
   3   5   1   23.90    7.10
  -4  -5  -1  635.94   41.70
  -4  -5  -1  664.63   35.80
   4   5   1  687.33   38.70
   4   5   1  688.93   38.60
  -5  -5  -1  281.07   28.70
   5   5   1  365.26   26.60
   5   5   1  295.27   27.40
  -6  -5  -1   12.30   13.60
   6   5   1   14.90   15.00
   6   5   1   38.40   17.10
  -7  -5  -1  131.79   27.30
   7   5   1  235.08   32.40
  -8  -5  -1  112.79   34.30
   8   5   1   38.30   25.90
   7  -6  -1  106.59   39.00
  -7   6   1   72.39   27.50
  -7   6   1   97.59   30.00
   6  -6  -1   -8.30   24.70
  -6   6   1   43.90   21.10
  -6   6   1    1.90   18.50
   5  -6  -1   52.99   25.00
  -5   6   1   20.80   16.20
  -5   6   1   -1.80   15.00
   4  -6  -1  135.19   26.70
  -4   6   1  113.89   19.20
  -4   6   1   83.49   16.90
   3  -6  -1  188.28   18.40
   3  -6  -1  220.88   26.50
  -3   6   1  181.88   20.90
  -3   6   1  233.68   22.30
   2  -6  -1   12.30    8.20
   2  -6  -1   -8.50   10.10
  -2   6   1    4.30    7.70
  -2   6   1    0.30    7.30
   1  -6  -1 1760.52   87.99
   1  -6  -1 1932.01   89.79
  -1   6   1 1923.21   86.99
  -1   6   1 1795.52   87.39
   0  -6  -1 1082.19   58.69
   0  -6  -1 1096.39   56.19
   0   6   1 1259.07   57.69
   0   6   1 1229.18   59.29
  -1  -6  -1   13.90    8.70
  -1  -6  -1    9.40    4.70
   1   6   1   23.60    8.40
   1   6   1   15.80    6.90
  -2  -6  -1   25.60    9.40
   2   6   1   53.99   10.30
   2   6   1   53.99   10.20
  -3  -6  -1  164.18   16.50
  -3  -6  -1  151.58   18.90
   3   6   1  133.59   12.00
   3   6   1  199.78   16.60
  -4  -6  -1  575.24   34.80
  -4  -6  -1  572.44   39.50
   4   6   1  604.64   36.20
   4   6   1  622.34   34.60
  -5  -6  -1    5.50    9.00
  -5  -6  -1   37.20   14.40
   5   6   1   18.60   11.60
   5   6   1    4.90   10.30
  -6  -6  -1  134.39   25.50
   6   6   1  126.09   22.20
  -7  -6  -1   20.60   17.60
   7   6   1   34.20   20.20
  -8  -6  -1    0.10   23.00
   8   6   1  -17.70   22.70
   7  -7  -1   -2.70   33.60
  -7   7   1   29.90   28.40
  -7   7   1   -3.10   24.10
   6  -7  -1   11.30   29.10
  -6   7   1   -7.80   20.90
  -6   7   1   45.70   21.90
   5  -7  -1   -5.40   21.10
  -5   7   1   -7.50   16.40
  -5   7   1   16.40   17.40
   4  -7  -1  204.48   32.20
  -4   7   1  139.09   22.60
  -4   7   1  131.39   21.10
   3  -7  -1   92.29   16.10
   3  -7  -1  108.79   22.70
  -3   7   1  115.69   18.60
  -3   7   1  135.09   19.20
   2  -7  -1  141.39   18.40
   2  -7  -1  164.58   21.60
  -2   7   1  138.39   18.20
  -2   7   1  153.58   17.20
   1  -7  -1 1544.25   78.19
   1  -7  -1 1648.64   79.09
  -1   7   1 1590.94   77.89
  -1   7   1 1527.65   78.09
   0  -7  -1  163.28   18.60
   0  -7  -1  151.58   15.20
   0   7   1  152.08   17.00
   0   7   1  155.88   18.10
  -1  -7  -1  386.56   28.00
  -1  -7  -1  368.16   20.40
   1   7   1  392.86   24.70
   1   7   1  341.67   25.80
  -2  -7  -1  563.04   35.80
   2   7   1  534.55   32.80
   2   7   1  575.54   33.80
  -3  -7  -1  721.63   45.70
  -3  -7  -1  885.91   48.60
   3   7   1  868.21   46.00
  -4  -7  -1   61.59   16.80
  -4  -7  -1   63.99   13.80
   4   7   1   44.20   11.50
  -5  -7  -1   91.59   19.40
  -5  -7  -1  126.09   17.90
   5   7   1  141.39   20.70
  -6  -7  -1  214.08   30.90
   6   7   1  286.97   29.40
  -7  -7  -1   44.70   20.60
   7   7   1   17.70   20.50
  -8  -7  -1   20.40   25.60
   8   7   1   17.40   24.50
   7  -8  -1  -31.40   36.10
  -7   8   1    9.00   27.00
   6  -8  -1  113.19   39.60
  -6   8   1   29.80   24.40
  -6   8   1   65.89   25.80
   5  -8  -1    8.60   25.80
  -5   8   1   26.70   19.40
  -5   8   1   -5.50   19.00
   4  -8  -1   14.70   20.60
  -4   8   1    1.40   14.60
  -4   8   1    5.40   16.10
   3  -8  -1   18.00   16.90
   3  -8  -1   38.90   14.10
  -3   8   1    3.10   11.90
  -3   8   1    7.10   12.70
   2  -8  -1  166.78   24.40
   2  -8  -1  125.09   18.90
  -2   8   1  168.38   20.70
  -2   8   1  145.89   19.20
   1  -8  -1  196.08   22.00
   1  -8  -1  159.68   21.50
  -1   8   1  154.98   21.30
  -1   8   1  173.28   21.70
   0  -8  -1   24.90   12.90
   0  -8  -1    7.50    8.60
   0   8   1    1.10   10.00
   0   8   1   -2.00    9.30
  -1  -8  -1  205.58   23.00
  -1  -8  -1  216.28   15.20
   1   8   1  205.18   21.20
   1   8   1  205.38   19.80
  -2  -8  -1   19.40   12.20
   2   8   1   11.20   10.30
   2   8   1   23.60   10.50
  -3  -8  -1  172.58   21.50
   3   8   1  173.28   20.80
   3   8   1  226.28   22.20
  -4  -8  -1   51.49   15.70
  -4  -8  -1   34.70   13.00
   4   8   1   41.20   12.30
  -5  -8  -1   66.29   15.80
  -5  -8  -1   48.40   18.80
   5   8   1   39.40   15.10
  -6  -8  -1   11.40   15.10
   6   8   1   28.40   16.20
  -7  -8  -1    3.70   17.90
   7   8   1   10.00   19.60
  -8  -8  -1   43.90   28.20
   8   8   1   -5.70   24.20
   6  -9  -1   17.70   34.80
  -6   9   1   -7.20   22.90
   5  -9  -1   18.60   29.40
  -5   9   1   39.70   22.70
  -5   9   1   71.19   24.60
   4  -9  -1  -13.80   20.40
  -4   9   1    5.60   16.50
  -4   9   1    2.50   17.60
   3  -9  -1   91.09   23.60
   3  -9  -1   61.29   17.70
  -3   9   1   78.19   19.10
  -3   9   1  100.19   20.10
   2  -9  -1  776.72   48.80
   2  -9  -1  874.11   53.69
  -2   9   1  782.12   50.09
  -2   9   1  824.52   50.09
   1  -9  -1  284.47   26.70
   1  -9  -1  286.97   27.90
  -1   9   1  323.67   28.30
  -1   9   1  261.47   27.40
   0  -9  -1   31.20   15.40
   0  -9  -1   38.30   11.70
   0   9   1   25.20   13.40
   0   9   1   36.20   12.70
  -1  -9  -1  363.76   30.00
   1   9   1  298.37   27.10
   1   9   1  260.97   24.60
  -2  -9  -1  228.88   24.90
   2   9   1  172.18   22.40
   2   9   1  208.48   23.10
  -3  -9  -1  -11.80   11.00
   3   9   1   10.40   12.60
   3   9   1   12.90   12.20
  -4  -9  -1  254.77   26.80
  -4  -9  -1  265.97   30.30
   4   9   1  282.37   27.00
  -5  -9  -1  437.86   40.90
  -5  -9  -1  522.45   37.40
   5   9   1  489.65   37.10
  -6  -9  -1   28.40   18.00
   6   9   1   76.79   20.10
  -7  -9  -1   11.80   19.80
   7   9   1   13.60   19.20
  -8  -9  -1   -4.10   24.80
   8   9   1   -7.40   26.00
   6 -10  -1   17.50   38.10
  -6  10   1   18.70   27.00
   5 -10  -1  -10.00   29.90
  -5  10   1  -32.60   20.90
   4 -10  -1   27.00   26.50
  -4  10   1    6.00   21.30
  -4  10   1  -13.40   19.40
   3 -10  -1    9.80   18.00
   3 -10  -1   39.70   18.50
  -3  10   1   14.40   17.60
  -3  10   1   34.20   18.70
   2 -10  -1   23.90   17.50
   2 -10  -1   -1.80   15.40
  -2  10   1    6.30   16.40
  -2  10   1   17.40   17.00
   1 -10  -1   62.29   16.50
   1 -10  -1   99.89   20.90
  -1  10   1   19.80   15.10
  -1  10   1   38.40   14.90
   0 -10  -1   44.10   13.90
   0 -10  -1   89.49   20.60
   0  10   1   88.29   17.30
   0  10   1  108.49   19.60
  -1 -10  -1   30.70   15.70
  -1 -10  -1    5.80   12.40
   1  10   1   35.90   15.30
   1  10   1    8.90   13.60
  -2 -10  -1  284.07   30.50
   2  10   1  351.26   29.70
   2  10   1  242.88   27.50
  -3 -10  -1   21.80   15.00
   3  10   1   30.50   15.90
   3  10   1    8.80   14.40
  -4 -10  -1  -16.50   13.50
  -4 -10  -1  -10.60   12.80
   4  10   1    8.30   14.50
  -5 -10  -1   48.60   20.60
  -5 -10  -1  100.69   22.00
   5  10   1   42.80   16.20
  -6 -10  -1    5.70   16.90
   6  10   1   -7.60   16.10
  -7 -10  -1  -17.30   17.70
   7  10   1   -2.70   19.80
  -8 -10  -1   -1.50   24.60
   8  10   1    8.50   27.70
   6 -11  -1   15.90   41.10
   5 -11  -1    5.50   32.40
  -5  11   1   15.10   27.50
   4 -11  -1   50.59   32.30
  -4  11   1   39.00   25.10
   3 -11  -1  198.98   45.00
   3 -11  -1  171.38   33.10
  -3  11   1  251.87   36.40
  -3  11   1  212.28   32.70
   2 -11  -1   57.29   22.50
   2 -11  -1   75.69   21.60
  -2  11   1   50.89   22.00
  -2  11   1   95.59   24.10
   1 -11  -1   -8.40   15.70
   1 -11  -1  -14.60   13.70
  -1  11   1   11.10   15.40
  -1  11   1   28.30   17.40
   0 -11  -1  340.07   34.70
   0  11   1  394.76   33.50
   0  11   1  370.96   33.40
  -1 -11  -1   12.80   16.40
   1  11   1    4.60   15.10
   1  11   1   39.50   17.20
  -2 -11  -1  -12.50   13.90
   2  11   1  -13.70   15.20
   2  11   1   -3.30   13.90
  -3 -11  -1  118.39   23.50
   3  11   1  126.59   23.70
   3  11   1  156.98   25.60
  -4 -11  -1  253.47   32.50
  -4 -11  -1  305.97   35.50
   4  11   1  237.58   31.70
  -5 -11  -1   10.80   16.40
  -5 -11  -1   23.10   20.80
   5  11   1   12.10   15.60
  -6 -11  -1   -9.20   19.00
   6  11   1  -20.10   16.70
  -7 -11  -1   35.90   24.50
   7  11   1   39.10   24.70
  -8 -11  -1    5.60   27.80
   8  11   1   16.90   27.70
   5 -12  -1   -2.80   36.20
  -5  12   1   36.80   33.30
   4 -12  -1   -8.60   30.80
  -4  12   1    8.70   27.20
   3 -12  -1  100.49   30.70
  -3  12   1   56.79   27.70
   2 -12  -1   -6.00   20.20
   2 -12  -1   13.50   18.90
  -2  12   1   30.70   20.40
  -2  12   1   12.80   20.30
   1 -12  -1   87.79   23.60
   1 -12  -1   52.09   20.70
  -1  12   1   55.99   21.20
  -1  12   1   65.19   20.70
   0 -12  -1   32.30   20.80
   0  12   1   50.79   18.70
   0  12   1   11.80   17.10
  -1 -12  -1  179.88   28.80
   1  12   1  135.89   24.50
   1  12   1  123.39   24.90
  -2 -12  -1   33.70   19.10
   2  12   1   -1.80   19.10
   2  12   1   12.70   18.30
  -3 -12  -1  143.89   27.20
   3  12   1  104.69   25.10
   3  12   1  170.58   27.70
  -4 -12  -1  109.99   25.80
  -4 -12  -1   90.89   25.10
   4  12   1  228.58   33.50
  -5 -12  -1  -23.80   18.20
  -5 -12  -1  -25.70   19.30
   5  12   1    8.90   18.70
  -6 -12  -1  -10.30   22.60
   6  12   1   12.60   21.60
  -7 -12  -1   21.30   27.60
   7  12   1   70.69   29.70
   5 -13  -1   33.00   41.50
   4 -13  -1  -13.40   31.70
  -4  13   1  114.89   37.60
   3 -13  -1   -2.60   26.60
  -3  13   1   -1.40   25.40
   2 -13  -1   12.50   24.50
   2 -13  -1  104.69   26.40
  -2  13   1   17.50   23.20
   1 -13  -1   89.69   26.70
  -1  13   1   73.49   23.60
  -1  13   1  121.09   26.40
   0 -13  -1   13.50   19.60
   0  13   1   57.89   21.60
   0  13   1   21.40   18.70
  -1 -13  -1    2.70   19.50
   1  13   1   10.50   20.90
   1  13   1   35.50   21.50
  -2 -13  -1  112.89   26.50
   2  13   1  120.19   25.10
   2  13   1  104.99   27.40
  -3 -13  -1  112.49   27.90
   3  13   1   25.50   22.30
   3  13   1   95.69   26.70
  -4 -13  -1   10.80   18.80
   4  13   1   10.20   21.50
  -5 -13  -1   -5.60   19.30
  -5 -13  -1    9.30   25.10
   5  13   1   22.50   22.80
  -6 -13  -1  -12.40   24.50
  -6 -13  -1   17.00   27.70
   6  13   1   25.10   24.60
  -7 -13  -1    3.60   28.00
   7  13   1  -30.50   23.60
   4 -14  -1   11.40   35.80
  -4  14   1   82.49   56.59
   3 -14  -1   20.70   30.80
  -3  14   1  -49.50   24.50
   2 -14  -1   32.20   23.30
  -2  14   1   12.00   24.20
   1 -14  -1   37.80   24.60
  -1  14   1   23.50   22.90
   0 -14  -1   19.90   22.60
   0  14   1  -13.50   19.20
  -1 -14  -1    5.00   18.40
   1  14   1   10.10   21.00
   1  14   1   29.40   24.30
  -2 -14  -1   68.09   24.50
   2  14   1  107.49   28.70
   2  14   1   96.89   27.90
  -3 -14  -1   71.39   27.10
   3  14   1   57.09   25.70
   3  14   1   94.29   29.30
  -4 -14  -1    9.50   20.50
   4  14   1   40.80   27.00
   4  14   1    7.70   24.60
  -5 -14  -1   19.60   24.20
  -5 -14  -1   23.00   27.70
   5  14   1  -16.50   24.10
  -6 -14  -1   61.79   32.60
  -6 -14  -1   91.59   31.20
   6  14   1   64.39   30.50
  -7 -14  -1  -11.70   30.30
   7  14   1   57.89   33.10
  -3  15   1   73.29   36.10
   2 -15  -1   37.10   25.90
  -2  15   1    4.00   25.80
   1 -15  -1    6.90   23.60
  -1  15   1  -13.40   21.90
   0 -15  -1   16.00   23.90
   0  15   1  -30.40   21.10
  -1 -15  -1    8.30   21.30
   1  15   1   27.10   23.40
  -2 -15  -1    7.50   22.10
   2  15   1   30.60   27.00
   2  15   1  -36.70   25.30
  -3 -15  -1  -18.30   21.70
   3  15   1   30.70   26.10
   3  15   1   18.70   28.80
  -4 -15  -1    0.10   21.20
   4  15   1   19.90   28.90
   4  15   1  -12.70   25.60
  -5 -15  -1   18.50   31.20
  -5 -15  -1   31.90   26.70
   5  15   1  -11.00   25.30
  -6 -15  -1   -5.30   25.90
  -6 -15  -1   66.89   37.10
   6  15   1  -47.20   26.90
   2 -16  -1  -22.70   26.20
  -2  16   1    8.80   29.00
   1 -16  -1   -6.40   23.90
  -1  16   1  -12.10   24.80
   0 -16  -1    1.60   22.70
   0  16   1   16.40   24.90
  -1 -16  -1   61.29   27.30
   1  16   1   43.50   26.50
  -2 -16  -1   35.30   24.70
   2  16   1   50.49   27.40
  -3 -16  -1    3.20   23.00
   3  16   1  -15.90   26.20
  -4 -16  -1   29.50   24.90
   4  16   1   11.20   30.00
   4  16   1   -9.30   30.80
  -5 -16  -1   14.40   35.60
  -5 -16  -1   46.40   29.30
   5  16   1   41.70   33.90
  -6 -16  -1  -27.20   25.30
  -6 -16  -1   -3.20   35.80
   6  16   1  -19.40   31.70
   2 -17  -1   18.70   54.79
  -2  17   1   30.90   38.40
   1 -17  -1   55.69   30.30
  -1  17   1   32.50   29.50
   0 -17  -1   -9.60   24.30
   0  17   1   17.00   29.00
  -1 -17  -1  -26.00   23.60
   1  17   1    9.10   25.60
  -2 -17  -1   -2.80   24.00
   2  17   1   -1.90   27.80
  -3 -17  -1   36.50   28.10
   3  17   1   42.10   32.00
  -4 -17  -1   17.10   28.10
   4  17   1 -101.59   24.70
  -5 -17  -1   -8.10   27.20
   5  17   1   11.80   32.80
   0 -18  -1   61.49   32.50
   0  18   1  -34.50   25.90
  -1 -18  -1   14.70   28.10
   1  18   1   32.50   31.90
  -2 -18  -1  -24.90   25.20
   2  18   1   23.20   31.30
  -3 -18  -1   -9.40   28.70
   3  18   1   60.79   36.30
  -4 -18  -1   -6.70   29.70
   4  18   1  -14.30   34.50
   3  18  -2   29.90   35.90
   2  18  -2   -9.20   37.90
  -2 -18   2   18.90   30.10
  -1 -18   2   65.39   32.40
   4  17  -2    7.90   37.90
   4  17  -2   56.79   33.20
  -4 -17   2   14.10   29.80
   3  17  -2   -2.10   35.90
   3  17  -2    8.80   31.70
  -3 -17   2   43.90   29.30
   2  17  -2   -1.70   34.20
   2  17  -2   46.10   33.80
  -2 -17   2   21.60   28.90
   1  17  -2  -28.00   33.20
  -1 -17   2   56.49   32.10
   0 -17   2   -7.10   27.60
   1 -17   2   45.40   31.00
   5  16  -2  -24.50   34.60
   5  16  -2  -19.40   30.60
  -5 -16   2  -16.80   25.60
   4  16  -2   13.40   31.50
   4  16  -2   18.60   36.70
  -4 -16   2   39.80   28.70
   3  16  -2   21.40   36.30
   3  16  -2  -22.30   27.40
  -3 -16   2   13.80   27.30
   2  16  -2   -6.60   32.60
   2  16  -2   34.90   29.60
  -2 -16   2   63.69   29.00
   1  16  -2   12.10   30.80
   1  16  -2   10.80   26.60
  -1 -16   2   11.50   26.20
   0  16  -2  -30.60   27.20
   0 -16   2  -24.80   24.50
   1 -16   2    8.90   27.10
   2 -16   2   37.90   30.10
   6  15  -2  -11.80   28.80
  -6 -15   2   -1.80   26.60
  -6 -15   2   -6.70   33.30
   5  15  -2   10.90   28.50
   5  15  -2    5.90   31.10
  -5 -15   2  -22.30   24.30
   4  15  -2   -5.10   27.00
   4  15  -2  -15.60   31.60
  -4 -15   2   30.20   26.00
   3  15  -2   10.20   30.60
   3  15  -2   24.60   27.90
  -3 -15   2   -3.40   24.90
   2  15  -2    7.80   30.40
   2  15  -2  -27.70   22.70
  -2 -15   2    2.40   24.90
   1  15  -2    5.80   24.60
   1  15  -2   17.60   28.90
  -1 -15   2   13.20   25.50
   0  15  -2   -1.80   24.80
   0  15  -2   -3.00   23.20
   0 -15   2   17.90   26.50
  -1  15  -2   22.30   29.80
   1 -15   2   92.59   29.60
   2 -15   2   -5.90   25.70
   6  14  -2   35.10   28.30
  -6 -14   2   -0.60   31.30
   5  14  -2   14.90   29.40
   5  14  -2    2.70   28.00
  -5 -14   2   31.40   24.40
   4  14  -2  -11.30   26.60
   4  14  -2   49.90   26.50
  -4 -14   2   16.70   25.10
   3  14  -2   57.79   25.90
   3  14  -2   54.59   31.90
  -3 -14   2   23.60   24.60
   2  14  -2   18.10   26.50
   2  14  -2   -3.70   21.80
  -2 -14   2  -13.20   20.60
   1  14  -2  -24.10   23.50
   1  14  -2   30.50   23.20
  -1 -14   2   25.50   22.30
   0  14  -2   77.79   27.40
   0  14  -2   66.59   24.80
   0 -14   2   41.00   24.50
  -1  14  -2  -17.30   23.10
  -1  14  -2   -6.00   24.40
   1 -14   2  -12.00   22.70
  -2  14  -2   18.90   28.80
   2 -14   2    6.80   24.60
  -3  14  -2  -11.70   34.60
   7  13  -2   24.00   28.80
  -7 -13   2  -11.80   27.90
   6  13  -2   51.79   27.70
  -6 -13   2   -2.70   27.10
   5  13  -2  -26.50   21.10
   5  13  -2   15.00   25.40
  -5 -13   2  -27.00   17.90
   4  13  -2    4.40   24.10
   4  13  -2   21.40   21.30
  -4 -13   2   12.70   22.90
   3  13  -2   93.79   27.00
   3  13  -2   35.10   27.40
  -3 -13   2   18.90   21.50
   2  13  -2  -12.90   22.60
   2  13  -2    3.70   19.60
  -2 -13   2    9.30   20.50
   1  13  -2   41.40   21.80
   1  13  -2  -17.10   22.10
  -1 -13   2   -1.90   21.60
   0  13  -2   53.39   22.20
   0  13  -2   96.99   25.40
   0 -13   2   64.89   22.50
  -1  13  -2    8.80   22.60
  -1  13  -2   13.70   19.60
   1 -13   2   18.60   20.20
  -2  13  -2   13.30   24.20
   2 -13   2   10.40   22.40
  -3  13  -2   18.00   33.90
   3 -13   2   25.60   31.20
  -4  13  -2   53.19   41.20
   4 -13   2   16.60   35.80
   7  12  -2   43.10   28.40
  -7 -12   2   21.40   30.20
   6  12  -2   60.39   26.70
  -6 -12   2    2.40   24.30
   5  12  -2   93.79   25.60
  -5 -12   2   65.89   23.70
   4  12  -2   17.80   22.30
   4  12  -2   41.90   21.10
  -4 -12   2  -17.90   19.10
   3  12  -2   92.49   24.10
   3  12  -2   -5.10   21.70
  -3 -12   2   97.59   26.10
   2  12  -2   31.90   23.30
   2  12  -2   90.19   23.10
  -2 -12   2  137.59   25.50
   1  12  -2  -23.80   15.90
   1  12  -2   28.30   20.50
  -1 -12   2   23.50   18.90
   0  12  -2   16.00   18.30
   0  12  -2   10.80   19.50
   0 -12   2   -5.40   17.40
  -1  12  -2   14.80   17.00
  -1  12  -2   12.80   19.10
   1 -12   2  -14.30   17.20
  -2  12  -2    8.40   20.40
  -2  12  -2   12.60   23.70
   2 -12   2   47.50   22.10
   2 -12   2   26.60   23.30
  -3  12  -2    0.30   27.70
   3 -12   2  -26.50   24.40
  -4  12  -2   -1.00   32.60
   4 -12   2   31.40   32.90
  -5  12  -2   20.30   38.60
   5 -12   2  -19.30   35.60
   7  11  -2   -5.20   23.90
  -7 -11   2    7.20   25.20
   6  11  -2   12.30   21.80
  -6 -11   2    0.10   21.80
   5  11  -2   58.09   21.60
  -5 -11   2   67.59   25.00
  -5 -11   2   38.40   20.30
   4  11  -2  134.19   25.50
   4  11  -2   70.69   23.90
  -4 -11   2   65.29   23.00
   3  11  -2   -3.10   18.30
   3  11  -2   21.30   18.00
  -3 -11   2   32.90   18.70
   2  11  -2   57.59   19.10
   2  11  -2   28.20   19.80
  -2 -11   2   33.10   20.10
   1  11  -2  186.18   27.20
   1  11  -2  113.19   25.00
  -1 -11   2  226.28   30.00
   0  11  -2  -14.40   14.10
   0  11  -2   17.90   17.60
   0 -11   2    6.90   15.80
  -1  11  -2   83.19   19.40
  -1  11  -2   53.59   21.00
   1 -11   2   79.59   20.40
   1 -11   2   21.90   17.70
  -2  11  -2  282.27   33.10
  -2  11  -2  204.58   34.00
   2 -11   2  312.47   33.40
   2 -11   2  296.27   37.90
  -3  11  -2   49.99   28.20
   3 -11   2   94.19   29.30
   3 -11   2   96.99   24.40
  -4  11  -2  -21.00   26.40
   4 -11   2  -38.00   27.60
  -5  11  -2    0.20   30.10
   5 -11   2    9.70   32.30
   8  10  -2  -53.19   23.20
  -8 -10   2   27.40   33.00
   7  10  -2    2.50   21.00
  -7 -10   2   -7.90   21.30
   6  10  -2    9.30   19.00
  -6 -10   2   16.00   20.20
   5  10  -2   -9.00   15.50
  -5 -10   2  -22.90   14.60
  -5 -10   2   42.70   20.40
   4  10  -2   44.40   20.00
   4  10  -2   63.19   17.60
  -4 -10   2   60.99   20.10
   3  10  -2  286.37   34.10
   3  10  -2  336.17   30.90
  -3 -10   2  314.57   34.00
   2  10  -2   76.19   20.30
   2  10  -2   75.29   17.90
  -2 -10   2   55.09   18.70
   1  10  -2   71.89   19.70
   1  10  -2   75.69   17.50
  -1 -10   2   79.59   20.70
   0  10  -2    4.00   14.90
   0  10  -2   -7.40   13.20
   0 -10   2   -4.10   11.10
   0 -10   2   -2.00   13.60
  -1  10  -2   13.10   14.70
  -1  10  -2  -18.00   13.70
   1 -10   2    9.90   15.30
   1 -10   2   -7.90   15.20
  -2  10  -2   19.00   20.40
  -2  10  -2  -12.10   14.30
   2 -10   2   -5.30   14.60
   2 -10   2   -3.60   16.70
  -3  10  -2   67.79   22.10
  -3  10  -2   69.69   24.10
   3 -10   2  113.39   23.10
   3 -10   2   73.69   27.60
  -4  10  -2    0.20   22.40
   4 -10   2    2.90   26.20
  -5  10  -2   28.90   28.90
   5 -10   2  -30.50   29.80
  -6  10  -2   29.10   31.80
   6 -10   2   12.00   40.50
   8   9  -2  -30.20   23.30
  -8  -9   2   -3.60   30.80
   7   9  -2   -8.10   21.10
  -7  -9   2  -15.70   21.40
   6   9  -2  116.49   24.20
  -6  -9   2  114.59   26.50
   5   9  -2  243.38   29.40
  -5  -9   2  255.87   35.10
  -5  -9   2  248.38   31.40
   4   9  -2    5.30   14.50
   4   9  -2   -7.40   11.80
  -4  -9   2    5.10   14.30
   3   9  -2   55.89   17.80
   3   9  -2   53.39   15.60
  -3  -9   2   65.39   18.10
   2   9  -2   34.70   15.20
   2   9  -2  114.89   17.50
  -2  -9   2   87.69   20.30
   1   9  -2   -2.90   13.30
   1   9  -2   -5.50   10.70
  -1  -9   2    0.70   12.30
   0   9  -2  713.63   43.00
   0   9  -2  714.03   47.00
   0  -9   2  717.33   41.60
   0  -9   2  733.23   47.10
  -1   9  -2  606.04   47.70
  -1   9  -2  751.62   43.90
   1  -9   2  748.43   45.40
   1  -9   2  711.33   46.10
  -2   9  -2   74.39   20.40
  -2   9  -2  186.78   24.30
   2  -9   2  154.98   23.30
   2  -9   2  147.89   24.40
  -3   9  -2    8.10   16.90
  -3   9  -2   -6.80   15.60
   3  -9   2   -0.60   14.50
   3  -9   2    9.70   20.10
  -4   9  -2   33.00   20.80
  -4   9  -2   22.60   21.30
   4  -9   2   35.90   27.60
  -5   9  -2   40.50   25.50
   5  -9   2   35.40   33.20
  -6   9  -2   33.30   29.50
   6  -9   2   14.10   34.30
   8   8  -2  -13.30   25.30
  -8  -8   2   13.00   28.20
   7   8  -2   21.20   20.20
  -7  -8   2  -32.70   17.50
   6   8  -2   26.30   17.20
  -6  -8   2   19.20   16.10
   5   8  -2    1.00   12.60
  -5  -8   2  -11.40   13.20
  -5  -8   2   22.90   15.60
   4   8  -2  476.15   33.40
   4   8  -2  436.26   36.40
  -4  -8   2  501.15   36.80
   3   8  -2   10.10   10.90
   3   8  -2   19.50   14.10
  -3  -8   2    9.50   13.70
   2   8  -2  363.36   26.70
   2   8  -2  313.67   28.90
  -2  -8   2  354.26   30.50
   1   8  -2    5.30   11.80
   1   8  -2    2.90    9.60
  -1  -8   2   24.60   13.50
  -1  -8   2   30.60    7.60
   0   8  -2    2.20   11.80
   0   8  -2   -1.80    8.90
   0  -8   2  -15.30   10.50
   0  -8   2    9.30    9.50
  -1   8  -2   66.59   17.80
  -1   8  -2  140.49   18.70
   1  -8   2  156.88   21.60
   1  -8   2  142.69   20.50
  -2   8  -2   83.79   16.50
  -2   8  -2   63.29   17.00
   2  -8   2   93.89   19.80
   2  -8   2  104.39   17.60
  -3   8  -2   67.19   16.60
  -3   8  -2   80.49   19.30
   3  -8   2   70.79   16.50
   3  -8   2   68.69   21.50
  -4   8  -2  135.89   25.10
  -4   8  -2  133.59   21.70
   4  -8   2  126.79   31.10
  -5   8  -2   90.99   26.90
   5  -8   2   48.40   32.10
  -6   8  -2  -13.10   23.30
   6  -8   2    0.20   31.40
  -7   8  -2  -48.00   25.20
   7  -8   2   50.69   44.70
   8   7  -2   -3.00   25.90
  -8  -7   2   18.30   28.00
   7   7  -2   40.10   20.50
  -7  -7   2   98.19   29.50
   6   7  -2  114.49   22.30
  -6  -7   2  100.19   23.00
   5   7  -2  230.28   24.90
  -5  -7   2  198.08   28.60
  -5  -7   2  257.47   26.40
   4   7  -2  162.58   20.20
   4   7  -2  164.58   23.00
  -4  -7   2  172.58   22.60
   3   7  -2   -1.80   10.00
   3   7  -2    6.70    9.60
  -3  -7   2   -6.90   10.50
   2   7  -2    4.80    8.40
   2   7  -2   -9.70    8.90
  -2  -7   2  -19.40   10.10
   1   7  -2 1258.67   65.09
  -1  -7   2 1362.86   70.09
  -1  -7   2 1386.86   61.39
   0   7  -2 1086.59   57.09
   0   7  -2 1288.97   63.29
   0  -7   2 1144.99   61.19
   0  -7   2 1101.29   56.79
  -1   7  -2  130.59   20.20
  -1   7  -2  129.89   16.40
   1  -7   2  127.09   19.00
   1  -7   2  137.99   19.20
  -2   7  -2  197.28   20.80
  -2   7  -2  207.98   22.60
   2  -7   2  169.68   21.70
   2  -7   2  205.98   25.10
  -3   7  -2  200.18   21.20
  -3   7  -2  187.48   24.70
   3  -7   2  191.28   26.90
   3  -7   2  180.68   22.00
  -4   7  -2   17.30   15.80
  -4   7  -2   18.70   14.40
   4  -7   2   22.60   19.40
  -5   7  -2   23.60   21.20
  -5   7  -2   28.90   18.90
   5  -7   2   26.50   27.30
  -6   7  -2   52.09   24.90
   6  -7   2   36.20   32.40
  -7   7  -2    1.90   26.00
   7  -7   2   50.39   38.00
   8   6  -2   -5.50   24.70
  -8  -6   2    5.10   29.50
   7   6  -2   77.09   23.90
  -7  -6   2   59.49   24.90
   6   6  -2   66.69   19.80
  -6  -6   2   79.79   21.50
   5   6  -2  448.46   32.70
  -5  -6   2  400.56   35.90
  -5  -6   2  396.06   30.20
   4   6  -2   30.80   11.80
  -4  -6   2   24.30   12.70
  -4  -6   2   39.30   14.00
   3   6  -2  224.28   21.70
   3   6  -2  226.78   19.40
  -3  -6   2  218.38   22.20
   2   6  -2  252.57   19.30
   2   6  -2  244.88   22.00
  -2  -6   2  277.77   23.30
   1   6  -2  117.49   16.40
   1   6  -2  156.28   14.00
  -1  -6   2  134.99   17.20
   0   6  -2  528.15   32.20
   0   6  -2  382.16   25.90
   0  -6   2  467.45   29.60
   0  -6   2  451.15   26.20
  -1   6  -2  243.58   19.60
  -1   6  -2  304.77   23.60
   1  -6   2  193.58   20.00
   1  -6   2  235.98   20.80
  -2   6  -2   47.20   10.10
  -2   6  -2   33.80   10.70
   2  -6   2   42.20   14.20
   2  -6   2   40.00   11.70
  -3   6  -2  284.37   23.50
  -3   6  -2  273.87   26.40
   3  -6   2  242.58   23.40
   3  -6   2  354.06   32.10
  -4   6  -2   -4.90   12.80
  -4   6  -2   19.60   13.80
   4  -6   2   15.30   15.80
  -5   6  -2   72.39   19.40
  -5   6  -2    3.80   16.50
   5  -6   2   59.39   23.30
  -6   6  -2  120.59   28.20
   6  -6   2  127.09   34.50
  -7   6  -2   41.20   27.90
   7  -6   2   -2.20   35.10
   8   5  -2   34.20   27.00
  -8  -5   2   17.40   30.00
   7   5  -2   83.99   24.30
  -7  -5   2  156.68   32.00
   6   5  -2  211.08   26.70
  -6  -5   2  155.48   25.90
   5   5  -2  144.39   20.50
   5   5  -2  109.19   16.90
  -5  -5   2  106.99   20.30
   4   5  -2   55.99    9.90
   4   5  -2   56.89   12.40
  -4  -5   2   72.29   14.30
  -4  -5   2   78.89   16.00
   3   5  -2   25.20    9.70
   3   5  -2   20.30    5.30
   3   5  -2   19.00    8.30
  -3  -5   2   16.20   10.00
   2   5  -2 2181.48  102.09
   2   5  -2 2195.38   99.69
  -2  -5   2 2148.29  102.29
   1   5  -2  330.47   19.60
   1   5  -2  307.47   22.60
  -1  -5   2  301.87   22.00
   0   5  -2  331.37   21.20
   0   5  -2  411.46   27.30
   0  -5   2  361.66   21.40
   0  -5   2  385.56   24.20
  -1   5  -2 1062.99   55.49
  -1   5  -2 1216.48   58.39
   1  -5   2 1097.79   57.39
   1  -5   2 1192.98   56.99
  -2   5  -2   37.90   10.30
  -2   5  -2   51.49    9.00
   2  -5   2   29.50   11.70
   2  -5   2   53.99   11.20
  -3   5  -2  176.08   17.20
  -3   5  -2  121.79   18.80
   3  -5   2  148.69   23.00
   3  -5   2  113.89   16.30
  -4   5  -2   54.39   16.80
  -4   5  -2   82.39   15.70
   4  -5   2   33.30   17.60
  -5   5  -2   72.79   17.80
  -5   5  -2   74.19   20.40
   5  -5   2   51.59   22.70
  -6   5  -2  -15.70   17.30
  -6   5  -2   19.50   18.40
   6  -5   2   49.50   28.10
  -7   5  -2   31.90   26.60
   7  -5   2  -12.90   28.70
   8   4  -2   73.49   28.80
  -8  -4   2   58.29   33.10
   7   4  -2   21.80   18.90
  -7  -4   2  -15.30   18.80
   6   4  -2   62.59   18.00
   6   4  -2   53.79   16.90
  -6  -4   2   51.89   18.60
   5   4  -2   25.80   11.90
   5   4  -2   38.60   12.60
  -5  -4   2   35.30   14.40
   4   4  -2   -1.10    8.10
   4   4  -2   -8.10    6.60
  -4  -4   2    2.60    8.30
  -4  -4   2   -3.40    7.40
   3   4  -2  233.68   19.70
   3   4  -2  203.68   17.40
   3   4  -2  207.28   14.70
  -3  -4   2  228.28   19.00
   2   4  -2  977.10   49.90
   2   4  -2  990.60   44.60
   2   4  -2 1002.90   48.40
  -2  -4   2  978.10   49.80
   1   4  -2  978.40   46.40
   1   4  -2 1028.40   49.40
  -1  -4   2  919.81   48.40
   0   4  -2    9.10    5.00
   0   4  -2    7.20    8.30
   0  -4   2    5.30    5.00
   0  -4   2   11.20    6.80
  -1   4  -2    0.50    4.90
  -1   4  -2  -11.30    4.70
   1  -4   2    5.60    6.70
   1  -4   2    3.20    6.00
  -2   4  -2  650.03   37.10
  -2   4  -2  684.43   34.10
   2  -4   2  634.44   39.10
   2  -4   2  670.73   35.10
  -3   4  -2   33.90   10.70
  -3   4  -2   40.80    9.80
   3  -4   2   24.00    8.40
   3  -4   2   26.40   13.10
  -4   4  -2   58.89   13.00
  -4   4  -2   54.49   14.50
   4  -4   2   47.40   17.90
  -5   4  -2  411.06   37.20
  -5   4  -2  469.75   34.50
   5  -4   2  486.15   43.40
  -6   4  -2  126.39   23.10
  -6   4  -2   92.09   24.50
   6  -4   2  109.19   30.90
  -7   4  -2  -20.90   21.10
   7  -4   2   18.80   31.90
  -8   4  -2    9.50   27.00
   8  -4   2  -58.59   30.00
   8   3  -2  -31.80   21.20
  -8  -3   2   11.10   26.80
   7   3  -2  200.18   33.30
   7   3  -2  265.77   34.70
  -7  -3   2  281.87   40.90
   6   3  -2  232.38   27.40
   6   3  -2  199.78   27.70
  -6  -3   2  192.48   29.50
   5   3  -2  131.49   20.20
   5   3  -2  125.99   19.20
  -5  -3   2  119.89   21.20
   4   3  -2    2.80    8.20
   4   3  -2   14.10    8.60
  -4  -3   2   30.10   11.10
   3   3  -2  285.97   19.10
   3   3  -2  302.87   20.20
  -3  -3   2  261.07   19.50
  -3  -3   2  305.87   23.30
   2   3  -2  160.08   10.80
   2   3  -2  172.18   13.20
   2   3  -2  170.48   14.10
  -2  -3   2  162.68   13.60
   1   3  -2  951.60   45.00
   1   3  -2  983.00   47.20
  -1  -3   2  972.90   46.90
  -1  -3   2  963.70   43.30
   0   3  -2  978.30   48.10
   0   3  -2  954.80   41.90
   0  -3   2  783.72   42.90
   0  -3   2  940.21   44.10
  -1   3  -2  706.83   36.40
  -1   3  -2  712.83   33.40
   1  -3   2  720.03   35.40
   1  -3   2  682.93   36.80
  -2   3  -2  308.57   22.00
  -2   3  -2  351.36   19.80
   2  -3   2  342.67   20.10
   2  -3   2  349.77   24.40
  -3   3  -2   -6.70    7.50
   3  -3   2    3.00    9.90
   3  -3   2    5.00    6.40
  -4   3  -2   11.90   10.50
   4  -3   2   12.50   13.50
   4  -3   2   24.90    9.30
  -5   3  -2   17.40   13.20
   5  -3   2    0.50   16.50
   5  -3   2    8.40   10.60
  -6   3  -2   37.90   18.20
   6  -3   2   68.49   25.90
   6  -3   2   30.50   15.30
  -7   3  -2  104.19   29.10
  -7   3  -2  152.88   28.00
   7  -3   2  118.59   36.40
  -8   3  -2  -24.70   25.10
   8  -3   2  -21.00   30.40
   8   2  -2   27.80   28.70
   8   2  -2  -18.00   23.70
  -8  -2   2  -25.60   26.40
   7   2  -2   25.50   20.20
   7   2  -2   20.70   20.00
  -7  -2   2   14.00   22.30
   6   2  -2   70.09   20.10
   6   2  -2   93.69   19.50
  -6  -2   2   43.30   18.50
   5   2  -2   44.10   14.90
   5   2  -2   38.20   12.30
  -5  -2   2   35.90   14.60
   4   2  -2  104.29   15.00
   4   2  -2  122.19   16.60
  -4  -2   2  108.39   17.50
   3   2  -2 3055.89  135.99
   3   2  -2 3026.50  135.99
  -3  -2   2 2908.51  138.19
   2   2  -2 1024.90   49.80
   2   2  -2 1038.90   48.30
   2   2  -2 1014.40   49.00
  -2  -2   2 1020.80   48.30
   1   2  -2   19.30    5.00
   1   2  -2   16.30    3.60
   1   2  -2    3.40    3.60
  -1  -2   2   23.40    5.50
   0   2  -2    5.30    2.40
   0   2  -2    6.40    4.10
   0   2  -2    6.80    6.60
   0  -2   2    0.30    3.10
  -1   2  -2   60.79    7.90
  -1   2  -2   53.29    5.30
  -1   2  -2   47.80    6.90
   1  -2   2   71.29   10.20
  -2   2  -2   36.10    8.10
   2  -2   2   30.00    5.80
   2  -2   2   17.00    8.80
  -3   2  -2  719.63   41.40
   3  -2   2  750.22   37.90
   3  -2   2  740.43   44.10
  -4   2  -2 1986.30   99.19
   4  -2   2 2123.49  103.29
   4  -2   2 1973.00   94.39
  -5   2  -2  141.49   23.00
   5  -2   2  144.69   26.80
   5  -2   2  118.09   18.40
  -6   2  -2    8.00   16.50
   6  -2   2    7.00   13.20
   6  -2   2   -2.30   20.50
  -7   2  -2   -5.90   18.80
   7  -2   2   52.39   29.90
   7  -2   2    7.10   17.70
  -8   2  -2   28.80   28.10
   8  -2   2   14.50   34.20
   8   1  -2  118.79   30.80
   8   1  -2  110.19   35.50
  -8  -1   2  114.69   35.00
   7   1  -2   92.99   24.90
   7   1  -2   20.70   24.20
  -7  -1   2   51.79   26.20
   6   1  -2   14.80   16.40
   6   1  -2   -7.70   12.30
  -6  -1   2    7.40   15.90
   5   1  -2   26.10   14.30
   5   1  -2   -3.10    9.20
  -5  -1   2   27.50   13.50
   4   1  -2   37.20   12.20
   4   1  -2   23.40    9.10
  -4  -1   2   20.20   10.40
   3   1  -2   18.40    8.70
   3   1  -2   20.70    7.70
  -3  -1   2   30.80    9.90
   2   1  -2  488.35   26.10
   2   1  -2  466.65   25.50
  -2  -1   2  474.95   23.50
  -2  -1   2  469.95   27.20
   1   1  -2 6649.63  297.57
   1   1  -2 6919.71  297.37
   1   1  -2 7036.70  298.27
   1   1  -2 6973.30  297.57
   0   1  -2   39.10    7.10
   0   1  -2   17.10    2.50
   0   1  -2   26.30    4.40
   0  -1   2   28.30    4.30
  -1   1  -2  569.94   27.20
  -1   1  -2  552.64   28.50
   1  -1   2  574.74   25.90
  -2   1  -2  181.08   11.60
  -2   1  -2  194.18   15.20
   2  -1   2  201.08   16.60
   2  -1   2  211.08   12.60
  -3   1  -2   77.89   13.50
   3  -1   2   81.39   14.50
   3  -1   2   74.79    9.90
  -4   1  -2   28.80   11.20
   4  -1   2   47.10   14.80
   4  -1   2   27.50    8.50
  -5   1  -2    9.50   11.60
   5  -1   2   20.40   17.40
   5  -1   2    2.60    8.70
  -6   1  -2  252.57   32.20
   6  -1   2  208.88   25.30
   6  -1   2  265.27   38.60
  -7   1  -2   33.90   23.80
   7  -1   2    0.70   24.70
   7  -1   2   32.80   18.70
  -8   1  -2   47.50   27.90
   8  -1   2    2.80   32.50
   8  -1   2   27.90   24.80
   8   0  -2   47.10   32.30
   8   0  -2   44.60   26.30
  -8   0   2  -23.80   27.40
   7   0  -2   -2.10   18.10
   7   0  -2  -38.90   19.40
  -7   0   2  -18.10   20.40
   6   0  -2   75.49   18.80
   6   0  -2   73.49   23.20
  -6   0   2   66.59   22.60
   5   0  -2  129.59   24.20
   5   0  -2  140.69   19.50
  -5   0   2  131.69   21.70
   4   0  -2 1318.87   66.59
   4   0  -2 1354.56   71.49
  -4   0   2 1327.27   69.49
   3   0  -2  202.68   19.30
   3   0  -2  224.78   16.60
  -3   0   2  197.38   18.30
   2   0  -2 1424.86   68.09
   2   0  -2 1429.56   66.49
  -2   0   2 1451.65   67.89
   1   0  -2 2384.76  102.29
   1   0  -2 2315.27  101.59
   1   0  -2 2272.27  100.69
   1   0  -2 2255.87  101.39
   0   0  -2   38.60    5.50
   0   0  -2   36.10    4.40
   0   0   2   33.20    4.50
   0   0   2   36.70    3.10
  -1   0  -2  287.87   15.20
  -1   0  -2  335.37   17.00
   1   0   2  295.37   17.20
   1   0   2  293.57   14.40
  -2   0  -2 2040.00   94.49
   2   0   2 2063.49   91.39
   2   0   2 2065.69   95.79
  -3   0  -2 2064.49   97.79
   3   0   2 2028.30   93.79
   3   0   2 2109.39   98.89
  -4   0  -2  277.07   24.20
   4   0   2  305.37   26.70
   4   0   2  279.17   20.60
  -5   0  -2  174.38   22.80
   5   0   2  113.99   23.20
   5   0   2  157.08   18.70
  -6   0  -2  292.97   33.20
   6   0   2  241.38   25.60
   6   0   2  224.98   35.50
  -7   0  -2    9.00   20.20
   7   0   2   18.10   18.10
   7   0   2   50.69   26.90
  -8   0  -2    3.40   26.20
   8   0   2   19.50   33.40
   8   0   2   53.09   25.50
   8  -1  -2  -13.00   29.30
   8  -1  -2   17.80   25.30
  -8   1   2    8.20   30.30
   7  -1  -2    0.90   24.20
   7  -1  -2  -20.30   17.50
  -7   1   2    1.80   22.80
   6  -1  -2   16.30   20.00
   6  -1  -2   17.50   14.70
  -6   1   2   53.49   20.50
   5  -1  -2   26.00   12.30
   5  -1  -2   25.40   16.30
  -5   1   2   47.20   15.10
   4  -1  -2  310.17   28.90
   4  -1  -2  336.37   24.40
  -4   1   2  330.47   26.80
   3  -1  -2  234.68   22.10
   3  -1  -2  266.17   19.00
  -3   1   2  278.07   20.60
   2  -1  -2 2081.29   98.79
   2  -1  -2 2140.09   96.39
  -2   1   2 2150.28   96.69
   1  -1  -2   60.09    5.70
   1  -1  -2   53.89    6.70
   1  -1  -2   61.29    8.10
  -1   1   2   62.99    6.70
   0  -1  -2    8.30    3.20
   0  -1  -2   11.50    3.20
   0   1   2    5.60    2.50
  -1  -1  -2 1423.56   63.29
  -1  -1  -2 1431.96   64.19
   1   1   2 1413.06   64.29
   1   1   2 1415.66   62.79
  -2  -1  -2 1482.75   66.09
  -2  -1  -2 1479.35   69.69
   2   1   2 1506.65   67.19
   2   1   2 1453.85   71.19
  -3  -1  -2  328.17   23.60
   3   1   2  342.77   20.50
  -4  -1  -2   55.69   12.50
   4   1   2   59.39   10.80
   4   1   2   27.40   11.70
  -5  -1  -2  151.58   21.70
   5   1   2  103.89   16.30
   5   1   2  167.38   25.70
  -6  -1  -2   47.50   16.10
   6   1   2   25.10   14.90
   6   1   2   49.30   21.30
  -7  -1  -2  101.89   27.80
   7   1   2   56.79   21.50
   7   1   2   53.29   26.10
  -8  -1  -2   13.00   25.60
   8   1   2  -16.20   28.90
   8   1   2   -9.10   22.80
   8  -2  -2   12.90   26.20
   8  -2  -2  -18.40   29.60
  -8   2   2  -10.70   30.40
   7  -2  -2  -29.70   17.80
   7  -2  -2  -10.00   24.60
  -7   2   2  -27.50   22.20
   6  -2  -2   65.09   24.60
   6  -2  -2  104.49   21.20
  -6   2   2  112.59   25.10
   5  -2  -2  276.67   26.00
   5  -2  -2  245.88   32.50
  -5   2   2  285.47   29.10
   4  -2  -2  346.27   25.30
   4  -2  -2  309.37   30.50
  -4   2   2  335.37   26.90
   3  -2  -2  868.31   49.60
   3  -2  -2  891.61   44.90
  -3   2   2  811.82   45.20
   2  -2  -2 1564.34   78.49
   2  -2  -2 1617.44   75.49
  -2   2   2 1685.93   75.39
   1  -2  -2  262.37   14.80
   1  -2  -2  275.07   17.90
  -1   2   2  294.17   16.50
  -1   2   2  279.07   14.80
   0  -2  -2   41.00    6.00
   0  -2  -2   49.40    6.00
   0   2   2   50.09    6.00
  -1  -2  -2 2291.17  102.29
  -1  -2  -2 2419.56  102.49
   1   2   2 2297.67  102.29
   1   2   2 2264.67  101.89
  -2  -2  -2 2274.37   98.69
  -2  -2  -2 2252.97  101.59
   2   2   2 2281.97   99.39
   2   2   2 2084.89  101.79
  -3  -2  -2  141.09   15.60
   3   2   2  179.58   13.60
   3   2   2  130.29   18.50
  -4  -2  -2  603.14   37.60
   4   2   2  604.84   33.70
   4   2   2  531.85   36.70
  -5  -2  -2  470.65   35.30
   5   2   2  463.95   36.20
   5   2   2  416.56   30.50
  -6  -2  -2   59.79   17.80
   6   2   2   68.99   23.20
   6   2   2   80.99   18.60
  -7  -2  -2    4.80   18.30
   7   2   2   -0.40   20.70
   7   2   2   -3.90   17.50
  -8  -2  -2   52.79   27.00
   8   2   2   29.00   25.80
   8   2   2   -3.50   29.00
   8  -3  -2   22.20   33.10
  -8   3   2   -8.60   25.80
  -8   3   2    2.80   29.20
   7  -3  -2    1.40   28.20
   7  -3  -2   20.50   22.30
  -7   3   2  -17.60   23.60
   6  -3  -2   29.80   17.10
   6  -3  -2   13.20   23.10
  -6   3   2   29.90   19.20
   5  -3  -2  102.79   18.40
   5  -3  -2   62.19   22.20
  -5   3   2   76.19   18.30
   4  -3  -2   14.40   14.10
   4  -3  -2   25.90   10.90
  -4   3   2   16.20   10.30
   3  -3  -2  141.79   16.00
   3  -3  -2  190.08   21.70
  -3   3   2  183.18   17.00
   2  -3  -2   -9.20    7.40
  -2   3   2    4.90    5.90
  -2   3   2    9.70    5.30
   1  -3  -2   66.89   10.70
   1  -3  -2   87.59    8.30
  -1   3   2   99.39    7.50
  -1   3   2   66.59    8.80
   0  -3  -2  594.84   30.10
   0  -3  -2  607.14   30.10
   0   3   2  625.74   31.50
  -1  -3  -2 4062.99  176.18
  -1  -3  -2 4009.80  176.58
   1   3   2 4030.60  175.78
   1   3   2 4033.70  176.68
  -2  -3  -2 2097.69   95.19
  -2  -3  -2 2100.19   97.29
   2   3   2 2039.20   95.49
   2   3   2 2265.07   96.39
  -3  -3  -2   43.90   10.40
  -3  -3  -2   46.10    7.40
   3   3   2   45.70   11.20
   3   3   2   46.50    8.90
  -4  -3  -2   16.40    9.00
   4   3   2   34.30    9.70
   4   3   2   25.70   10.70
  -5  -3  -2  125.69   20.40
   5   3   2  162.78   19.60
   5   3   2  137.39   21.80
  -6  -3  -2   28.40   15.30
   6   3   2   28.60   18.10
   6   3   2   23.20   14.80
  -7  -3  -2   24.00   19.20
   7   3   2    7.50   18.40
   7   3   2   10.50   21.80
  -8  -3  -2   80.89   29.90
   8   3   2   94.99   34.80
   8   3   2   66.59   26.80
   8  -4  -2   -7.60   33.60
  -8   4   2   24.00   26.40
  -8   4   2   40.40   30.10
   7  -4  -2   27.60   29.50
  -7   4   2   31.80   25.10
  -7   4   2   18.20   21.60
   6  -4  -2   -1.70   21.30
  -6   4   2   -6.70   17.90
  -6   4   2   32.70   20.00
   5  -4  -2   32.60   20.20
  -5   4   2   13.80   14.30
  -5   4   2   -3.80   12.00
   4  -4  -2 1039.70   62.79
  -4   4   2  956.60   55.79
  -4   4   2 1045.10   56.19
   3  -4  -2 1364.46   73.49
  -3   4   2 1347.47   68.09
  -3   4   2 1374.36   67.29
   2  -4  -2    4.80    5.70
   2  -4  -2   14.80   10.10
  -2   4   2   10.40    7.20
  -2   4   2   40.50    7.70
   1  -4  -2   60.49    8.80
   1  -4  -2   37.00    9.60
  -1   4   2   69.99    9.50
  -1   4   2   53.09    6.60
   0  -4  -2   17.20    5.70
   0  -4  -2   20.60    6.70
   0   4   2   15.60    7.30
  -1  -4  -2 1164.78   56.09
   1   4   2 1210.58   56.29
   1   4   2 1171.08   54.09
   1   4   2 1181.68   54.09
  -2  -4  -2   73.49    9.70
  -2  -4  -2   67.59   10.50
   2   4   2   59.59    9.00
   2   4   2   61.89    8.50
  -3  -4  -2 2125.09   96.29
  -3  -4  -2 2144.19  100.59
   3   4   2 2097.29   97.49
   3   4   2 2111.09   98.59
  -4  -4  -2  487.05   33.60
  -4  -4  -2  512.05   27.60
   4   4   2  482.65   30.10
   4   4   2  491.85   32.00
  -5  -4  -2  112.19   19.90
   5   4   2  137.19   19.30
   5   4   2   93.49   19.10
  -6  -4  -2   38.40   15.70
   6   4   2   33.80   17.40
   6   4   2   33.70   15.30
  -7  -4  -2   80.69   23.80
   7   4   2   68.29   25.00
   7   4   2   84.69   24.10
  -8  -4  -2  -24.90   19.90
   8   4   2   22.20   24.30
   8  -5  -2  -40.60   32.40
  -8   5   2   11.60   25.70
  -8   5   2    2.90   30.50
   7  -5  -2   27.20   30.90
  -7   5   2   44.70   24.20
  -7   5   2   30.80   25.00
   6  -5  -2   75.79   30.30
  -6   5   2   93.89   22.50
  -6   5   2   73.79   21.90
   5  -5  -2    7.10   17.80
  -5   5   2   -8.90   13.60
  -5   5   2   12.30   13.70
   4  -5  -2    1.00   14.90
  -4   5   2   -9.30    9.70
  -4   5   2   -8.90   10.80
   3  -5  -2  122.49   21.60
  -3   5   2  146.39   18.10
  -3   5   2  104.09   15.40
   2  -5  -2  257.57   18.80
   2  -5  -2  327.57   25.90
  -2   5   2  291.07   19.40
  -2   5   2  282.47   21.40
   1  -5  -2   16.10    7.20
   1  -5  -2   14.20    8.70
  -1   5   2    8.90    6.50
  -1   5   2   13.40    5.20
   0  -5  -2 3350.06  146.49
   0  -5  -2 3514.85  147.89
   0   5   2 3175.88  149.09
   0   5   2 3125.29  144.49
  -1  -5  -2 2570.14  117.99
  -1  -5  -2 2628.64  114.49
   1   5   2 2581.84  118.09
   1   5   2 2588.44  115.09
  -2  -5  -2  107.19   13.00
  -2  -5  -2  130.39   13.60
   2   5   2  115.69   10.30
   2   5   2  133.39   12.60
  -3  -5  -2   64.19   10.30
  -3  -5  -2   63.69   12.90
   3   5   2   55.79   10.40
   3   5   2   56.99   11.60
  -4  -5  -2  385.26   23.40
  -4  -5  -2  355.36   28.60
   4   5   2  349.27   25.50
   4   5   2  363.66   25.20
  -5  -5  -2   70.99   16.90
   5   5   2   73.29   17.30
   5   5   2   80.69   15.80
  -6  -5  -2  152.98   27.50
   6   5   2  115.39   23.70
   6   5   2  161.08   23.80
  -7  -5  -2  329.37   37.50
   7   5   2  243.68   33.90
  -8  -5  -2  116.39   34.40
   8   5   2  122.49   30.40
   7  -6  -2   30.20   33.60
  -7   6   2    5.90   23.00
  -7   6   2  -17.10   22.90
   6  -6  -2  -20.40   23.60
  -6   6   2   11.00   19.20
  -6   6   2   47.40   21.90
   5  -6  -2  420.36   43.90
  -5   6   2  343.07   33.80
  -5   6   2  381.76   35.70
   4  -6  -2  114.89   24.60
  -4   6   2   63.49   17.20
  -4   6   2  104.29   18.10
   3  -6  -2  -13.30    8.00
   3  -6  -2   12.20   12.90
  -3   6   2    9.00    9.20
  -3   6   2    3.50    9.80
   2  -6  -2  126.89   20.10
   2  -6  -2  127.79   14.90
  -2   6   2  121.89   13.80
  -2   6   2  136.39   16.30
   1  -6  -2   27.30    9.30
   1  -6  -2   13.30    9.70
  -1   6   2    5.20    6.80
  -1   6   2    2.00    7.00
   0  -6  -2   82.69   11.90
   0  -6  -2   86.39   13.10
   0   6   2  106.69   15.20
   0   6   2   69.49   10.70
  -1  -6  -2  151.88   11.80
  -1  -6  -2  145.89   15.70
   1   6   2  125.29   14.60
   1   6   2  139.79   12.60
  -2  -6  -2 2650.53  122.59
   2   6   2 2669.63  120.59
   2   6   2 2630.04  121.89
   2   6   2 2683.33  117.89
  -3  -6  -2  125.99   14.80
  -3  -6  -2  129.89   17.20
   3   6   2  105.69   13.50
   3   6   2  138.89   15.80
  -4  -6  -2  323.87   23.30
  -4  -6  -2  363.06   29.10
   4   6   2  344.87   25.30
   4   6   2  317.77   23.60
  -5  -6  -2   27.10   12.90
  -5  -6  -2   16.60   10.30
   5   6   2   42.10   13.60
   5   6   2    9.00   12.60
  -6  -6  -2   20.50   14.40
   6   6   2   31.70   15.60
  -7  -6  -2    4.10   16.00
   7   6   2   -0.30   17.90
  -8  -6  -2   25.20   25.10
   8   6   2   -8.70   23.70
   7  -7  -2   -7.20   33.50
  -7   7   2   19.60   25.00
   6  -7  -2   29.30   29.20
  -6   7   2   12.80   20.00
  -6   7   2   47.70   22.60
   5  -7  -2  156.18   32.40
  -5   7   2   88.49   23.10
  -5   7   2   61.49   19.40
   4  -7  -2    6.80   18.40
  -4   7   2    9.70   14.70
  -4   7   2   -3.20   12.50
   3  -7  -2   92.79   21.20
   3  -7  -2   92.19   14.80
  -3   7   2   97.49   15.60
  -3   7   2  115.29   18.30
   2  -7  -2    6.40    9.90
   2  -7  -2   22.50   13.30
  -2   7   2    5.10    8.00
  -2   7   2   11.50    9.60
   1  -7  -2  981.90   53.39
   1  -7  -2 1095.89   55.39
  -1   7   2  955.40   52.09
  -1   7   2 1013.70   53.99
   0  -7  -2 1291.87   67.09
   0  -7  -2 1280.17   64.69
   0   7   2 1352.86   67.99
   0   7   2 1380.26   64.19
  -1  -7  -2   12.80    6.40
  -1  -7  -2    9.40    9.60
   1   7   2   22.80    9.90
   1   7   2   17.00    7.90
  -2  -7  -2 1388.36   73.59
   2   7   2 1472.65   71.19
   2   7   2 1537.75   73.49
   2   7   2 1515.25   67.69
  -3  -7  -2  134.59   18.10
  -3  -7  -2  161.98   18.10
   3   7   2  102.39   13.30
   3   7   2  127.89   16.60
  -4  -7  -2  101.29   18.60
  -4  -7  -2  107.69   16.20
   4   7   2  131.19   18.00
   4   7   2   91.59   13.50
  -5  -7  -2  162.88   23.90
  -5  -7  -2  153.68   18.40
   5   7   2  161.68   20.70
  -6  -7  -2  408.36   38.20
   6   7   2  425.16   35.40
  -7  -7  -2   41.90   19.80
   7   7   2   38.50   21.50
  -8  -7  -2    2.10   22.20
   8   7   2  -27.40   22.70
   7  -8  -2  -23.00   34.40
  -7   8   2   34.40   26.30
   6  -8  -2  108.59   37.30
  -6   8   2   84.79   39.30
  -6   8   2   78.49   26.00
   5  -8  -2   54.29   28.90
  -5   8   2   25.80   18.80
  -5   8   2    4.40   20.00
   4  -8  -2   14.80   19.50
  -4   8   2   -1.70   15.20
  -4   8   2   12.10   15.90
   3  -8  -2   79.89   15.60
   3  -8  -2   54.29   19.60
  -3   8   2   27.40   15.20
  -3   8   2   51.69   14.50
   2  -8  -2  -20.50   10.00
   2  -8  -2   -7.20   12.40
  -2   8   2   -3.20    8.80
  -2   8   2    4.50   10.70
   1  -8  -2  267.87   24.30
   1  -8  -2  166.18   22.00
  -1   8   2  207.88   22.20
  -1   8   2  226.88   23.70
   0  -8  -2   98.29   14.90
   0  -8  -2  123.49   18.60
   0   8   2  112.29   15.30
   0   8   2   97.49   17.00
  -1  -8  -2  645.84   34.30
  -1  -8  -2  659.93   41.10
   1   8   2  620.84   39.70
   1   8   2  684.03   36.90
  -2  -8  -2  168.48   22.40
   2   8   2  148.19   17.60
   2   8   2  143.69   18.80
   2   8   2  135.19   12.00
  -3  -8  -2   39.20   12.90
  -3  -8  -2   40.90   13.00
   3   8   2   26.70   12.10
   3   8   2   15.20   10.20
  -4  -8  -2  -21.30    9.80
  -4  -8  -2    7.80   10.90
   4   8   2   17.10   10.90
  -5  -8  -2   41.70   16.80
  -5  -8  -2   34.20   13.30
   5   8   2   62.69   16.00
  -6  -8  -2   41.30   18.40
   6   8   2   47.00   17.70
  -7  -8  -2    9.00   16.90
   7   8   2  -11.50   17.80
  -8  -8  -2    4.40   22.10
   8   8   2   27.70   26.40
   6  -9  -2  -25.50   34.90
  -6   9   2   10.60   25.10
   5  -9  -2   19.40   28.60
  -5   9   2  -18.00   18.80
   4  -9  -2    3.50   22.10
  -4   9   2    3.20   16.30
  -4   9   2  -12.60   15.90
   3  -9  -2    1.70   18.70
   3  -9  -2   34.00   16.30
  -3   9   2   52.29   16.80
  -3   9   2   17.60   15.30
   2  -9  -2  583.24   41.90
   2  -9  -2  496.05   36.90
  -2   9   2  559.64   39.00
  -2   9   2  505.25   36.70
   1  -9  -2  116.69   19.80
   1  -9  -2  138.89   21.00
  -1   9   2   98.19   20.50
  -1   9   2  129.59   20.30
   0  -9  -2  244.28   26.00
   0  -9  -2  202.78   21.10
   0   9   2  218.78   21.50
   0   9   2  253.17   25.20
  -1  -9  -2  830.92   46.50
  -1  -9  -2  947.61   54.99
   1   9   2 1040.70   54.69
   1   9   2 1003.80   50.49
  -2  -9  -2    9.70   12.70
   2   9   2   29.10   12.10
   2   9   2   52.09   13.70
   2   9   2   36.00   10.00
  -3  -9  -2   54.99   15.10
   3   9   2   31.80   12.90
  -4  -9  -2  183.68   23.90
  -4  -9  -2  188.98   26.90
   4   9   2  169.98   23.30
  -5  -9  -2  598.24   39.90
  -5  -9  -2  538.85   44.80
   5   9   2  560.44   40.30
  -6  -9  -2   23.30   17.80
   6   9   2   50.29   18.40
  -7  -9  -2   14.60   18.80
   7   9   2   -7.70   19.20
  -8  -9  -2   32.70   26.30
   8   9   2   79.19   29.20
   6 -10  -2   65.29   38.80
  -6  10   2   -2.00   26.70
   5 -10  -2   -2.10   29.10
  -5  10   2   18.50   23.90
   4 -10  -2   31.40   25.90
  -4  10   2   16.90   20.00
   3 -10  -2  -21.20   15.60
   3 -10  -2   -0.50   20.40
  -3  10   2   -3.00   15.80
  -3  10   2  -20.50   16.00
   2 -10  -2  183.28   26.30
   2 -10  -2  214.48   30.00
  -2  10   2  189.28   28.70
  -2  10   2  148.79   25.40
   1 -10  -2    3.20   14.90
   1 -10  -2   19.70   15.60
  -1  10   2   33.40   15.70
  -1  10   2   37.40   14.80
   0 -10  -2  179.78   25.00
   0 -10  -2  116.09   18.90
   0  10   2  147.99   21.70
   0  10   2  139.69   20.30
  -1 -10  -2   59.59   12.10
  -1 -10  -2   86.69   20.00
   1  10   2   61.89   16.60
   1  10   2   33.00   13.50
  -2 -10  -2   14.80   15.10
   2  10   2   20.80   13.00
   2  10   2   27.70   14.90
  -3 -10  -2   34.30   14.80
   3  10   2   57.09   17.10
   3  10   2   48.30   16.50
  -4 -10  -2   47.20   17.80
  -4 -10  -2   44.80   16.10
   4  10   2   31.70   16.30
  -5 -10  -2  288.77   30.10
  -5 -10  -2  299.67   36.70
   5  10   2  295.87   29.40
  -6 -10  -2   -8.30   17.50
   6  10   2   12.20   18.40
  -7 -10  -2  -12.80   19.20
   7  10   2   13.10   21.50
  -8 -10  -2   44.70   28.20
   8  10   2   40.50   29.20
   6 -11  -2   45.10   43.70
  -6  11   2  -18.20   28.70
   5 -11  -2  -19.80   31.40
  -5  11   2  -19.90   24.50
   4 -11  -2   50.09   32.00
  -4  11   2   42.00   24.40
   3 -11  -2   69.89   26.80
  -3  11   2   87.69   25.70
   2 -11  -2  -22.70   15.40
   2 -11  -2    8.10   19.10
  -2  11   2   21.00   19.40
  -2  11   2   -8.10   17.30
   1 -11  -2  148.49   25.70
   1 -11  -2  132.99   23.60
  -1  11   2  186.08   27.50
  -1  11   2  185.78   25.50
   0 -11  -2  936.01   58.29
   0 -11  -2  910.91   52.69
   0  11   2  910.71   53.09
   0  11   2  987.40   57.89
  -1 -11  -2   -3.20   15.00
   1  11   2   13.50   14.80
   1  11   2   21.90   16.10
  -2 -11  -2   -9.00   14.50
   2  11   2   12.40   16.40
   2  11   2   19.70   15.80
  -3 -11  -2   97.49   22.70
   3  11   2  164.08   23.70
   3  11   2   97.19   21.60
  -4 -11  -2   33.60   19.00
  -4 -11  -2   33.70   19.00
   4  11   2   97.29   20.70
  -5 -11  -2   30.30   17.30
  -5 -11  -2   17.20   20.40
   5  11   2   19.10   18.10
  -6 -11  -2   19.70   24.50
   6  11   2   31.00   19.20
  -7 -11  -2   60.89   28.10
   7  11   2  104.89   29.10
  -8 -11  -2   16.20   28.30
   8  11   2   16.60   27.60
   5 -12  -2   12.60   38.20
  -5  12   2   41.10   31.90
   4 -12  -2    5.50   30.30
  -4  12   2   26.90   27.00
   3 -12  -2  160.18   34.30
  -3  12   2   96.49   30.20
   2 -12  -2    3.80   19.40
   2 -12  -2    4.40   22.00
  -2  12   2  -20.30   17.90
   1 -12  -2    6.50   17.80
   1 -12  -2   -8.20   16.60
  -1  12   2   18.60   18.30
  -1  12   2    9.20   24.10
   0 -12  -2  116.39   24.50
   0  12   2  114.09   23.80
   0  12   2  111.49   21.10
  -1 -12  -2   11.30   16.80
   1  12   2  -11.00   14.80
   1  12   2    7.70   17.00
  -2 -12  -2   18.40   18.90
   2  12   2   -1.30   17.10
   2  12   2    8.10   16.80
  -3 -12  -2  219.58   31.00
   3  12   2  284.57   32.80
   3  12   2  186.18   29.80
  -4 -12  -2  182.38   31.20
  -4 -12  -2  145.39   29.90
   4  12   2  199.88   30.30
  -5 -12  -2    9.50   21.60
  -5 -12  -2   -6.60   17.20
   5  12   2   41.40   20.20
  -6 -12  -2   14.10   24.10
   6  12   2   17.90   21.30
  -7 -12  -2   46.60   26.30
   7  12   2   23.80   26.00
   5 -13  -2    3.90   38.50
  -5  13   2  -13.10   35.70
   4 -13  -2   49.30   36.40
  -4  13   2   77.99   34.10
   3 -13  -2   -1.20   27.90
  -3  13   2   -7.70   25.70
   2 -13  -2  103.69   27.90
   2 -13  -2  115.49   28.00
  -2  13   2  119.69   29.20
   1 -13  -2   44.10   21.90
  -1  13   2   65.49   23.00
   0 -13  -2    0.40   18.60
   0  13   2    5.70   17.60
  -1 -13  -2   11.60   19.00
   1  13   2   99.79   24.30
   1  13   2   39.10   21.60
  -2 -13  -2   77.79   25.20
   2  13   2   89.89   25.30
   2  13   2  103.59   24.20
  -3 -13  -2  -16.60   16.90
   3  13   2  -32.70   18.00
   3  13   2    6.50   20.10
  -4 -13  -2  -23.60   22.00
  -4 -13  -2   12.20   19.80
   4  13   2   -9.10   21.50
  -5 -13  -2   23.00   21.20
  -5 -13  -2   92.79   29.00
   5  13   2   78.59   26.30
  -6 -13  -2   51.39   26.10
  -6 -13  -2    2.10   23.50
   6  13   2   -4.90   23.50
  -7 -13  -2  -44.40   22.80
   7  13   2  -57.89   24.30
   4 -14  -2    6.40   37.20
  -4  14   2  -14.30   32.40
   3 -14  -2   -7.80   31.80
  -3  14   2   18.50   26.90
   2 -14  -2   25.30   24.10
  -2  14   2  -23.30   23.20
   1 -14  -2   77.19   25.60
  -1  14   2   54.99   24.30
   0 -14  -2   39.70   21.40
   0  14   2  -12.00   17.60
  -1 -14  -2    5.40   17.50
   1  14   2  -19.40   18.90
  -2 -14  -2   63.89   24.30
   2  14   2   28.80   24.70
   2  14   2   72.19   24.40
  -3 -14  -2   80.19   25.70
   3  14   2   70.79   25.50
   3  14   2   61.59   27.10
  -4 -14  -2  -19.20   22.10
  -4 -14  -2    1.70   21.80
   4  14   2   24.90   25.70
  -5 -14  -2   62.19   32.00
  -5 -14  -2  -17.20   19.50
   5  14   2    4.20   25.30
  -6 -14  -2   -1.20   25.00
  -6 -14  -2   37.40   30.00
   6  14   2   34.40   28.10
  -7 -14  -2   -7.80   27.90
   7  14   2   23.10   31.10
   4 -15  -2  -70.09   36.00
  -4  15   2    2.10   34.30
  -3  15   2   27.30   32.90
   2 -15  -2   22.80   27.30
  -2  15   2    2.30   28.00
   1 -15  -2    6.80   23.60
  -1  15   2  -31.00   22.80
   0 -15  -2   24.20   22.60
   0  15   2    2.00   22.40
  -1 -15  -2   31.30   21.60
   1  15   2   46.20   24.60
  -2 -15  -2   -0.60   19.50
   2  15   2  -23.70   22.80
  -3 -15  -2  -10.30   20.80
   3  15   2  -13.30   24.60
   3  15   2   24.50   32.90
  -4 -15  -2    7.90   27.10
  -4 -15  -2  -10.40   22.30
   4  15   2  -10.80   24.90
  -5 -15  -2   -0.60   23.60
  -5 -15  -2   48.60   33.20
   5  15   2   -2.90   26.10
  -6 -15  -2  -25.10   29.50
  -6 -15  -2  -18.60   25.80
   6  15   2  -17.70   28.40
  -3  16   2   -0.50   32.50
   2 -16  -2   49.20   30.90
  -2  16   2  -24.90   29.70
   1 -16  -2   10.10   26.60
  -1  16   2   -3.70   24.60
   0 -16  -2   22.40   25.90
   0  16   2    1.40   24.60
  -1 -16  -2  141.39   33.20
   1  16   2   99.39   29.50
  -2 -16  -2  -11.60   20.20
   2  16   2   28.20   26.40
  -3 -16  -2   -4.80   24.20
   3  16   2    8.00   27.70
  -4 -16  -2  106.79   31.40
   4  16   2   74.19   33.50
  -5 -16  -2  -53.89   33.50
  -5 -16  -2  -24.00   25.10
   5  16   2    6.20   29.60
  -6 -16  -2  -38.80   26.60
  -6 -16  -2   12.40   36.50
   6  16   2  -40.60   30.70
  -2  17   2   10.20   33.90
   1 -17  -2    2.90   29.80
  -1  17   2   35.20   29.10
   0 -17  -2  -21.70   24.70
   0  17   2  -21.40   26.50
  -1 -17  -2    3.40   26.90
   1  17   2   54.09   28.80
  -2 -17  -2    9.70   25.70
   2  17   2  -17.30   25.30
  -3 -17  -2   -2.30   23.80
   3  17   2   30.70   32.40
  -4 -17  -2   30.80   30.30
   4  17   2  -36.20   30.10
  -5 -17  -2   -9.00   27.10
   5  17   2  -30.10   32.00
   1 -18  -2   26.10   31.80
  -1  18   2   -9.40   32.00
   0 -18  -2   -4.20   28.10
   0  18   2    7.80   30.80
  -1 -18  -2   -9.10   27.80
   1  18   2   -2.90   28.60
  -2 -18  -2   16.90   30.10
   2  18   2   44.50   30.90
  -3 -18  -2   51.39   33.20
   3  18   2  -16.90   29.50
  -4 -18  -2   -4.30   28.30
   4  18   2   43.70   36.60
   4  17  -3  -94.89   27.70
   4  17  -3  -48.90   38.50
  -4 -17   3   18.60   28.70
   3  17  -3  -11.90   36.10
   3  17  -3  -52.79   31.20
  -3 -17   3   13.40   28.80
   2  17  -3  -62.29   33.40
  -2 -17   3   33.90   31.80
   1  17  -3  -11.50   33.60
  -1 -17   3   37.00   30.40
   0  17  -3    3.20   32.00
   0 -17   3    4.50   29.30
   1 -17   3  -41.40   32.10
   5  16  -3   60.79   39.90
   5  16  -3   20.30   32.60
  -5 -16   3   16.90   26.90
   4  16  -3   53.69   40.00
   4  16  -3  -22.30   29.50
  -4 -16   3  -14.10   27.30
   3  16  -3    5.80   30.40
   3  16  -3   27.70   37.20
  -3 -16   3   20.80   28.50
   2  16  -3   38.80   32.00
   2  16  -3   18.70   33.70
  -2 -16   3   30.90   28.30
   1  16  -3  -43.60   29.50
  -1 -16   3   14.50   29.20
   0  16  -3   96.99   34.30
   0 -16   3   28.30   30.50
  -1  16  -3   39.60   33.10
   1 -16   3  -25.10   27.20
   2 -16   3   -0.50   30.90
   6  15  -3  -15.00   29.30
  -6 -15   3    5.90   35.10
  -6 -15   3    7.60   44.60
   5  15  -3   29.80   29.00
   5  15  -3    2.50   33.80
  -5 -15   3   22.20   26.30
   4  15  -3   21.80   31.20
   4  15  -3  -38.20   24.00
  -4 -15   3   10.70   26.00
   3  15  -3  -19.50   31.30
   3  15  -3   28.40   27.30
  -3 -15   3   30.90   26.70
   2  15  -3  -14.80   26.60
   2  15  -3  -13.60   25.40
  -2 -15   3   53.19   27.60
   1  15  -3  -41.10   24.60
   1  15  -3   17.20   27.60
  -1 -15   3   -8.70   23.50
   0  15  -3   -9.10   24.40
   0 -15   3    9.60   23.30
  -1  15  -3   63.89   31.90
   1 -15   3   39.90   28.60
  -2  15  -3   17.10   31.20
   2 -15   3   59.69   31.80
   6  14  -3   48.00   29.90
  -6 -14   3  -30.20   29.20
   5  14  -3  -20.10   29.10
   5  14  -3    8.70   25.90
  -5 -14   3   13.20   23.50
   4  14  -3   13.20   30.90
   4  14  -3   48.70   28.00
  -4 -14   3   66.19   29.30
   3  14  -3  -22.50   23.70
   3  14  -3  -15.20   30.00
  -3 -14   3   14.90   23.50
   2  14  -3   39.50   26.40
   2  14  -3   33.00   28.30
  -2 -14   3   49.99   26.80
   1  14  -3  141.39   32.60
   1  14  -3  125.89   29.70
  -1 -14   3  149.39   31.10
   0  14  -3   16.10   32.90
   0  14  -3   22.70   25.00
   0 -14   3   13.40   22.60
  -1  14  -3   16.70   27.50
   1 -14   3  -11.50   22.70
  -2  14  -3  -15.00   28.80
   2 -14   3   29.30   26.10
  -3  14  -3   27.20   37.10
  -4  14  -3   35.40   70.09
   7  13  -3   38.70   28.50
  -7 -13   3   47.10   36.80
   6  13  -3  -30.40   25.00
  -6 -13   3   37.60   31.00
   5  13  -3  -27.10   25.00
   5  13  -3   20.80   25.00
  -5 -13   3   19.00   24.00
   4  13  -3   11.70   27.10
   4  13  -3   64.59   26.70
  -4 -13   3    0.00   21.80
   3  13  -3   39.30   28.10
   3  13  -3   31.90   22.10
  -3 -13   3   19.40   23.20
   2  13  -3   14.30   21.70
   2  13  -3  -35.70   20.70
  -2 -13   3   20.50   22.10
   1  13  -3    1.00   21.80
   1  13  -3   11.80   21.10
  -1 -13   3    4.60   20.00
   0  13  -3  -14.90   19.70
   0  13  -3   14.90   20.70
   0 -13   3   53.29   23.60
  -1  13  -3  -14.20   21.90
   1 -13   3  -18.00   19.30
  -2  13  -3   59.09   29.20
   2 -13   3   66.19   25.40
  -3  13  -3   35.70   33.70
  -4  13  -3  -10.30   37.20
   4 -13   3   -4.90   34.50
   7  12  -3   24.70   25.50
  -7 -12   3   13.10   30.00
   6  12  -3    6.40   23.40
  -6 -12   3   36.60   29.30
   5  12  -3   36.60   23.10
   5  12  -3   57.39   27.90
  -5 -12   3   14.70   22.40
   4  12  -3   20.80   20.90
   4  12  -3    6.20   23.20
  -4 -12   3    8.90   20.70
   3  12  -3   40.70   22.30
   3  12  -3   38.30   24.80
  -3 -12   3   42.80   23.30
   2  12  -3   75.99   21.90
   2  12  -3  142.79   29.90
  -2 -12   3   92.59   24.80
   1  12  -3   52.69   20.50
   1  12  -3   25.40   21.50
  -1 -12   3   32.80   20.90
   0  12  -3   23.00   21.20
   0  12  -3  -13.70   16.70
   0 -12   3   30.70   20.50
  -1  12  -3  -16.70   17.00
  -1  12  -3   21.60   21.50
   1 -12   3  -18.00   18.30
  -2  12  -3   -3.30   24.00
   2 -12   3  -12.40   21.70
   2 -12   3   40.70   21.90
  -3  12  -3   43.90   31.10
   3 -12   3  -26.30   25.80
  -4  12  -3    9.70   34.70
   4 -12   3    2.10   34.30
  -5  12  -3   20.80   39.60
   5 -12   3   22.30   41.80
   7  11  -3    3.10   24.50
  -7 -11   3  -24.80   28.10
   6  11  -3  -23.40   19.50
  -6 -11   3  -20.20   22.90
   5  11  -3   20.60   23.10
   5  11  -3   63.79   22.40
  -5 -11   3   88.49   26.80
   4  11  -3   15.10   21.30
   4  11  -3   32.80   20.00
  -4 -11   3   30.90   21.00
   3  11  -3  106.79   22.50
   3  11  -3   40.10   22.20
  -3 -11   3   69.49   23.60
   2  11  -3  135.99   26.00
   2  11  -3  144.89   24.20
  -2 -11   3  211.78   32.40
   1  11  -3   32.50   17.10
   1  11  -3   68.39   21.30
  -1 -11   3   26.30   19.40
   0  11  -3   -2.10   16.40
   0  11  -3   25.30   15.80
   0 -11   3  105.49   23.00
  -1  11  -3  161.88   28.30
  -1  11  -3  199.08   27.40
   1 -11   3  127.09   25.50
   1 -11   3  178.78   28.40
  -2  11  -3  128.79   31.60
   2 -11   3  133.49   25.20
   2 -11   3   97.49   28.20
  -3  11  -3   13.40   26.30
   3 -11   3   11.80   19.60
   3 -11   3   -0.30   25.50
  -4  11  -3   43.90   32.80
   4 -11   3   72.79   35.30
  -5  11  -3   12.60   33.00
   5 -11   3   -2.20   36.30
   8  10  -3   41.50   31.80
  -8 -10   3   15.50   34.60
   7  10  -3   14.00   24.50
  -7 -10   3  -11.20   26.10
   6  10  -3   -9.50   18.90
  -6 -10   3   -2.70   18.50
   5  10  -3   45.60   19.00
  -5 -10   3    4.00   18.50
   4  10  -3   13.80   18.00
   4  10  -3   32.80   16.80
  -4 -10   3  -11.70   17.10
   3  10  -3  214.38   33.00
   3  10  -3  234.58   27.60
  -3 -10   3  288.27   33.00
   2  10  -3   61.09   21.30
   2  10  -3   75.09   18.40
  -2 -10   3  103.69   23.90
   1  10  -3   -1.00   13.10
   1  10  -3   52.39   17.60
  -1 -10   3   32.10   17.70
   0  10  -3   10.10   13.40
   0  10  -3  -19.60   14.20
   0 -10   3  -23.90   15.00
  -1  10  -3    7.10   16.10
  -1  10  -3  -11.00   12.00
   1 -10   3   10.30   15.20
   1 -10   3   -7.80   15.00
  -2  10  -3   13.70   16.10
  -2  10  -3   -1.30   20.20
   2 -10   3   -1.20   15.40
   2 -10   3   44.10   20.80
  -3  10  -3   21.10   23.40
   3 -10   3   21.20   18.50
   3 -10   3   -8.60   21.80
  -4  10  -3   11.70   24.60
   4 -10   3    9.30   29.80
  -5  10  -3   -8.50   26.30
   5 -10   3  -35.00   32.00
  -6  10  -3    5.40   32.10
   6 -10   3  -10.60   38.70
   8   9  -3  -17.40   26.90
  -8  -9   3   -5.90   28.90
   7   9  -3   38.30   25.00
  -7  -9   3   91.29   30.40
   6   9  -3   76.49   23.40
  -6  -9   3   81.69   27.00
   5   9  -3   -0.60   14.80
  -5  -9   3  -10.70   15.90
  -5  -9   3   11.30   16.80
   4   9  -3  149.69   22.40
   4   9  -3  130.99   24.00
  -4  -9   3  164.68   26.50
   3   9  -3  432.86   38.50
   3   9  -3  441.36   33.60
  -3  -9   3  499.75   38.70
   2   9  -3   26.30   16.40
   2   9  -3   89.19   16.80
  -2  -9   3   95.09   22.00
   1   9  -3   30.10   16.30
   1   9  -3   23.30   13.20
  -1  -9   3   12.10   15.20
   0   9  -3  416.86   36.20
   0   9  -3  374.16   29.60
   0  -9   3  433.16   29.80
   0  -9   3  455.55   36.40
  -1   9  -3  133.09   23.30
  -1   9  -3  147.29   20.60
   1  -9   3  202.98   24.30
   1  -9   3   88.59   21.20
  -2   9  -3   60.99   16.30
  -2   9  -3   16.00   18.60
   2  -9   3   13.40   16.80
   2  -9   3   59.59   18.90
  -3   9  -3   94.09   32.40
  -3   9  -3  110.89   24.80
   3  -9   3  108.39   21.60
   3  -9   3   85.29   25.30
  -4   9  -3  364.86   43.00
   4  -9   3  305.17   40.80
  -5   9  -3   -8.20   25.40
   5  -9   3   25.20   32.00
  -6   9  -3  -29.70   27.00
   6  -9   3   38.00   39.10
   8   8  -3   -0.90   25.80
  -8  -8   3   23.30   32.30
   7   8  -3    0.30   21.30
  -7  -8   3    4.50   21.70
   6   8  -3   39.20   18.10
  -6  -8   3   18.40   18.40
   5   8  -3   50.99   16.10
  -5  -8   3   13.40   16.00
  -5  -8   3   35.70   17.80
   4   8  -3   -5.80   13.00
   4   8  -3   10.70   11.00
  -4  -8   3    6.50   13.80
   3   8  -3   13.20   11.10
   3   8  -3  -10.80   12.10
  -3  -8   3    4.60   13.40
   2   8  -3  426.86   29.50
   2   8  -3  397.06   34.00
  -2  -8   3  469.85   35.30
   1   8  -3   59.99   12.80
   1   8  -3   52.69   15.50
  -1  -8   3   46.80    9.20
  -1  -8   3   45.20   15.30
   0   8  -3   93.49   15.40
   0   8  -3  181.98   23.70
   0  -8   3  162.48   22.40
   0  -8   3  153.88   17.50
  -1   8  -3  475.05   30.30
  -1   8  -3  378.26   35.90
   1  -8   3  398.06   31.90
   1  -8   3  448.76   34.20
  -2   8  -3   23.20   12.70
  -2   8  -3   26.20   15.50
   2  -8   3   -9.90   13.00
   2  -8   3   18.60   16.00
  -3   8  -3   13.00   15.90
  -3   8  -3    2.50   13.60
   3  -8   3    9.90   14.50
   3  -8   3   11.70   17.90
  -4   8  -3   17.10   19.30
   4  -8   3   31.20   22.10
  -5   8  -3   30.70   23.50
   5  -8   3   26.70   27.80
  -6   8  -3  -19.90   24.50
   6  -8   3   16.80   35.10
   8   7  -3    2.70   24.50
  -8  -7   3   16.90   29.70
   7   7  -3    4.60   18.80
  -7  -7   3   11.10   21.80
   6   7  -3   20.00   17.90
  -6  -7   3   19.30   17.00
   5   7  -3  285.47   28.30
  -5  -7   3  218.18   31.80
  -5  -7   3  312.77   29.10
   4   7  -3  692.53   45.40
   4   7  -3  645.24   41.50
  -4  -7   3  709.13   45.40
   3   7  -3   35.20   12.20
   3   7  -3   51.89   14.60
  -3  -7   3   44.80   15.60
   2   7  -3    0.90    8.90
   2   7  -3   17.70   11.10
  -2  -7   3    4.00   10.60
   1   7  -3  138.49   20.20
   1   7  -3  122.69   14.80
  -1  -7   3  127.49   18.20
  -1  -7   3  113.19   11.40
   0   7  -3   93.99   13.80
   0   7  -3   93.79   17.60
   0  -7   3   97.99   16.40
   0  -7   3   89.89   13.70
  -1   7  -3   58.39   12.00
  -1   7  -3   32.10   13.80
   1  -7   3   54.19   13.50
   1  -7   3   71.29   14.40
  -2   7  -3 1131.29   63.09
  -2   7  -3 1128.99   59.19
   2  -7   3 1066.09   62.59
   2  -7   3 1192.28   61.19
  -3   7  -3  531.35   39.70
  -3   7  -3  510.95   34.20
   3  -7   3  553.94   42.90
   3  -7   3  531.85   37.30
  -4   7  -3    6.30   16.00
  -4   7  -3   17.30   14.60
   4  -7   3    8.10   17.60
  -5   7  -3   16.40   20.00
   5  -7   3   -0.50   21.00
  -6   7  -3   15.10   25.20
   6  -7   3   10.40   30.50
  -7   7  -3  -36.60   27.60
   7  -7   3  -25.30   35.80
   8   6  -3   21.30   26.50
  -8  -6   3   28.00   31.70
   7   6  -3   -8.50   17.50
  -7  -6   3   -7.90   21.10
   6   6  -3   17.70   14.60
  -6  -6   3   15.40   16.40
   5   6  -3   14.60   12.80
  -5  -6   3  -13.50   12.00
  -5  -6   3    8.00   13.60
   4   6  -3   70.79   15.80
   4   6  -3   55.79   13.20
  -4  -6   3   42.00   14.70
   3   6  -3  389.96   29.80
   3   6  -3  395.96   26.70
  -3  -6   3  388.06   30.10
   2   6  -3   96.99   13.20
   2   6  -3   99.09   15.80
  -2  -6   3   74.29   15.10
   1   6  -3  757.52   39.10
  -1  -6   3  774.52   36.70
  -1  -6   3  721.63   42.60
   0   6  -3  441.56   27.20
   0   6  -3  556.74   34.90
   0  -6   3  495.75   31.20
   0  -6   3  487.25   28.10
  -1   6  -3   14.80   10.10
  -1   6  -3   39.90    9.60
   1  -6   3   56.09   12.30
   1  -6   3   29.20   10.80
  -2   6  -3   32.80   12.20
  -2   6  -3   39.50   10.00
   2  -6   3   42.40   12.50
   2  -6   3   35.60   13.20
  -3   6  -3   46.30   14.70
  -3   6  -3   31.70   11.20
   3  -6   3   44.30   14.10
   3  -6   3   46.00   16.10
  -4   6  -3   74.59   19.10
  -4   6  -3   67.59   16.30
   4  -6   3   72.19   22.40
  -5   6  -3   35.40   20.50
   5  -6   3  -12.40   18.60
  -6   6  -3  153.18   31.60
   6  -6   3  124.89   32.70
  -7   6  -3   49.00   28.00
   7  -6   3   -1.20   33.90
   8   5  -3   13.60   24.90
  -8  -5   3  -16.60   29.20
   7   5  -3    1.50   18.60
  -7  -5   3  -16.90   21.70
   6   5  -3  271.17   28.80
  -6  -5   3  163.98   30.30
   5   5  -3  207.68   24.70
  -5  -5   3  200.78   26.70
   4   5  -3  373.76   23.10
   4   5  -3  345.47   26.80
  -4  -5   3  317.57   29.50
  -4  -5   3  395.46   28.60
   3   5  -3  272.27   23.50
   3   5  -3  322.97   22.70
   3   5  -3  309.57   17.90
  -3  -5   3  302.97   24.00
   2   5  -3   40.50    8.60
   2   5  -3   28.90    9.60
  -2  -5   3   29.80   10.10
   1   5  -3  151.68   12.50
   1   5  -3  126.59   16.80
  -1  -5   3  138.89   15.40
  -1  -5   3  152.18   11.00
   0   5  -3  202.08   13.70
   0   5  -3  166.98   19.70
   0  -5   3  180.68   15.50
   0  -5   3  173.58   17.10
  -1   5  -3 2398.06  102.29
  -1   5  -3 2192.48  106.49
   1  -5   3 2241.08  104.49
   1  -5   3 2129.59  104.39
  -2   5  -3  533.95   29.70
  -2   5  -3  524.55   34.20
   2  -5   3  560.54   35.80
   2  -5   3  581.44   32.80
  -3   5  -3   22.80    9.70
  -3   5  -3   24.20   12.00
   3  -5   3   15.50    9.60
   3  -5   3   15.30   13.30
  -4   5  -3   -9.40   10.50
  -4   5  -3   16.70   14.20
   4  -5   3    0.10   15.20
  -5   5  -3   50.09   19.40
  -5   5  -3   34.10   14.80
   5  -5   3   34.00   20.60
  -6   5  -3    5.10   21.10
   6  -5   3    7.30   22.30
  -7   5  -3  -19.80   23.90
   7  -5   3    3.60   31.30
   8   4  -3   38.60   26.10
  -8  -4   3   11.90   31.90
   7   4  -3  -16.90   17.00
  -7  -4   3  -10.20   20.90
   6   4  -3   43.40   16.50
   6   4  -3   27.70   14.70
  -6  -4   3   32.50   17.80
   5   4  -3  218.58   22.50
   5   4  -3  239.98   24.20
  -5  -4   3  195.68   26.30
   4   4  -3  756.82   40.30
   4   4  -3  734.53   43.10
  -4  -4   3  734.13   42.20
  -4  -4   3  760.12   47.10
   3   4  -3   73.39   13.30
   3   4  -3   85.89   12.60
   3   4  -3   78.89   10.00
  -3  -4   3   94.99   13.10
   2   4  -3  741.73   41.40
   2   4  -3  765.92   39.20
   2   4  -3  803.02   36.30
  -2  -4   3  744.13   40.70
   1   4  -3 1213.48   55.79
   1   4  -3 1269.27   60.29
  -1  -4   3 1123.39   58.09
  -1  -4   3 1180.78   54.19
   0   4  -3   35.00   10.80
   0   4  -3   32.20    5.60
   0  -4   3   18.50    7.50
   0  -4   3   32.90    8.30
  -1   4  -3 1764.02   82.49
  -1   4  -3 1755.02   78.69
   1  -4   3 1711.43   80.49
   1  -4   3 1644.24   81.59
  -2   4  -3  120.99   11.30
  -2   4  -3  107.19   14.60
   2  -4   3  120.59   16.60
   2  -4   3  139.39   14.10
  -3   4  -3  241.08   18.90
  -3   4  -3  241.88   23.20
   3  -4   3  247.38   19.10
   3  -4   3  255.27   25.70
  -4   4  -3   -2.90   10.00
  -4   4  -3   14.80   12.50
   4  -4   3   35.10   15.60
  -5   4  -3  375.56   36.00
  -5   4  -3  389.76   31.30
   5  -4   3  376.06   40.00
  -6   4  -3   59.39   24.10
   6  -4   3   43.40   25.60
  -7   4  -3   28.40   24.00
   7  -4   3    7.50   30.80
  -8   4  -3   53.79   31.70
   8  -4   3   42.00   37.40
  -8  -3   3  109.79   35.60
   7   3  -3   90.69   27.90
   7   3  -3  128.09   27.60
  -7  -3   3  138.69   34.00
   6   3  -3  123.69   22.30
   6   3  -3   93.59   20.60
  -6  -3   3  129.39   25.80
   5   3  -3  184.98   22.40
   5   3  -3  236.98   23.50
  -5  -3   3  212.48   26.70
   4   3  -3  227.38   19.60
   4   3  -3  238.58   20.70
  -4  -3   3  226.08   23.60
  -4  -3   3  182.18   18.30
   3   3  -3   90.19   11.10
   3   3  -3   87.19   13.30
   3   3  -3  106.49   12.90
  -3  -3   3   95.29   11.70
   2   3  -3  719.53   34.40
   2   3  -3  660.23   36.00
   2   3  -3  744.93   38.00
  -2  -3   3  713.43   36.80
   1   3  -3   98.29   11.50
   1   3  -3   86.69    8.40
  -1  -3   3   73.29   10.30
  -1  -3   3   69.49    7.70
   0   3  -3 5474.55  235.88
   0   3  -3 5176.18  227.58
   0   3  -3 5215.88  230.28
   0  -3   3 5225.68  229.58
  -1   3  -3  946.51   44.00
  -1   3  -3  985.70   48.00
  -1   3  -3  953.40   45.90
   1  -3   3  891.81   49.10
  -2   3  -3    3.80    6.50
  -2   3  -3    8.50    4.50
   2  -3   3    8.70    6.10
   2  -3   3    0.40    9.10
  -3   3  -3  353.16   21.70
  -3   3  -3  278.57   24.30
   3  -3   3  310.67   20.40
   3  -3   3  341.47   27.30
  -4   3  -3   81.69   16.50
   4  -3   3   81.99   19.40
   4  -3   3   94.99   14.60
  -5   3  -3   41.70   16.70
   5  -3   3   47.20   19.30
   5  -3   3   24.30   11.80
  -6   3  -3  -10.60   17.70
   6  -3   3   20.60   21.60
   6  -3   3    6.70   14.50
  -7   3  -3   10.30   23.10
   7  -3   3   93.09   33.30
  -8   3  -3  -18.80   24.80
   8  -3   3  -18.60   33.00
   8   2  -3    0.30   24.70
  -8  -2   3    4.40   28.00
   7   2  -3  190.08   32.90
   7   2  -3  147.99   28.70
  -7  -2   3  149.69   33.90
   6   2  -3   52.89   19.20
   6   2  -3   52.59   16.90
  -6  -2   3   85.39   23.00
   5   2  -3   90.59   18.60
   5   2  -3   64.59   15.40
  -5  -2   3  115.39   20.70
   4   2  -3   19.70   10.40
   4   2  -3    3.60    8.10
  -4  -2   3    4.00    9.40
   3   2  -3  893.41   46.40
   3   2  -3  941.81   47.10
  -3  -2   3  901.31   49.50
  -3  -2   3  908.41   44.60
   2   2  -3  242.58   16.60
   2   2  -3  252.07   17.40
   2   2  -3  259.57   15.80
  -2  -2   3  238.38   15.80
   1   2  -3  239.38   15.00
   1   2  -3  237.38   14.00
   1   2  -3  242.58   16.10
   1   2  -3  233.58   13.60
   0   2  -3 9934.51  412.66
   0   2  -3 8885.51  419.16
   0   2  -3 9999.00  415.46
   0  -2   3 9588.94  414.86
  -1   2  -3    2.30    2.50
  -1   2  -3    5.00    5.00
  -1   2  -3    6.30    5.30
   1  -2   3   -0.90    6.30
  -2   2  -3  113.59   11.20
  -2   2  -3  133.29   13.60
   2  -2   3  134.29    9.90
   2  -2   3  130.09   15.60
  -3   2  -3  272.97   22.90
  -3   2  -3  298.07   18.30
   3  -2   3  318.67   19.20
   3  -2   3  292.77   24.80
  -4   2  -3  829.02   48.30
   4  -2   3  744.53   42.10
   4  -2   3  885.21   51.79
  -5   2  -3   23.10   14.20
   5  -2   3   26.70   17.50
   5  -2   3   -2.20    9.30
  -6   2  -3  123.09   25.00
   6  -2   3  129.19   29.70
   6  -2   3  141.89   21.50
  -7   2  -3  137.49   30.20
   7  -2   3  156.08   37.60
   7  -2   3  153.08   25.80
  -8   2  -3   22.60   29.20
   8  -2   3   15.30   34.70
   8   1  -3   75.89   33.00
   8   1  -3   31.00   26.40
  -8  -1   3   -5.10   30.10
   7   1  -3   26.80   19.90
   7   1  -3   20.00   21.90
  -7  -1   3  -25.60   21.30
   6   1  -3  211.98   32.10
   6   1  -3  179.08   26.30
  -6  -1   3  237.18   32.50
   5   1  -3  453.95   36.30
   5   1  -3  507.15   34.50
  -5  -1   3  496.25   38.10
   4   1  -3    1.90    7.70
   4   1  -3   12.40    9.80
  -4  -1   3   -0.90    9.70
   3   1  -3  752.52   38.60
   3   1  -3  700.23   39.00
  -3  -1   3  675.53   40.30
   2   1  -3  123.49    9.70
   2   1  -3   99.79   10.60
   2   1  -3  155.28   12.20
   2   1  -3  104.39   10.90
   1   1  -3 1603.44   72.69
   1   1  -3 1534.35   71.79
   1   1  -3 1642.34   72.29
   1   1  -3 1630.74   72.29
   0   1  -3 1544.05   68.29
   0   1  -3 1543.05   65.69
   0   1  -3 1380.06   70.99
   0  -1   3 1543.95   68.29
  -1   1  -3 1344.87   62.49
  -1   1  -3 1337.77   60.99
   1  -1   3 1345.87   62.99
  -2   1  -3 1665.53   74.79
  -2   1  -3 1687.73   78.49
   2  -1   3 1585.24   80.69
   2  -1   3 1690.53   74.29
  -3   1  -3  372.06   26.80
   3  -1   3  410.46   29.60
   3  -1   3  424.56   23.10
  -4   1  -3  349.57   27.40
   4  -1   3  331.67   22.20
   4  -1   3  307.27   28.80
  -5   1  -3   20.30   13.80
   5  -1   3   12.70   10.60
   5  -1   3   -0.70   14.70
  -6   1  -3   40.50   19.90
   6  -1   3   57.79   25.00
   6  -1   3   46.50   15.00
  -7   1  -3   26.90   22.40
   7  -1   3    7.90   24.60
   7  -1   3   21.10   17.90
  -8   1  -3  -26.70   21.60
   8  -1   3   15.20   33.70
   8   0  -3   64.29   29.40
   8   0  -3   59.29   33.90
  -8   0   3  132.49   37.30
   7   0  -3   38.80   23.90
   7   0  -3   44.40   22.00
  -7   0   3   38.00   25.80
   6   0  -3   10.60   17.10
   6   0  -3   -5.10   13.50
  -6   0   3   21.50   19.10
   5   0  -3   29.30   12.20
   5   0  -3   22.70   15.60
  -5   0   3   38.70   14.50
   4   0  -3   79.29   13.40
   4   0  -3   72.89   16.40
  -4   0   3   76.69   15.40
   3   0  -3   -2.80    5.90
   3   0  -3   -1.60    7.40
  -3   0   3   -6.80    6.50
   2   0  -3 2754.12  120.49
   2   0  -3 2759.52  124.09
   2   0  -3 2744.13  123.09
  -2   0   3 2726.73  123.99
   1   0  -3 7985.20  353.66
   1   0  -3 8276.27  354.76
   1   0  -3 8139.59  353.96
   1   0  -3 8389.46  353.76
   0   0  -3   58.69    8.20
   0   0  -3   47.10    6.20
   0   0   3   45.50    4.30
   0   0   3   52.29    6.60
  -1   0  -3    1.90    3.80
  -1   0  -3    3.10    3.90
   1   0   3    2.20    2.00
   1   0   3   -1.10    4.30
  -2   0  -3  286.57   18.90
  -2   0  -3  276.47   15.50
   2   0   3  238.98   20.50
   2   0   3  283.87   15.20
  -3   0  -3   50.89   10.60
   3   0   3   72.99    9.10
   3   0   3  103.29   15.80
  -4   0  -3   54.69   12.90
   4   0   3   57.69   10.80
   4   0   3   70.09   16.20
  -5   0  -3  857.01   52.49
   5   0   3  823.02   46.50
   5   0   3  868.01   55.49
  -6   0  -3  322.77   34.40
   6   0   3  323.47   28.60
   6   0   3  270.27   37.40
  -7   0  -3   14.60   19.70
   7   0   3    6.30   16.50
   7   0   3   12.30   24.80
  -8   0  -3   -3.80   24.70
   8   0   3  -16.40   23.90
   8   0   3  -42.90   28.70
   8  -1  -3   22.60   25.90
   8  -1  -3    6.20   30.60
  -8   1   3   -3.70   30.00
   7  -1  -3  106.49   26.70
   7  -1  -3   76.29   29.00
  -7   1   3  132.49   33.20
   6  -1  -3  202.78   27.60
   6  -1  -3  224.98   34.70
  -6   1   3  224.58   34.40
   5  -1  -3   26.50   15.40
   5  -1  -3   17.70   12.20
  -5   1   3   19.50   14.50
   4  -1  -3  374.26   26.60
   4  -1  -3  380.46   31.10
  -4   1   3  331.47   27.70
   3  -1  -3    3.80    6.80
   3  -1  -3   14.90    9.90
  -3   1   3   13.30    8.50
   2  -1  -3  137.59    9.70
   2  -1  -3  140.89   14.60
   2  -1  -3  124.79   11.80
  -2   1   3  148.19   13.30
   1  -1  -3    2.70    3.10
   1  -1  -3    4.60    4.00
   1  -1  -3    1.50    4.70
   1  -1  -3    6.80    4.00
   0  -1  -3   40.50    6.30
   0  -1  -3   36.50    5.90
   0  -1  -3   50.09    6.30
   0   1   3   49.40    5.30
  -1  -1  -3 2004.00   90.49
  -1  -1  -3 2046.60   90.89
   1   1   3 2022.60   89.09
   1   1   3 2085.39   91.79
  -2  -1  -3  499.95   25.10
  -2  -1  -3  473.25   28.00
   2   1   3  524.05   25.20
   2   1   3  497.15   28.90
  -3  -1  -3  989.90   50.79
  -3  -1  -3  921.91   44.50
   3   1   3  994.00   52.09
   3   1   3  942.21   46.30
  -4  -1  -3   -3.40    7.40
   4   1   3   -4.70    6.00
   4   1   3    6.10    9.30
  -5  -1  -3   17.60   12.20
   5   1   3   42.60   12.10
   5   1   3    8.70   14.60
  -6  -1  -3   37.80   16.00
   6   1   3   17.00   13.80
   6   1   3  -25.30   17.30
  -7  -1  -3   -0.70   18.70
   7   1   3    0.80   14.80
   7   1   3   16.00   24.70
  -8  -1  -3  -24.20   23.40
   8   1   3   47.60   32.40
   8   1   3  -36.70   20.90
   8  -2  -3  -24.10   30.80
   8  -2  -3   43.30   28.40
  -8   2   3   37.10   34.20
   7  -2  -3    2.00   21.10
   7  -2  -3    3.60   25.90
  -7   2   3   48.40   27.60
   6  -2  -3   26.50   16.50
   6  -2  -3   48.80   23.30
  -6   2   3   48.50   19.40
   5  -2  -3   -2.50   14.60
   5  -2  -3    4.80   10.80
  -5   2   3  -11.00   11.20
   4  -2  -3   -0.10    9.10
   4  -2  -3  -11.40   10.50
  -4   2   3   19.80   10.30
   3  -2  -3 1451.55   75.49
   3  -2  -3 1457.75   71.59
  -3   2   3 1504.95   71.89
   2  -2  -3 1938.21   89.09
   2  -2  -3 1962.30   85.69
   2  -2  -3 1845.52   91.29
  -2   2   3 1956.70   88.09
   1  -2  -3   17.90    5.10
   1  -2  -3   19.80    6.40
  -1   2   3    1.20    4.60
  -1   2   3   15.10    3.80
   0  -2  -3 2855.51  128.49
   0  -2  -3 2981.10  128.19
   0   2   3 2889.41  127.89
  -1  -2  -3  742.43   36.80
  -1  -2  -3  783.32   36.50
   1   2   3  756.62   37.20
   1   2   3  776.52   36.00
  -2  -2  -3    1.50    4.40
  -2  -2  -3   -2.70    4.70
   2   2   3    4.40    4.10
   2   2   3   -4.30    5.20
  -3  -2  -3  122.49   10.50
  -3  -2  -3  144.39   15.40
   3   2   3  109.69   11.90
   3   2   3  140.69   17.40
  -4  -2  -3 1560.84   81.49
   4   2   3 1625.54   81.89
   4   2   3 1645.44   77.19
  -5  -2  -3  549.25   41.20
   5   2   3  669.83   38.40
   5   2   3  629.54   44.10
  -6  -2  -3   45.90   17.10
   6   2   3   22.10   13.50
   6   2   3   35.20   20.50
  -7  -2  -3   12.40   19.30
   7   2   3   27.10   24.40
   7   2   3    9.00   17.10
  -8  -2  -3  -15.90   22.30
   8   2   3   35.50   24.00
   8   2   3   18.30   30.40
   8  -3  -3   55.69   37.20
  -8   3   3   90.99   30.90
  -8   3   3  -11.70   31.20
   7  -3  -3   86.59   33.70
   7  -3  -3  169.58   30.70
  -7   3   3   57.59   27.90
   6  -3  -3   17.00   21.60
   6  -3  -3   30.20   17.90
  -6   3   3  -10.70   17.60
   5  -3  -3   92.19   25.60
   5  -3  -3  177.58   23.40
  -5   3   3  138.49   21.90
   4  -3  -3   17.00   14.60
   4  -3  -3   -9.20    9.20
  -4   3   3   27.60   11.30
   3  -3  -3  167.38   16.30
   3  -3  -3  126.79   19.30
  -3   3   3  157.38   16.00
   2  -3  -3  549.54   28.20
   2  -3  -3  517.55   33.80
  -2   3   3  604.94   30.10
  -2   3   3  576.94   32.20
   1  -3  -3  509.75   29.00
   1  -3  -3  512.75   26.10
  -1   3   3  489.45   26.90
   0  -3  -3 1839.42   83.19
   0  -3  -3 1800.32   82.89
   0   3   3 1863.11   83.79
  -1  -3  -3  665.83   33.40
  -1  -3  -3  685.63   34.70
   1   3   3  750.72   34.90
   1   3   3  704.63   34.60
  -2  -3  -3  741.23   37.00
  -2  -3  -3  761.12   38.70
   2   3   3  725.43   36.80
   2   3   3  769.42   38.20
  -3  -3  -3  358.46   20.80
  -3  -3  -3  379.16   25.40
   3   3   3  378.46   22.50
   3   3   3  323.97   26.00
  -4  -3  -3  317.87   19.90
  -4  -3  -3  306.87   25.90
   4   3   3  349.67   26.80
   4   3   3  342.87   23.20
  -5  -3  -3  265.37   26.90
   5   3   3  257.57   27.80
   5   3   3  247.58   23.60
  -6  -3  -3   -0.70   12.40
   6   3   3   -0.50   16.70
   6   3   3    9.70   13.70
  -7  -3  -3    0.40   17.70
   7   3   3    2.30   17.90
   7   3   3   19.00   22.70
  -8  -3  -3   -3.40   21.50
   8   3   3   16.40   24.10
   8   3   3  -11.40   28.30
   8  -4  -3   -8.40   34.70
  -8   4   3   21.20   29.40
  -8   4   3   47.70   28.10
   7  -4  -3   -3.80   27.50
  -7   4   3   31.50   26.20
  -7   4   3   50.09   24.10
   6  -4  -3   32.80   25.20
  -6   4   3    2.70   17.60
  -6   4   3   -5.90   16.90
   5  -4  -3    9.60   17.20
  -5   4   3   33.60   16.10
  -5   4   3   20.90   14.60
   4  -4  -3 1421.56   80.19
  -4   4   3 1422.36   74.09
  -4   4   3 1420.46   72.79
   3  -4  -3  601.74   40.80
  -3   4   3  607.34   36.70
  -3   4   3  586.54   34.60
   2  -4  -3   13.10    9.80
   2  -4  -3   16.60    6.40
  -2   4   3   16.20    6.20
  -2   4   3   11.70    7.50
   1  -4  -3 1356.96   62.39
   1  -4  -3 1333.67   65.39
  -1   4   3 1312.17   63.29
   0  -4  -3 1661.73   76.29
   0  -4  -3 1590.34   76.29
   0   4   3 1724.83   78.39
  -1  -4  -3  310.97   20.10
  -1  -4  -3  329.97   18.60
   1   4   3  376.96   21.20
   1   4   3  326.27   19.40
  -2  -4  -3   80.19   10.30
  -2  -4  -3   88.39   11.40
   2   4   3   81.19   10.20
   2   4   3   81.59    9.90
  -3  -4  -3 1861.21   85.99
  -3  -4  -3 1781.22   81.99
   3   4   3 1815.42   82.79
   3   4   3 1632.74   85.69
  -4  -4  -3  510.15   27.20
  -4  -4  -3  460.05   33.00
   4   4   3  454.45   29.40
   4   4   3  464.95   32.20
  -5  -4  -3   24.80   12.60
   5   4   3   44.00   12.40
   5   4   3   22.50   14.60
  -6  -4  -3   98.79   22.50
   6   4   3  141.79   26.70
   6   4   3  168.78   23.60
  -7  -4  -3   -4.40   15.90
   7   4   3   -9.10   19.30
   7   4   3    0.90   18.00
  -8  -4  -3   91.49   30.30
   8   4   3   44.40   26.20
   8  -5  -3  -11.00   35.00
   7  -5  -3    7.90   30.60
  -7   5   3   48.00   25.70
  -7   5   3   28.60   24.20
   6  -5  -3   12.50   24.80
  -6   5   3   21.20   17.80
  -6   5   3   17.60   19.70
   5  -5  -3   30.50   20.50
  -5   5   3   -5.20   12.60
  -5   5   3    2.50   13.50
   4  -5  -3  585.24   44.30
  -4   5   3  540.15   36.00
  -4   5   3  527.05   38.10
   3  -5  -3   60.39   16.60
  -3   5   3  125.79   15.30
  -3   5   3  108.09   16.80
   2  -5  -3  121.39   18.90
   2  -5  -3   90.29   12.30
  -2   5   3  126.99   12.30
  -2   5   3  126.59   15.30
   1  -5  -3   76.49   10.90
   1  -5  -3   88.19   13.90
  -1   5   3   90.79   12.10
   0  -5  -3  147.09   13.60
   0  -5  -3  142.69   13.10
   0   5   3  135.19   15.90
  -1  -5  -3  186.08   15.20
  -1  -5  -3  173.88   13.00
  -1  -5  -3  185.48   13.20
   1   5   3  180.18   16.30
  -2  -5  -3   96.39   12.00
  -2  -5  -3   80.69   11.30
   2   5   3   96.49   10.60
   2   5   3   83.49   11.50
  -3  -5  -3 2097.79   97.59
  -3  -5  -3 2206.78  100.89
   3   5   3 2044.20   99.79
   3   5   3 2122.89   98.39
  -4  -5  -3  355.06   23.10
  -4  -5  -3  344.87   27.90
   4   5   3  369.46   27.30
   4   5   3  346.97   25.10
  -5  -5  -3   40.30   14.50
  -5  -5  -3   74.59   12.00
   5   5   3   66.99   15.00
   5   5   3   50.39   15.80
  -6  -5  -3   26.00   15.10
   6   5   3   18.20   14.60
   6   5   3    2.10   15.50
  -7  -5  -3  107.69   26.70
   7   5   3  172.98   29.10
   7   5   3   96.39   27.10
  -8  -5  -3   29.30   24.10
   8   5   3   68.39   27.40
   7  -6  -3    0.00   30.50
  -7   6   3  -27.30   21.00
  -7   6   3   13.20   31.60
   6  -6  -3   32.80   26.60
  -6   6   3   -4.20   18.70
  -6   6   3  -10.80   17.60
   5  -6  -3  114.29   29.60
  -5   6   3   78.69   20.40
  -5   6   3  108.69   20.10
   4  -6  -3   74.99   21.10
  -4   6   3   30.40   15.90
  -4   6   3   20.50   12.30
   3  -6  -3   44.90   11.00
   3  -6  -3   39.60   16.00
  -3   6   3   78.09   15.50
  -3   6   3   18.60    9.50
   2  -6  -3 1868.31   90.69
   2  -6  -3 1815.32   83.99
  -2   6   3 1662.33   85.79
  -2   6   3 1779.72   82.49
   1  -6  -3  310.67   22.20
   1  -6  -3  324.47   24.90
  -1   6   3  337.97   23.00
   0  -6  -3  551.64   30.50
   0  -6  -3  517.75   30.90
   0   6   3  497.55   33.00
   0   6   3  526.55   26.40
  -1  -6  -3    8.30    5.90
  -1  -6  -3   13.00    8.10
   1   6   3    7.60    5.50
   1   6   3    1.50    7.80
  -2  -6  -3  323.67   23.10
  -2  -6  -3  318.57   22.40
   2   6   3  342.67   23.40
   2   6   3  345.37   20.70
  -3  -6  -3  119.19   16.50
  -3  -6  -3  120.69   14.10
   3   6   3   95.79   13.80
   3   6   3  118.29   15.30
  -4  -6  -3   40.00   12.80
  -4  -6  -3   55.59   11.70
   4   6   3   38.80   11.80
   4   6   3   66.39   12.70
  -5  -6  -3  321.37   30.40
  -5  -6  -3  348.67   24.20
   5   6   3  272.07   28.40
   5   6   3  320.87   27.00
  -6  -6  -3   -5.50   12.40
   6   6   3  -15.80   14.60
   6   6   3   22.40   14.40
  -7  -6  -3  149.88   29.20
   7   6   3  155.08   28.30
  -8  -6  -3   31.30   26.00
   8   6   3   -7.20   23.50
   7  -7  -3  -33.90   31.40
  -7   7   3   -5.40   24.80
   6  -7  -3  -12.50   25.50
  -6   7   3   31.00   22.60
  -6   7   3   -1.50   21.20
   5  -7  -3  295.07   42.40
  -5   7   3  382.06   37.90
  -5   7   3  328.87   33.60
   4  -7  -3   38.60   20.50
  -4   7   3   46.00   17.00
  -4   7   3   34.60   15.10
   3  -7  -3    8.70   10.60
   3  -7  -3   15.50   15.80
  -3   7   3   13.50   12.00
  -3   7   3  -11.40    9.00
   2  -7  -3   11.60    9.80
   2  -7  -3   20.90   13.30
  -2   7   3   18.50   11.20
  -2   7   3   15.00    8.00
   1  -7  -3  332.47   26.40
   1  -7  -3  384.16   26.20
  -1   7   3  347.37   24.10
  -1   7   3  357.66   26.60
   0  -7  -3  180.48   18.70
   0  -7  -3  176.68   17.00
   0   7   3  151.18   13.30
   0   7   3  174.68   19.70
  -1  -7  -3  947.51   50.49
  -1  -7  -3  979.80   46.80
   1   7   3  815.32   49.80
   1   7   3  971.50   45.90
  -2  -7  -3 2443.56  115.09
  -2  -7  -3 2463.65  116.69
   2   7   3 2534.15  116.69
   2   7   3 2520.65  112.59
  -3  -7  -3  170.18   20.90
  -3  -7  -3  211.68   20.10
   3   7   3  232.78   18.10
   3   7   3  248.88   21.60
  -4  -7  -3    9.90    9.20
  -4  -7  -3    7.60   10.80
   4   7   3   15.90   10.30
   4   7   3   -7.90    8.80
  -5  -7  -3   15.30   10.40
  -5  -7  -3   -8.70   10.70
   5   7   3   19.60   14.10
   5   7   3   12.80   11.30
  -6  -7  -3   43.70   17.80
   6   7   3   29.20   16.30
  -7  -7  -3   49.70   21.00
   7   7   3   31.60   21.30
  -8  -7  -3   55.89   27.90
   8   7   3  166.68   33.80
   7  -8  -3  -11.30   39.10
  -7   8   3   33.90   28.40
   6  -8  -3  -22.50   29.50
  -6   8   3   43.40   24.80
   5  -8  -3   19.10   25.80
  -5   8   3    8.00   19.50
   4  -8  -3    9.30   19.40
  -4   8   3   10.50   16.40
  -4   8   3    8.70   15.20
   3  -8  -3  426.36   38.70
   3  -8  -3  415.56   30.70
  -3   8   3  413.06   34.40
  -3   8   3  412.56   30.60
   2  -8  -3   34.70   13.50
   2  -8  -3   75.59   19.50
  -2   8   3   64.49   12.50
  -2   8   3   63.39   15.00
   1  -8  -3  154.18   20.70
   1  -8  -3  200.38   22.20
  -1   8   3  142.79   21.20
  -1   8   3  213.78   19.30
   0  -8  -3   97.49   15.50
   0  -8  -3   86.39   16.00
   0   8   3   72.79   10.80
   0   8   3   85.19   16.30
  -1  -8  -3  203.58   17.50
  -1  -8  -3  246.28   22.60
   1   8   3  197.38   17.50
   1   8   3  203.28   21.10
  -2  -8  -3   -7.30    9.60
   2   8   3    9.20    7.00
   2   8   3  -12.00    8.20
   2   8   3    8.10   10.40
  -3  -8  -3  108.99   17.00
  -3  -8  -3   87.39   16.50
   3   8   3   71.29   15.00
   3   8   3   79.69   12.40
  -4  -8  -3   54.39   14.10
  -4  -8  -3   44.90   15.90
   4   8   3   33.20   13.00
  -5  -8  -3    0.40   13.30
  -5  -8  -3    6.30   11.40
   5   8   3   20.00   13.30
  -6  -8  -3  185.88   30.00
   6   8   3  213.48   28.70
  -7  -8  -3   -7.30   17.00
   7   8   3    1.30   19.10
  -8  -8  -3   21.60   27.20
   8   8   3    4.60   24.20
   6  -9  -3   81.99   38.50
  -6   9   3   22.10   26.20
   5  -9  -3   38.20   29.80
  -5   9   3   43.80   23.00
   4  -9  -3    2.50   22.70
  -4   9   3   26.20   19.20
   3  -9  -3  207.38   31.80
   3  -9  -3  187.88   24.50
  -3   9   3  195.38   28.20
  -3   9   3  213.38   25.40
   2  -9  -3    4.10   13.40
   2  -9  -3   -2.80   14.50
  -2   9   3    4.70   12.30
  -2   9   3   -6.40   12.40
   1  -9  -3   54.69   16.40
   1  -9  -3   88.99   18.40
  -1   9   3  110.99   17.70
  -1   9   3   66.49   17.80
   0  -9  -3  527.05   37.80
   0  -9  -3  593.84   35.40
   0   9   3  541.85   38.20
   0   9   3  524.15   31.90
  -1  -9  -3 1275.57   69.49
  -1  -9  -3 1224.18   62.99
   1   9   3 1372.66   69.29
   1   9   3 1311.07   63.59
  -2  -9  -3   80.49   16.50
   2   9   3   68.49   16.50
   2   9   3  119.49   17.20
   2   9   3   50.79   10.70
  -3  -9  -3   -6.00   10.90
  -3  -9  -3    8.30   11.60
   3   9   3   13.80   12.40
  -4  -9  -3  680.93   42.80
  -4  -9  -3  652.03   45.50
   4   9   3  627.14   43.30
  -5  -9  -3   29.90   15.40
  -5  -9  -3   13.20   13.20
   5   9   3    3.80   12.30
  -6  -9  -3    5.60   16.50
   6   9   3  -25.60   15.00
  -7  -9  -3   11.50   19.10
   7   9   3   17.10   22.30
  -8  -9  -3   82.49   27.70
   8   9   3  164.88   34.20
   6 -10  -3    7.60   38.50
  -6  10   3   22.80   27.60
   5 -10  -3    1.70   31.20
  -5  10   3   66.89   27.80
   4 -10  -3  126.09   34.30
  -4  10   3  103.09   25.70
   3 -10  -3   19.80   17.40
   3 -10  -3   22.20   21.00
  -3  10   3   14.80   18.90
   2 -10  -3   94.89   20.80
   2 -10  -3   99.99   23.70
  -2  10   3   95.89   22.80
  -2  10   3   77.29   19.30
   1 -10  -3   11.20   14.70
   1 -10  -3  -15.90   13.70
  -1  10   3   15.10   12.70
  -1  10   3   16.70   15.40
   0 -10  -3   11.80   12.20
   0 -10  -3   30.60   15.10
   0  10   3   25.60   11.90
   0  10   3   11.60   13.60
  -1 -10  -3  100.79   19.80
  -1 -10  -3   91.19   14.60
   1  10   3   82.99   15.60
   1  10   3  113.69   19.00
  -2 -10  -3   60.29   18.30
   2  10   3   20.20   14.30
   2  10   3   61.79   14.40
  -3 -10  -3   76.49   19.90
  -3 -10  -3   81.59   18.30
   3  10   3   66.99   18.00
  -4 -10  -3   11.00   14.70
  -4 -10  -3   -5.90   11.50
   4  10   3   14.40   14.20
  -5 -10  -3  155.68   23.80
  -5 -10  -3  101.19   24.50
   5  10   3  144.99   23.50
  -6 -10  -3  -18.90   16.20
   6  10   3   12.90   19.00
  -7 -10  -3   32.80   21.30
   7  10   3   61.09   26.40
  -8 -10  -3  -20.10   23.50
   8  10   3   57.49   28.30
   6 -11  -3   16.60   40.40
  -6  11   3   -3.70   29.50
   5 -11  -3   27.50   34.70
  -5  11   3   68.09   29.50
   4 -11  -3  115.29   35.00
  -4  11   3  126.49   30.30
   3 -11  -3   -0.20   22.60
  -3  11   3   18.70   20.80
   2 -11  -3   23.60   20.10
   2 -11  -3   27.40   18.60
  -2  11   3   48.70   21.80
   1 -11  -3  337.07   33.20
   1 -11  -3  304.17   31.80
  -1  11   3  205.28   30.50
   0 -11  -3  963.90   61.19
   0 -11  -3 1043.60   57.19
   0  11   3 1061.29   61.39
   0  11   3  968.90   54.49
  -1 -11  -3    1.00   15.20
   1  11   3   40.40   16.90
   1  11   3    6.90   13.60
  -2 -11  -3   68.49   21.10
   2  11   3   98.29   20.10
   2  11   3   56.09   16.90
  -3 -11  -3  420.16   36.10
  -3 -11  -3  396.96   36.70
   3  11   3  368.36   36.60
  -4 -11  -3    8.90   17.70
  -4 -11  -3    8.60   16.50
   4  11   3   13.40   16.30
  -5 -11  -3  -21.90   15.90
  -5 -11  -3    6.50   16.10
   5  11   3   -4.00   16.40
  -6 -11  -3  147.49   30.30
   6  11   3  140.59   27.10
  -7 -11  -3   51.19   26.40
   7  11   3   41.60   24.70
  -8 -11  -3    2.80   26.40
   8  11   3   -4.60   27.00
   5 -12  -3    0.80   37.20
  -5  12   3   41.50   31.60
   4 -12  -3  -10.60   32.40
  -4  12   3   51.69   30.30
   3 -12  -3  -28.90   26.00
  -3  12   3    5.50   25.20
   2 -12  -3  -29.00   17.50
   2 -12  -3   13.80   21.60
  -2  12   3   -4.70   20.20
   1 -12  -3   76.19   23.40
   1 -12  -3   50.09   21.70
  -1  12   3   49.99   20.20
   0 -12  -3   37.90   18.30
   0 -12  -3   78.89   22.10
   0  12   3   71.59   20.80
  -1 -12  -3   20.30   17.40
   1  12   3   -0.20   16.10
   1  12   3   -4.60   16.10
  -2 -12  -3   -9.70   17.20
   2  12   3  -17.60   15.30
   2  12   3  -10.90   15.20
  -3 -12  -3  106.29   24.90
   3  12   3   74.89   22.10
  -4 -12  -3   -3.10   19.40
  -4 -12  -3  -10.10   16.30
   4  12   3   12.60   20.10
  -5 -12  -3    5.80   18.60
  -5 -12  -3   -2.20   19.70
   5  12   3   -1.20   19.40
  -6 -12  -3   81.09   27.40
   6  12   3   69.49   26.90
  -7 -12  -3   82.79   30.80
   7  12   3   28.80   27.80
   5 -13  -3   29.60   39.80
  -5  13   3   58.19   35.80
   4 -13  -3   -4.60   33.60
  -4  13   3    0.10   31.90
   3 -13  -3    2.50   29.00
  -3  13   3    6.90   26.30
   2 -13  -3   63.99   24.20
   2 -13  -3   56.79   26.40
  -2  13   3   65.59   26.20
   1 -13  -3    1.90   20.50
   1 -13  -3   23.50   22.50
  -1  13   3   19.50   20.50
   0 -13  -3   20.50   21.90
   0  13   3   12.60   17.30
  -1 -13  -3   97.19   24.90
   1  13   3   70.49   23.50
  -2 -13  -3  156.18   29.10
   2  13   3  171.78   30.00
   2  13   3  184.68   26.70
  -3 -13  -3    4.20   19.90
   3  13   3  -11.30   18.40
  -4 -13  -3    5.50   21.40
  -4 -13  -3   -8.10   17.90
   4  13   3   -9.00   20.20
  -5 -13  -3   48.30   27.40
  -5 -13  -3   53.09   24.30
   5  13   3  104.79   29.10
  -6 -13  -3    8.90   21.40
  -6 -13  -3  -35.30   22.00
   6  13   3   -2.90   23.70
  -7 -13  -3    7.80   26.50
   7  13   3   -2.70   27.20
   4 -14  -3   13.00   38.60
  -4  14   3   -6.90   31.80
   3 -14  -3   13.60   32.60
  -3  14   3  -41.90   27.00
   2 -14  -3   96.99   30.90
   2 -14  -3   54.19   25.20
  -2  14   3   33.00   24.90
   1 -14  -3   54.29   25.90
  -1  14   3    2.90   20.90
   0 -14  -3   13.20   21.40
   0  14   3   39.00   20.90
  -1 -14  -3  -11.00   19.20
   1  14   3    2.00   20.90
  -2 -14  -3   36.90   23.00
   2  14   3   62.39   24.20
  -3 -14  -3   21.20   21.20
   3  14   3    3.20   23.10
   3  14   3    7.60   22.70
  -4 -14  -3   -0.40   20.30
  -4 -14  -3   35.20   25.60
   4  14   3  -25.70   22.40
  -5 -14  -3   47.50   25.20
  -5 -14  -3  120.49   33.10
   5  14   3   87.29   30.50
  -6 -14  -3    4.40   28.70
  -6 -14  -3   14.20   25.30
   6  14   3  -16.30   25.50
  -7 -14  -3   14.50   33.60
   7  14   3   -1.80   31.50
   4 -15  -3   13.90   41.50
  -4  15   3    8.60   38.10
  -3  15   3   47.70   34.10
   2 -15  -3    4.70   26.20
  -2  15   3   78.89   31.50
   1 -15  -3  -18.70   23.40
  -1  15   3  -23.20   22.40
   0 -15  -3    8.80   22.60
   0  15   3   25.90   23.50
  -1 -15  -3   90.59   27.80
   1  15   3   28.30   25.50
  -2 -15  -3  -13.10   20.60
   2  15   3   -5.60   22.90
  -3 -15  -3   12.10   23.50
   3  15   3  -29.90   22.10
  -4 -15  -3  -15.30   20.70
   4  15   3  -12.80   27.30
  -5 -15  -3  -23.40   22.00
  -5 -15  -3   -2.00   29.70
   5  15   3  -10.50   30.30
  -6 -15  -3   16.40   27.20
  -6 -15  -3  -50.29   29.90
   6  15   3   31.50   31.50
  -3  16   3   25.10   36.70
   2 -16  -3   26.00   30.90
  -2  16   3    6.20   29.10
   1 -16  -3  -64.49   22.70
  -1  16   3   -6.20   25.10
   0 -16  -3   35.30   28.10
   0  16   3    9.50   23.20
  -1 -16  -3   15.80   27.10
   1  16   3   28.10   26.30
  -2 -16  -3    9.70   24.60
   2  16   3    6.80   25.90
  -3 -16  -3   14.20   25.10
   3  16   3   -7.50   26.90
  -4 -16  -3   87.59   29.70
   4  16   3    9.70   31.50
  -5 -16  -3    0.60   26.30
   5  16   3   18.40   31.70
  -6 -16  -3  -29.70   26.80
   6  16   3   46.60   36.50
  -2  17   3   -4.70   33.30
   1 -17  -3  -26.30   27.60
  -1  17   3   46.60   28.80
   0 -17  -3  -31.40   25.50
   0  17   3   -0.80   27.50
  -1 -17  -3   18.20   28.00
   1  17   3  -14.80   24.10
  -2 -17  -3   18.80   26.10
   2  17   3  -28.00   25.20
  -3 -17  -3   -5.10   24.30
   3  17   3  -20.50   29.20
  -4 -17  -3    5.60   26.00
   4  17   3  -40.90   29.90
  -5 -17  -3   23.50   29.70
   5  17   3  -34.30   31.70
   1 -18  -3  -14.30   30.30
  -1  18   3   17.00   29.50
   0 -18  -3  -16.60   29.10
   0  18   3  -14.30   28.70
  -1 -18  -3   14.00   28.90
   1  18   3   12.00   28.60
  -2 -18  -3    7.10   29.00
   2  18   3   39.00   32.00
  -3 -18  -3  -32.20   27.30
   3  18   3   92.79   35.00
  -4 -18  -3  -26.30   27.80
   4  18   3   49.20   38.00
   2  19   3   42.40   31.60
   3  17  -4  -10.60   37.30
  -3 -17   4   15.50   33.20
   2  17  -4  -10.90   35.90
  -2 -17   4  -45.70   29.50
   1  17  -4  -35.70   30.60
  -1 -17   4   -1.10   31.10
   0  17  -4   30.60   34.60
   0 -17   4  -30.70   29.20
   4  16  -4    4.30   32.40
   4  16  -4   30.00   38.10
  -4 -16   4   43.40   31.50
   3  16  -4   23.30   30.00
   3  16  -4    1.30   35.50
  -3 -16   4   34.20   31.00
   2  16  -4   -4.90   32.30
  -2 -16   4   34.20   28.90
   1  16  -4   15.70   31.10
  -1 -16   4   41.00   29.00
   0  16  -4   33.00   31.30
   0 -16   4   87.89   32.90
  -1  16  -4   51.19   35.40
   1 -16   4   -4.80   29.50
   5  15  -4   13.50   28.90
   5  15  -4  -53.79   31.90
  -5 -15   4   53.29   29.70
   4  15  -4  -30.40   27.10
   4  15  -4  -24.00   33.30
  -4 -15   4   43.20   29.30
   3  15  -4   14.60   27.20
   3  15  -4   -6.50   29.20
  -3 -15   4    0.70   24.60
   2  15  -4   41.70   31.70
   2  15  -4   37.00   29.10
  -2 -15   4   -8.60   22.70
   1  15  -4  -11.90   27.90
  -1 -15   4   12.90   24.70
   0  15  -4   -0.50   25.40
   0 -15   4   27.80   26.20
  -1  15  -4   24.30   29.70
   1 -15   4   24.80   26.00
  -2  15  -4  -17.10   32.10
   2 -15   4   38.80   29.10
   6  14  -4   -2.90   29.30
  -6 -14   4  -32.90   30.10
   5  14  -4  -17.40   31.10
   5  14  -4   55.99   29.80
  -5 -14   4   67.29   31.10
   4  14  -4   54.09   31.80
   4  14  -4   28.00   26.40
  -4 -14   4   12.40   25.20
   3  14  -4  -17.90   28.20
   3  14  -4  -16.20   23.20
  -3 -14   4   -6.90   21.40
   2  14  -4   19.40   27.50
   2  14  -4   20.30   25.00
  -2 -14   4   23.20   23.90
   1  14  -4   52.79   28.90
  -1 -14   4   55.29   25.60
   0  14  -4   64.09   28.30
   0 -14   4   51.79   27.30
  -1  14  -4   36.70   30.00
   1 -14   4   -8.90   22.20
  -2  14  -4    9.80   30.50
   2 -14   4   27.50   26.70
  -3  14  -4   -9.40   35.40
   6  13  -4    0.00   27.10
  -6 -13   4   33.00   32.70
   5  13  -4   27.80   29.60
   5  13  -4   27.20   25.90
  -5 -13   4  -21.10   22.40
   4  13  -4  -16.10   25.20
   4  13  -4   -6.40   23.20
  -4 -13   4    5.80   22.50
   3  13  -4    8.10   21.70
   3  13  -4   -4.90   27.30
  -3 -13   4  -11.60   21.70
   2  13  -4   17.00   22.50
   2  13  -4   35.30   26.40
  -2 -13   4   -5.20   21.80
   1  13  -4   58.09   25.90
   1  13  -4   32.60   22.50
  -1 -13   4   71.99   25.40
   0  13  -4   14.30   22.20
   0 -13   4   17.60   21.70
  -1  13  -4  -11.70   21.90
   1 -13   4   45.80   23.80
  -2  13  -4   -9.20   24.80
   2 -13   4   14.90   22.00
  -3  13  -4   52.99   38.10
  -4  13  -4    9.60   40.60
   4 -13   4   45.20   40.00
   7  12  -4   26.50   29.30
  -7 -12   4   57.89   37.60
   6  12  -4   33.60   25.80
  -6 -12   4   22.70   29.40
   5  12  -4    1.70   24.30
   5  12  -4    1.50   23.20
  -5 -12   4   44.70   24.20
   4  12  -4  -37.70   18.90
   4  12  -4   -7.80   22.70
  -4 -12   4   23.20   23.40
   3  12  -4   48.90   25.80
   3  12  -4   16.70   21.00
  -3 -12   4   23.80   22.30
   2  12  -4   39.30   20.60
   2  12  -4   67.49   26.80
  -2 -12   4   53.09   23.70
   1  12  -4  -30.90   18.90
   1  12  -4   -6.00   18.50
  -1 -12   4   17.50   21.30
   0  12  -4   97.29   24.00
   0  12  -4   59.79   24.50
   0 -12   4   46.90   23.20
  -1  12  -4   64.29   25.20
   1 -12   4  117.49   27.80
  -2  12  -4   27.40   27.30
   2 -12   4   15.80   21.30
  -3  12  -4    8.30   31.80
   3 -12   4  -25.60   29.70
  -4  12  -4   25.00   36.70
   4 -12   4    1.50   32.90
  -5  12  -4    2.20   39.60
   5 -12   4   -4.00   38.70
   7  11  -4   -5.10   28.50
  -7 -11   4   -5.20   29.60
   6  11  -4   -8.80   22.00
  -6 -11   4    6.60   25.90
   5  11  -4  -28.50   20.10
   5  11  -4   10.70   21.10
  -5 -11   4   30.50   22.40
   4  11  -4    9.70   17.80
   4  11  -4    8.90   20.30
  -4 -11   4  -19.40   17.70
   3  11  -4  171.98   25.70
   3  11  -4   30.00   23.60
  -3 -11   4   96.09   25.80
   2  11  -4  263.17   31.00
   2  11  -4  269.07   37.50
  -2 -11   4  201.98   34.30
   1  11  -4   43.40   20.50
   1  11  -4   39.40   17.20
  -1 -11   4   47.00   23.10
   0  11  -4   -4.30   15.10
   0  11  -4   -9.40   18.10
   0 -11   4    8.20   19.10
  -1  11  -4   15.30   20.50
   1 -11   4   82.29   23.70
  -2  11  -4   -1.10   23.60
   2 -11   4   25.50   22.20
   2 -11   4   -3.70   18.40
  -3  11  -4   11.00   29.40
   3 -11   4   45.70   28.80
   3 -11   4    2.30   19.90
  -4  11  -4  -28.20   27.00
   4 -11   4    6.70   32.60
  -5  11  -4   26.60   34.80
   5 -11   4   38.90   38.80
   7  10  -4   43.70   28.00
  -7 -10   4   16.20   29.10
   6  10  -4   21.90   21.60
  -6 -10   4   39.20   26.40
   5  10  -4   18.60   21.00
   5  10  -4   54.09   22.40
  -5 -10   4   60.09   22.20
   4  10  -4   24.60   19.70
   4  10  -4   28.50   18.30
  -4 -10   4   53.89   21.70
   3  10  -4   65.49   18.40
   3  10  -4   22.40   18.00
  -3 -10   4   55.59   21.10
   2  10  -4  -11.50   14.10
   2  10  -4   -7.30   16.80
  -2 -10   4   -2.80   16.80
   1  10  -4  179.48   23.10
   1  10  -4   92.49   22.40
  -1 -10   4  174.28   28.60
   0  10  -4   45.50   16.40
   0  10  -4   71.39   20.70
   0 -10   4   58.99   19.30
  -1  10  -4   54.39   16.20
  -1  10  -4   25.40   18.10
   1 -10   4   46.00   20.30
   1 -10   4   46.30   17.70
  -2  10  -4   20.70   23.00
   2 -10   4   16.40   19.80
   2 -10   4   -9.20   17.90
  -3  10  -4   -2.00   23.90
   3 -10   4   19.90   18.10
   3 -10   4   -1.30   21.70
  -4  10  -4  -31.10   23.90
   4 -10   4  -17.50   22.00
  -5  10  -4   32.70   30.50
   5 -10   4  -10.30   36.30
  -6  10  -4    9.60   32.50
   6 -10   4  -23.20   37.00
   8   9  -4    4.50   26.40
  -8  -9   4   42.20   37.50
   7   9  -4    7.80   25.10
  -7  -9   4   -5.50   25.30
   6   9  -4   19.90   20.30
  -6  -9   4   -9.00   20.00
   5   9  -4   17.30   17.10
   5   9  -4   23.10   19.60
  -5  -9   4   -4.10   17.50
   4   9  -4  246.08   29.50
   4   9  -4  228.38   31.60
  -4  -9   4  130.19   25.60
   3   9  -4  322.47   34.30
   3   9  -4  278.37   28.10
  -3  -9   4  333.97   35.00
   2   9  -4   25.80   18.30
   2   9  -4   23.30   13.50
  -2  -9   4    3.60   14.20
   1   9  -4  384.76   28.50
   1   9  -4  300.87   33.00
  -1  -9   4  323.57   32.30
   0   9  -4  267.07   23.80
   0   9  -4  242.98   30.20
   0  -9   4  263.17   29.50
   0  -9   4  274.27   24.40
  -1   9  -4    6.10   15.40
  -1   9  -4    1.60   11.70
   1  -9   4  -10.00   12.90
   1  -9   4   31.60   16.10
  -2   9  -4  -15.20   15.80
   2  -9   4   -9.00   15.40
   2  -9   4    7.70   17.60
  -3   9  -4  137.29   29.30
   3  -9   4  156.18   25.80
   3  -9   4  155.18   30.40
  -4   9  -4  192.78   34.80
   4  -9   4  202.68   34.70
  -5   9  -4   -4.50   24.70
   5  -9   4    6.00   25.50
  -6   9  -4    1.60   30.40
   6  -9   4   13.00   39.20
   8   8  -4   48.40   27.70
  -8  -8   4   11.20   32.10
   7   8  -4    8.30   23.70
  -7  -8   4  -25.20   22.40
   6   8  -4   40.50   20.70
  -6  -8   4  -16.30   16.30
   5   8  -4  -10.40   13.20
  -5  -8   4  -22.50   15.20
  -5  -8   4   20.00   17.20
   4   8  -4    7.60   14.50
   4   8  -4    4.50   13.20
  -4  -8   4   13.30   14.90
   3   8  -4   10.90   14.40
   3   8  -4   31.60   13.20
  -3  -8   4   31.80   15.60
   2   8  -4  231.38   21.10
   2   8  -4  135.99   23.40
  -2  -8   4  208.38   25.20
   1   8  -4  163.58   25.20
   1   8  -4  187.78   19.80
  -1  -8   4  168.18   15.40
  -1  -8   4  160.08   22.20
   0   8  -4    7.00   13.60
   0   8  -4    0.50    9.30
   0  -8   4   -2.40   11.20
   0  -8   4    5.00    9.90
  -1   8  -4   15.40   15.80
  -1   8  -4    9.70   10.20
   1  -8   4   19.20   13.20
   1  -8   4    6.90   12.30
  -2   8  -4   16.40   15.50
  -2   8  -4    9.80   11.70
   2  -8   4   -6.90   12.90
   2  -8   4   12.20   15.40
  -3   8  -4  111.29   23.80
   3  -8   4  100.79   21.40
   3  -8   4  106.79   24.90
  -4   8  -4   42.70   22.90
   4  -8   4   71.09   26.20
  -5   8  -4    8.80   22.70
   5  -8   4   38.30   25.60
  -6   8  -4   -1.80   25.70
   6  -8   4   16.80   33.50
   8   7  -4    9.30   27.20
  -8  -7   4   -2.50   30.20
   7   7  -4   -7.50   20.80
  -7  -7   4  -11.30   23.40
   6   7  -4    1.60   16.40
  -6  -7   4    4.20   17.50
   5   7  -4  447.26   36.60
  -5  -7   4  504.55   39.10
  -5  -7   4  404.36   41.10
   4   7  -4   98.69   17.70
   4   7  -4   93.99   19.10
  -4  -7   4  103.19   21.60
   3   7  -4  101.89   16.50
   3   7  -4  136.69   22.20
  -3  -7   4  146.89   22.30
   2   7  -4  651.13   37.30
   2   7  -4  586.04   42.60
  -2  -7   4  701.93   41.70
   1   7  -4  498.85   37.60
   1   7  -4  537.25   31.30
  -1  -7   4  545.55   29.00
  -1  -7   4  509.75   35.40
   0   7  -4    6.80    8.20
   0   7  -4    5.30   11.90
   0  -7   4   -2.00    8.10
   0  -7   4   20.90   11.70
  -1   7  -4   38.10   10.30
  -1   7  -4   24.70   14.50
   1  -7   4   17.10   12.10
   1  -7   4   27.00   12.70
  -2   7  -4  207.08   26.60
  -2   7  -4  304.07   23.60
   2  -7   4  258.97   25.10
   2  -7   4  308.37   29.30
  -3   7  -4  126.99   22.30
   3  -7   4  116.19   20.10
   3  -7   4  155.68   25.70
  -4   7  -4  161.98   28.00
   4  -7   4  165.58   30.70
  -5   7  -4   56.89   24.10
   5  -7   4   39.20   24.50
  -6   7  -4   19.90   25.70
   6  -7   4   -7.20   25.80
  -7   7  -4   -7.20   26.90
   7  -7   4  -58.59   36.60
   8   6  -4    5.60   26.10
  -8  -6   4   32.00   31.80
   7   6  -4    8.90   20.00
  -7  -6   4   32.60   27.10
   6   6  -4    0.30   14.00
  -6  -6   4    8.90   18.30
   5   6  -4   16.90   14.80
  -5  -6   4   19.60   15.20
  -5  -6   4   23.90   15.20
   4   6  -4  306.87   28.50
   4   6  -4  281.27   25.70
  -4  -6   4  304.97   28.40
   3   6  -4   96.29   17.30
   3   6  -4   62.59   13.00
  -3  -6   4   86.39   16.20
   2   6  -4   -2.90    9.80
   2   6  -4    4.90    7.80
  -2  -6   4    4.70    5.20
  -2  -6   4   17.50   10.70
   1   6  -4   18.10   11.50
   1   6  -4   21.40    7.50
  -1  -6   4   24.00    8.20
  -1  -6   4   19.80   10.40
   0   6  -4   49.10    8.80
   0   6  -4   37.20   12.70
   0  -6   4   51.49   11.30
   0  -6   4   47.70   12.20
  -1   6  -4   11.50    7.40
  -1   6  -4   20.80   12.80
   1  -6   4   34.70   12.00
   1  -6   4   25.90   11.20
  -2   6  -4  609.34   40.00
  -2   6  -4  583.84   35.20
   2  -6   4  607.24   39.80
   2  -6   4  645.04   37.80
  -3   6  -4  198.58   19.20
  -3   6  -4  185.08   24.70
   3  -6   4  224.48   22.00
   3  -6   4  174.88   25.30
  -4   6  -4   -4.10   14.20
   4  -6   4  -10.30   15.40
  -5   6  -4    1.60   18.40
   5  -6   4    2.20   19.70
  -6   6  -4   -2.10   21.50
   6  -6   4   13.30   24.20
  -7   6  -4    7.70   26.00
   7  -6   4  -28.60   33.10
   8   5  -4   -0.50   24.20
  -8  -5   4   16.40   30.90
   7   5  -4  -15.10   16.90
  -7  -5   4   18.60   24.50
   6   5  -4   49.70   18.30
  -6  -5   4   38.10   19.90
   5   5  -4   35.90   14.30
  -5  -5   4    7.30   13.40
   4   5  -4  446.26   27.40
   4   5  -4  446.86   33.60
   4   5  -4  464.75   32.10
  -4  -5   4  498.25   33.40
   3   5  -4  941.31   44.80
   3   5  -4  955.10   52.09
   3   5  -4  897.71   48.80
  -3  -5   4  898.11   49.99
   2   5  -4 1009.90   50.39
   2   5  -4 1045.80   54.69
  -2  -5   4 1000.60   47.20
  -2  -5   4  982.80   53.09
   1   5  -4   79.39   10.20
   1   5  -4   52.99   13.50
  -1  -5   4   57.09   12.50
  -1  -5   4   58.89    8.90
   0   5  -4   -3.90    9.40
   0   5  -4   16.90    6.00
   0  -5   4    9.00    8.40
   0  -5   4   -2.10    7.60
  -1   5  -4  146.89   12.70
  -1   5  -4   93.69   15.80
   1  -5   4  127.09   16.90
   1  -5   4  124.59   15.80
  -2   5  -4  154.08   19.30
  -2   5  -4  160.38   14.60
   2  -5   4  153.68   17.30
   2  -5   4  139.89   19.70
  -3   5  -4  207.18   18.10
  -3   5  -4  190.78   23.00
   3  -5   4  205.88   24.70
   3  -5   4  220.08   20.30
  -4   5  -4  636.84   37.50
  -4   5  -4  517.05   41.80
   4  -5   4  594.14   46.00
  -5   5  -4   43.10   20.10
   5  -5   4   60.19   23.90
  -6   5  -4   13.80   22.10
   6  -5   4   25.40   24.20
  -7   5  -4   18.30   25.40
   7  -5   4  -16.50   25.80
   8   4  -4   26.10   27.10
  -8  -4   4   -9.40   30.80
   7   4  -4    6.10   19.40
  -7  -4   4  -14.10   21.50
   6   4  -4  235.18   29.70
  -6  -4   4  248.88   36.20
   5   4  -4   44.00   14.40
   5   4  -4   54.59   14.20
  -5  -4   4   59.09   16.90
   4   4  -4   -1.90    9.20
   4   4  -4    0.40    7.20
  -4  -4   4    1.60    9.90
  -4  -4   4    3.10    9.00
   3   4  -4    1.40    7.60
   3   4  -4    9.00    6.50
   3   4  -4    5.50    7.60
  -3  -4   4   -7.00    6.40
   2   4  -4    6.90    6.10
   2   4  -4   12.70    5.30
   2   4  -4    9.30    7.60
  -2  -4   4   10.30    7.70
   1   4  -4    3.00    5.30
   1   4  -4   11.80    8.10
  -1  -4   4   -0.10    4.90
  -1  -4   4    9.00    7.30
   0   4  -4   44.20    6.60
   0   4  -4   62.79   13.40
   0  -4   4   63.59   10.40
   0  -4   4   40.70    8.50
  -1   4  -4 2648.83  120.69
  -1   4  -4 2577.44  113.89
   1  -4   4 2593.64  117.79
   1  -4   4 2480.65  120.79
  -2   4  -4  646.64   39.10
  -2   4  -4  669.63   33.20
   2  -4   4  733.13   41.30
   2  -4   4  634.64   36.70
  -3   4  -4   -2.60   10.10
  -3   4  -4    6.80    7.80
   3  -4   4    7.30   11.70
   3  -4   4    3.20    8.50
  -4   4  -4    2.20   10.30
  -4   4  -4    4.80   12.10
   4  -4   4  -18.10   13.10
  -5   4  -4   50.49   18.50
   5  -4   4   63.59   22.40
  -6   4  -4   -7.30   18.50
   6  -4   4   23.30   24.50
  -7   4  -4   42.20   26.50
   7  -4   4  -12.40   27.70
   8   3  -4    3.10   24.60
  -8  -3   4   27.90   32.80
   7   3  -4   48.30   22.60
  -7  -3   4   39.40   27.20
   6   3  -4    4.90   13.40
   6   3  -4   21.20   15.20
  -6  -3   4   19.70   17.70
   5   3  -4   86.19   16.40
   5   3  -4   87.89   17.30
  -5  -3   4   93.19   20.00
   4   3  -4 1218.68   62.29
   4   3  -4 1218.98   60.29
  -4  -3   4 1139.69   58.89
  -4  -3   4 1160.38   65.39
   3   3  -4  785.62   43.00
   3   3  -4  814.12   42.10
   3   3  -4  753.72   39.60
  -3  -3   4  753.12   40.70
   2   3  -4   18.10    5.90
   2   3  -4    1.80    6.40
   2   3  -4   20.10    6.60
  -2  -3   4   10.00    6.60
   1   3  -4   18.20    5.40
   1   3  -4   25.20    8.50
   1   3  -4   16.70    6.60
  -1  -3   4   46.10    7.40
   0   3  -4  161.88   13.60
   0   3  -4  157.88   18.20
   0   3  -4  139.69    9.40
   0  -3   4  157.68   12.40
  -1   3  -4   26.30    8.50
  -1   3  -4   36.90    5.20
  -1   3  -4   42.80    8.40
   1  -3   4   15.90    8.80
  -2   3  -4  321.07   23.70
  -2   3  -4  325.77   18.30
  -2   3  -4  358.26   21.80
   2  -3   4  360.36   27.00
  -3   3  -4 1279.87   59.69
  -3   3  -4 1167.18   65.09
   3  -3   4 1300.67   67.99
  -4   3  -4   -5.20   10.40
  -4   3  -4    1.30    9.20
   4  -3   4    0.60   12.50
  -5   3  -4    1.60   14.10
   5  -3   4  -11.80   13.00
  -6   3  -4    0.30   18.50
   6  -3   4    3.20   22.10
  -7   3  -4  -31.40   20.60
   7  -3   4  -28.30   24.40
  -8   3  -4   -7.00   26.10
   8  -3   4   -4.20   35.20
   8   2  -4   18.50   25.20
  -8  -2   4   -6.00   30.10
   7   2  -4   55.79   25.20
   7   2  -4   46.80   22.80
  -7  -2   4   99.69   30.90
   6   2  -4   75.89   17.90
   6   2  -4  107.79   22.70
  -6  -2   4   78.89   22.80
   5   2  -4  118.19   20.40
   5   2  -4  109.29   18.80
  -5  -2   4  184.58   25.90
   4   2  -4  209.48   20.10
   4   2  -4  230.28   20.90
  -4  -2   4  198.08   23.40
   3   2  -4   17.70    8.30
   3   2  -4   30.50    9.20
   3   2  -4   23.30    8.00
  -3  -2   4   12.90    6.10
   2   2  -4 1284.47   59.39
   2   2  -4 1215.48   60.79
   2   2  -4 1300.47   59.59
   2   2  -4 1236.28   59.89
   1   2  -4  874.31   40.30
   1   2  -4  749.82   38.20
   1   2  -4  729.13   37.10
   1   2  -4  737.63   36.60
   0   2  -4 2335.67  108.89
   0   2  -4 2315.77  103.69
   0   2  -4 2259.87   99.89
   0  -2   4 2300.47  103.29
  -1   2  -4  505.95   27.50
  -1   2  -4  541.75   29.50
   1  -2   4  490.15   28.80
  -2   2  -4  378.76   25.70
  -2   2  -4  406.86   23.30
  -2   2  -4  411.56   20.90
   2  -2   4  410.36   31.00
  -3   2  -4  801.52   39.70
  -3   2  -4  764.92   44.50
   3  -2   4  772.82   38.80
   3  -2   4  769.62   46.30
  -4   2  -4    3.40   10.50
   4  -2   4   24.50    8.60
   4  -2   4   -1.10   11.30
  -5   2  -4   75.29   17.70
   5  -2   4   72.89   22.30
   5  -2   4   72.89   14.00
  -6   2  -4  128.89   26.40
   6  -2   4  150.08   21.30
   6  -2   4  151.08   32.50
  -7   2  -4   82.69   27.00
   7  -2   4  119.89   34.00
  -8   2  -4   16.50   27.70
   8  -2   4   49.50   36.30
   8   1  -4  -26.50   27.90
   8   1  -4   -4.80   26.10
  -8  -1   4   16.00   31.30
   7   1  -4   17.10   23.70
   7   1  -4   25.30   21.30
  -7  -1   4   23.10   27.10
   6   1  -4  168.88   28.60
   6   1  -4  119.19   21.30
  -6  -1   4  156.38   28.50
   5   1  -4  486.25   37.30
   5   1  -4  459.05   34.50
  -5  -1   4  529.45   39.50
   4   1  -4  335.07   26.50
   4   1  -4  303.97   24.00
  -4  -1   4  302.27   27.40
   3   1  -4   33.80    9.00
   3   1  -4   56.49   11.20
   3   1  -4   36.00    7.20
  -3  -1   4   11.60    9.60
   2   1  -4   19.80    6.80
   2   1  -4   23.10    6.20
   2   1  -4    9.70    5.50
   2   1  -4    8.90    5.50
   1   1  -4  231.98   15.10
   1   1  -4  228.18   14.00
   1   1  -4  234.38   15.00
   1   1  -4  225.58   15.20
   0   1  -4   20.80    8.50
   0   1  -4   14.10    2.90
   0   1  -4   25.20    6.40
   0  -1   4   17.10    5.50
  -1   1  -4  712.03   35.90
  -1   1  -4  714.13   34.50
   1  -1   4  652.93   36.00
  -2   1  -4 1538.05   74.89
  -2   1  -4 1537.15   71.69
   2  -1   4 1614.34   69.89
  -3   1  -4   52.69    8.80
  -3   1  -4   50.09   11.10
   3  -1   4   69.19   14.40
   3  -1   4   40.00    7.40
  -4   1  -4   42.10   12.80
   4  -1   4   80.99   18.10
   4  -1   4   38.80    9.00
  -5   1  -4   36.10   15.30
   5  -1   4   16.30    9.50
   5  -1   4    1.50   15.10
  -6   1  -4  109.89   23.10
   6  -1   4  115.49   18.70
   6  -1   4  102.49   28.10
  -7   1  -4   14.40   20.70
   7  -1   4   39.50   28.40
  -8   1  -4   45.50   27.90
   8  -1   4  -23.80   29.60
   8   0  -4   12.70   31.10
   8   0  -4   -2.50   26.90
  -8   0   4   21.50   32.60
   7   0  -4   -7.50   22.60
   7   0  -4    0.00   19.20
  -7   0   4    2.40   24.40
   6   0  -4   94.19   24.80
   6   0  -4   78.29   19.30
  -6   0   4   92.09   25.10
   5   0  -4  672.33   46.00
   5   0  -4  654.33   42.10
  -5   0   4  638.04   45.40
   4   0  -4   50.49   14.50
   4   0  -4   85.09   13.40
  -4   0   4   40.10   13.10
   3   0  -4  181.58   16.60
   3   0  -4  170.38   17.90
  -3   0   4  215.18   19.40
   2   0  -4  583.54   32.50
   2   0  -4  606.94   31.50
   2   0  -4  607.34   30.10
   2   0  -4  584.74   31.70
   1   0  -4 2393.76  104.49
   1   0  -4 2298.57  104.49
   1   0  -4 2365.66  105.89
   1   0  -4 2347.77  104.89
   0   0  -4  867.61   40.30
   0   0   4  817.82   40.60
   0   0   4  825.12   37.70
  -1   0  -4 1466.15   63.89
  -1   0  -4 1366.56   62.79
   1   0   4 1371.16   64.39
   1   0   4 1292.47   59.49
  -2   0  -4  978.20   48.40
  -2   0  -4  904.91   45.20
   2   0   4 1021.40   49.99
   2   0   4  939.61   43.70
  -3   0  -4   56.39   11.90
  -3   0  -4   51.39    8.10
   3   0   4   58.99    8.20
   3   0   4   57.59   14.30
  -4   0  -4   -6.70    8.00
   4   0   4    6.20    6.60
   4   0   4    6.70   11.40
  -5   0  -4  199.48   25.50
   5   0   4  218.98   30.00
   5   0   4  280.77   21.60
  -6   0  -4  119.69   23.60
   6   0   4  201.48   34.10
   6   0   4  102.99   17.80
  -7   0  -4   36.50   21.90
   7   0   4   46.70   18.80
   7   0   4   24.30   26.00
  -8   0  -4  108.29   31.40
   8   0   4   71.29   37.60
   8  -1  -4   26.40   26.60
   8  -1  -4  -56.59   28.40
  -8   1   4   20.20   33.00
   7  -1  -4  -22.60   23.00
   7  -1  -4   -7.90   19.30
  -7   1   4   26.10   26.90
   6  -1  -4   51.99   17.60
   6  -1  -4  106.19   27.20
  -6   1   4  136.09   27.20
   5  -1  -4   96.79   17.60
   5  -1  -4   86.19   21.20
  -5   1   4   87.59   19.60
   4  -1  -4   24.10   13.50
   4  -1  -4    0.20    8.30
  -4   1   4   12.50   10.60
   3  -1  -4  525.35   33.50
   3  -1  -4  468.05   29.90
  -3   1   4  499.65   31.00
   2  -1  -4  735.13   38.00
   2  -1  -4  725.53   39.60
   2  -1  -4  754.42   35.90
  -2   1   4  722.93   38.10
   1  -1  -4  407.16   20.30
   1  -1  -4  403.66   21.60
   1  -1  -4  372.56   22.70
   1  -1  -4  388.16   21.40
   0  -1  -4   60.99    9.50
   0  -1  -4   91.29    9.20
   0  -1  -4   81.59    8.90
   0   1   4  101.49    7.50
  -1  -1  -4 1047.00   46.70
  -1  -1  -4  978.20   46.40
   1   1   4  936.71   47.50
   1   1   4  964.30   44.00
  -2  -1  -4   60.09   10.10
  -2  -1  -4   82.89    9.00
   2   1   4   72.79   11.50
   2   1   4   92.09    7.90
  -3  -1  -4   97.89    9.50
  -3  -1  -4   96.59   13.90
   3   1   4   87.39   10.10
   3   1   4  101.59   17.40
  -4  -1  -4   33.80   11.90
   4   1   4   72.19   17.20
   4   1   4   63.89   10.80
  -5  -1  -4  451.25   35.90
   5   1   4  433.16   30.20
   5   1   4  514.25   39.20
  -6  -1  -4  105.29   22.40
   6   1   4  158.28   28.70
   6   1   4  157.08   21.60
  -7  -1  -4   -9.10   16.90
   7   1   4   20.50   25.80
   7   1   4   -5.30   15.20
  -8  -1  -4  -17.60   21.60
   8   1   4   21.90   32.70
   8  -2  -4    6.80   32.80
   8  -2  -4    9.30   25.70
  -8   2   4  -16.00   31.90
   7  -2  -4   20.80   28.90
   7  -2  -4   67.49   24.90
  -7   2   4  115.79   32.90
   6  -2  -4  202.48   29.20
   6  -2  -4  179.18   33.80
  -6   2   4  189.18   30.70
   5  -2  -4   52.29   20.40
   5  -2  -4   68.39   16.30
  -5   2   4   63.09   17.80
   4  -2  -4  106.29   20.60
   4  -2  -4   83.89   15.70
  -4   2   4  132.29   19.10
   3  -2  -4   86.69   15.90
   3  -2  -4   54.59   11.60
  -3   2   4   84.29   12.70
   2  -2  -4  671.33   34.60
   2  -2  -4  656.43   31.70
   2  -2  -4  561.94   35.70
  -2   2   4  632.34   33.10
   1  -2  -4  139.79   11.20
   1  -2  -4  124.19   12.30
  -1   2   4  125.89   11.30
   0  -2  -4 8432.66  359.66
   0  -2  -4 8115.09  360.16
   0   2   4 8357.66  358.96
  -1  -2  -4 1496.15   70.29
  -1  -2  -4 1572.04   69.59
   1   2   4 1568.34   69.19
   1   2   4 1491.45   71.19
  -2  -2  -4   -6.00    4.60
  -2  -2  -4    0.10    5.00
   2   2   4    1.90    6.20
   2   2   4   -4.90    3.60
  -3  -2  -4   48.50    8.00
  -3  -2  -4   45.90   10.30
   3   2   4   60.09   14.90
   3   2   4   68.59    9.50
  -4  -2  -4  440.46   31.50
  -4  -2  -4  411.26   24.20
   4   2   4  437.76   26.90
   4   2   4  462.75   34.10
  -5  -2  -4   18.40   12.20
   5   2   4   29.30   12.00
   5   2   4   53.59   17.60
  -6  -2  -4   88.79   20.90
   6   2   4  103.69   19.30
   6   2   4   60.09   23.30
  -7  -2  -4  251.37   36.30
   7   2   4  244.48   32.10
   7   2   4  223.58   40.40
  -8  -2  -4   31.40   24.50
   8   2   4   68.69   26.40
   8   2   4   10.70   32.50
   8  -3  -4   22.90   34.40
  -8   3   4  -31.10   30.10
  -8   3   4   16.00   26.10
   7  -3  -4   24.00   30.00
   7  -3  -4    7.40   21.00
  -7   3   4    4.60   25.00
   6  -3  -4   36.20   24.20
   6  -3  -4    3.40   16.40
  -6   3   4   15.80   18.30
   5  -3  -4  102.69   25.40
   5  -3  -4  121.79   20.80
  -5   3   4   99.09   19.30
   4  -3  -4  386.36   33.90
   4  -3  -4  380.76   29.10
  -4   3   4  358.76   28.60
   3  -3  -4  927.71   50.09
   3  -3  -4  962.20   54.59
  -3   3   4  939.61   48.80
   2  -3  -4 1396.66   63.39
   2  -3  -4 1373.36   69.29
  -2   3   4 1313.37   63.69
  -2   3   4 1408.26   67.09
   1  -3  -4  200.58   13.70
   1  -3  -4  172.28   15.70
  -1   3   4  184.18   14.40
   0  -3  -4  312.87   18.60
   0  -3  -4  236.38   16.90
   0   3   4  285.07   17.70
  -1  -3  -4  253.07   15.20
  -1  -3  -4  284.37   17.30
   1   3   4  259.47   16.90
   1   3   4  254.77   17.30
  -2  -3  -4  120.09   11.30
  -2  -3  -4  115.99   12.30
   2   3   4  103.19   12.10
   2   3   4  107.29   10.00
  -3  -3  -4    1.00    6.70
  -3  -3  -4   -7.40    5.10
   3   3   4   -6.20    5.20
   3   3   4   -0.90    8.60
  -4  -3  -4  897.31   50.79
  -4  -3  -4  865.61   43.90
   4   3   4  916.71   52.59
   4   3   4  858.31   45.90
  -5  -3  -4  366.06   33.10
   5   3   4  397.36   34.80
   5   3   4  471.15   30.90
  -6  -3  -4   14.90   14.90
   6   3   4    2.80   12.70
   6   3   4   -0.40   16.20
  -7  -3  -4   21.10   20.60
   7   3   4   12.10   24.00
   7   3   4   40.30   19.80
  -8  -3  -4   31.80   25.90
   8   3   4  -14.90   22.00
   8   3   4  -31.80   28.00
   8  -4  -4    7.90   37.00
  -8   4   4   33.70   29.60
   7  -4  -4   96.39   35.90
  -7   4   4   69.39   29.00
  -7   4   4   68.69   26.70
   6  -4  -4    8.50   21.80
  -6   4   4  -19.00   15.90
  -6   4   4   14.50   19.00
   5  -4  -4  -13.20   16.00
  -5   4   4   11.90   15.20
  -5   4   4   35.40   15.60
   4  -4  -4  161.88   27.00
  -4   4   4  201.78   22.10
  -4   4   4  190.08   23.70
   3  -4  -4   22.20   12.80
  -3   4   4   35.80   11.10
  -3   4   4   43.10    9.90
   2  -4  -4  122.99   17.40
   2  -4  -4  116.39   11.80
  -2   4   4  143.39   12.10
  -2   4   4  121.79   14.40
   1  -4  -4 4307.87  191.18
   1  -4  -4 4332.77  188.08
  -1   4   4 4153.08  188.98
   0  -4  -4  612.04   32.10
   0  -4  -4  553.84   32.20
   0   4   4  661.23   34.10
  -1  -4  -4    9.30    6.20
  -1  -4  -4   14.20    4.60
   1   4   4   21.90    7.30
   1   4   4   13.00    6.10
  -2  -4  -4  391.86   23.70
  -2  -4  -4  371.46   23.20
   2   4   4  391.86   24.00
   2   4   4  408.96   23.00
  -3  -4  -4  171.78   17.70
  -3  -4  -4  187.38   14.80
   3   4   4  143.59   14.80
   3   4   4  195.88   18.10
  -4  -4  -4   97.09   12.80
  -4  -4  -4   59.49   14.10
   4   4   4  124.49   20.80
   4   4   4   96.39   14.20
  -5  -4  -4  200.98   25.10
   5   4   4  196.88   26.10
   5   4   4  199.48   22.10
  -6  -4  -4  253.67   30.40
   6   4   4  200.28   31.10
   6   4   4  240.68   26.60
  -7  -4  -4    8.80   17.50
   7   4   4   37.90   19.90
   7   4   4   -1.50   21.00
  -8  -4  -4   -0.90   22.50
   8   4   4   20.50   24.30
   8   4   4  -18.90   27.60
   7  -5  -4   15.70   31.60
  -7   5   4  -11.40   25.50
  -7   5   4   31.00   22.80
   6  -5  -4   58.19   27.50
  -6   5   4   31.60   18.90
  -6   5   4   43.70   20.80
   5  -5  -4  130.79   29.10
  -5   5   4   88.39   19.00
  -5   5   4  106.79   22.50
   4  -5  -4  361.06   35.70
  -4   5   4  326.17   27.30
  -4   5   4  355.46   30.70
   3  -5  -4  353.76   31.80
   3  -5  -4  383.66   23.10
  -3   5   4  363.96   25.10
  -3   5   4  405.86   29.70
   2  -5  -4  116.09   18.40
   2  -5  -4  110.29   12.90
  -2   5   4  112.29   11.70
  -2   5   4  127.89   15.40
   1  -5  -4  234.48   19.80
   1  -5  -4  233.98   17.60
  -1   5   4  212.78   17.70
   0  -5  -4  169.48   15.10
   0  -5  -4  196.38   16.00
   0   5   4  158.88   17.50
  -1  -5  -4  827.22   42.50
  -1  -5  -4  839.82   39.30
  -1  -5  -4  886.81   41.60
   1   5   4  706.43   43.10
  -2  -5  -4   60.29    9.90
  -2  -5  -4   66.39   11.50
   2   5   4   61.49   10.40
   2   5   4   83.79   11.50
  -3  -5  -4 1608.14   80.79
  -3  -5  -4 1644.34   78.69
   3   5   4 1674.73   80.19
   3   5   4 1717.03   79.19
  -4  -5  -4   80.79   15.10
  -4  -5  -4   93.29   13.20
   4   5   4   93.29   19.20
   4   5   4   94.69   14.60
  -5  -5  -4  104.09   15.10
  -5  -5  -4  124.49   20.40
   5   5   4  122.69   18.80
   5   5   4   46.50   19.00
  -6  -5  -4  259.17   31.70
   6   5   4  242.28   32.30
   6   5   4  287.87   28.80
  -7  -5  -4   12.80   17.60
   7   5   4   21.90   22.80
   7   5   4   41.60   20.30
  -8  -5  -4  -19.60   21.00
   8   5   4   -5.90   23.00
   7  -6  -4    3.10   32.70
  -7   6   4    9.70   23.30
   6  -6  -4  100.89   32.50
  -6   6   4   23.60   20.50
  -6   6   4   10.30   20.80
   5  -6  -4   18.70   21.90
  -5   6   4   36.10   17.10
  -5   6   4    2.00   13.20
   4  -6  -4    1.00   16.50
  -4   6   4   32.80   14.50
  -4   6   4   21.50   11.40
   3  -6  -4  129.19   23.10
   3  -6  -4   96.69   13.70
  -3   6   4   87.79   16.50
  -3   6   4   92.29   15.20
   2  -6  -4 1509.75   79.39
   2  -6  -4 1550.34   73.09
  -2   6   4 1502.55   70.59
  -2   6   4 1518.25   75.89
   1  -6  -4  198.88   19.80
   1  -6  -4  226.18   18.10
  -1   6   4  199.38   18.70
   0  -6  -4   10.40    7.80
   0  -6  -4   -0.50    7.40
   0   6   4   11.00    9.10
  -1  -6  -4  710.83   35.60
  -1  -6  -4  671.23   37.30
  -1  -6  -4  684.03   33.70
   1   6   4  581.54   38.30
  -2  -6  -4   30.80    9.40
  -2  -6  -4   22.40    8.00
   2   6   4   30.40    9.30
   2   6   4   22.30    8.30
  -3  -6  -4  313.57   24.20
  -3  -6  -4  270.27   22.20
   3   6   4  323.27   23.60
   3   6   4  336.47   23.20
  -4  -6  -4  285.97   26.60
  -4  -6  -4  291.47   22.20
   4   6   4  290.67   27.40
   4   6   4  287.27   23.50
  -5  -6  -4  139.59   17.70
  -5  -6  -4  165.48   23.70
   5   6   4  158.28   20.80
   5   6   4  144.99   23.40
  -6  -6  -4   39.00   18.40
   6   6   4   21.30   16.10
   6   6   4   43.80   16.20
  -7  -6  -4   13.90   18.80
   7   6   4   -4.10   16.50
  -8  -6  -4   27.10   24.10
   8   6   4   43.70   26.00
   7  -7  -4   19.70   35.60
  -7   7   4   11.00   26.20
   6  -7  -4  -13.90   27.60
  -6   7   4   36.00   22.30
   5  -7  -4   84.09   30.20
  -5   7   4  107.09   24.40
   4  -7  -4   14.30   19.60
  -4   7   4   10.40   14.70
  -4   7   4   19.10   12.50
   3  -7  -4   65.89   19.90
   3  -7  -4   70.69   14.00
  -3   7   4   53.89   12.40
  -3   7   4   70.39   17.40
   2  -7  -4  419.46   28.10
   2  -7  -4  397.76   33.10
  -2   7   4  395.66   30.40
  -2   7   4  416.66   24.70
   1  -7  -4  187.98   21.60
   1  -7  -4  207.98   19.80
  -1   7   4  246.18   22.00
   0  -7  -4   91.49   14.90
   0  -7  -4  107.59   15.40
   0   7   4  104.39   16.90
  -1  -7  -4  226.38   20.10
  -1  -7  -4  188.48   16.70
   1   7   4  179.08   20.60
  -2  -7  -4  435.46   30.30
  -2  -7  -4  419.36   28.60
   2   7   4  523.35   29.00
   2   7   4  532.75   31.90
  -3  -7  -4  242.98   21.90
  -3  -7  -4  243.28   20.60
   3   7   4  217.88   19.30
   3   7   4  213.58   21.10
  -4  -7  -4  261.37   22.50
  -4  -7  -4  280.87   26.50
   4   7   4  251.37   23.50
   4   7   4  225.08   26.60
  -5  -7  -4  287.27   24.50
  -5  -7  -4  306.47   30.80
   5   7   4  377.66   28.70
   5   7   4  229.28   27.30
  -6  -7  -4   39.50   17.40
   6   7   4   38.40   17.00
  -7  -7  -4   19.70   19.30
   7   7   4    7.30   20.40
  -8  -7  -4   27.80   27.70
   8   7   4   36.00   26.80
   7  -8  -4   12.80   39.80
  -7   8   4   28.70   28.30
   6  -8  -4   -0.30   30.70
  -6   8   4    3.20   23.30
   5  -8  -4   27.40   25.80
  -5   8   4   14.10   21.10
   4  -8  -4   -7.60   19.30
  -4   8   4   10.60   17.00
   3  -8  -4  258.47   33.00
   3  -8  -4  252.37   25.10
  -3   8   4  262.87   24.00
  -3   8   4  278.27   29.30
   2  -8  -4  -16.90   13.40
   2  -8  -4   25.20   12.60
  -2   8   4    7.30   11.20
  -2   8   4    6.90    8.30
   1  -8  -4    3.70   12.40
   1  -8  -4    4.80   10.80
  -1   8   4   14.70   11.40
   0  -8  -4  882.01   48.10
   0  -8  -4  776.62   46.10
   0   8   4  863.41   49.90
  -1  -8  -4    6.30    9.00
  -1  -8  -4    3.00    8.40
   1   8   4    5.70   10.50
   1   8   4    4.60    7.30
  -2  -8  -4  576.34   35.80
  -2  -8  -4  546.25   33.20
   2   8   4  514.95   35.50
   2   8   4  533.25   32.10
  -3  -8  -4   41.10   13.50
  -3  -8  -4   55.09   13.80
   3   8   4   62.89   14.50
   3   8   4   61.89   12.10
  -4  -8  -4   62.39   16.40
  -4  -8  -4   76.59   15.10
   4   8   4   33.00   15.50
   4   8   4   70.29   15.80
  -5  -8  -4    4.70   13.70
  -5  -8  -4   19.40   12.20
   5   8   4   14.50   13.30
  -6  -8  -4   20.80   17.00
   6   8   4   -4.40   14.70
  -7  -8  -4   -3.10   18.70
   7   8   4   46.30   22.50
  -8  -8  -4   31.50   27.30
   8   8   4   23.40   25.50
   6  -9  -4    4.70   36.50
  -6   9   4   -9.10   24.40
   5  -9  -4  -12.20   27.40
  -5   9   4   -2.00   20.80
   4  -9  -4   70.29   28.90
  -4   9   4   61.89   22.90
   3  -9  -4  299.77   29.20
   3  -9  -4  311.77   36.40
  -3   9   4  286.47   31.30
   2  -9  -4   49.00   19.30
   2  -9  -4   26.00   15.30
  -2   9   4   32.00   15.40
   1  -9  -4   -1.80   12.30
   1  -9  -4  -21.60   11.80
  -1   9   4   10.50   13.60
   0  -9  -4  135.89   20.50
   0  -9  -4  115.19   18.40
   0   9   4   86.29   13.50
   0   9   4  119.09   20.00
  -1  -9  -4   22.10   10.80
  -1  -9  -4    9.10   12.50
   1   9   4   37.20   14.70
   1   9   4   27.30   10.00
  -2  -9  -4   42.30   14.20
  -2  -9  -4   31.40   11.90
   2   9   4    2.00   11.30
   2   9   4   25.70   10.90
  -3  -9  -4  781.62   45.00
  -3  -9  -4  717.63   44.40
   3   9   4  615.54   39.00
   3   9   4  713.33   45.40
  -4  -9  -4 1041.80   60.39
  -4  -9  -4 1029.70   57.79
   4   9   4  968.10   57.69
  -5  -9  -4    2.40   14.90
  -5  -9  -4   -9.10   12.20
   5   9   4   22.50   14.90
  -6  -9  -4    9.60   16.40
   6   9   4  -15.40   15.00
  -7  -9  -4   83.29   26.80
   7   9   4   24.80   21.60
  -8  -9  -4   15.00   28.20
   8   9   4   31.80   27.90
   6 -10  -4  -49.40   35.10
  -6  10   4   27.90   26.90
   5 -10  -4   23.60   32.50
  -5  10   4    8.00   24.20
   4 -10  -4    7.70   27.20
  -4  10   4  -14.90   19.10
   3 -10  -4   52.59   24.50
   3 -10  -4   24.20   18.40
  -3  10   4   -4.00   16.40
   2 -10  -4   23.80   19.80
   2 -10  -4   29.70   17.60
  -2  10   4    7.20   17.40
   1 -10  -4  504.05   36.40
   1 -10  -4  408.96   34.40
  -1  10   4  297.77   35.00
   0 -10  -4   44.40   15.10
   0 -10  -4   60.29   16.90
   0  10   4   92.39   19.60
   0  10   4   49.50   12.10
  -1 -10  -4  416.46   31.20
  -1 -10  -4  533.15   37.30
   1  10   4  498.05   37.00
   1  10   4  499.95   30.50
  -2 -10  -4    3.40   12.90
   2  10   4   -9.30   13.40
   2  10   4    1.80   10.20
  -3 -10  -4   39.10   15.90
  -3 -10  -4   10.80   13.80
   3  10   4    8.80   15.10
  -4 -10  -4   34.80   16.40
  -4 -10  -4   11.60   14.70
   4  10   4   17.50   15.90
  -5 -10  -4   22.60   17.10
  -5 -10  -4   -7.40   13.20
   5  10   4   33.50   17.30
  -6 -10  -4  -15.00   17.40
   6  10   4   -3.20   17.30
  -7 -10  -4   89.99   27.50
   7  10   4   75.89   26.60
  -8 -10  -4   29.60   28.20
   8  10   4   23.30   27.40
   6 -11  -4   45.80   42.40
  -6  11   4   -1.50   27.70
   5 -11  -4   47.20   35.80
  -5  11   4    1.80   25.70
   4 -11  -4  108.89   34.60
  -4  11   4   66.59   26.90
   3 -11  -4   19.00   25.00
  -3  11   4  -30.50   18.50
   2 -11  -4   21.90   21.70
   2 -11  -4   44.70   20.20
  -2  11   4   15.20   20.50
   1 -11  -4  300.87   32.20
   1 -11  -4  309.37   34.40
  -1  11   4  256.47   33.10
   0 -11  -4  134.99   22.90
   0 -11  -4   58.09   19.30
   0  11   4   90.39   20.60
  -1 -11  -4   56.79   18.30
  -1 -11  -4   18.40   13.00
   1  11   4   28.50   14.70
   1  11   4   49.50   14.50
  -2 -11  -4  657.43   44.90
   2  11   4  585.14   38.50
   2  11   4  551.94   44.20
  -3 -11  -4  292.97   31.70
  -3 -11  -4  303.77   32.50
   3  11   4  282.97   32.70
  -4 -11  -4   -8.20   15.80
  -4 -11  -4   20.20   16.70
   4  11   4    4.30   15.50
  -5 -11  -4   30.90   17.50
  -5 -11  -4   33.20   20.10
   5  11   4   38.60   20.60
  -6 -11  -4   47.40   22.80
   6  11   4   16.30   23.60
  -7 -11  -4    9.30   23.10
   7  11   4    3.90   23.80
  -8 -11  -4   31.30   27.80
   8  11   4   11.60   26.70
   5 -12  -4  -18.70   35.20
  -5  12   4    8.70   29.00
   4 -12  -4   -7.20   31.00
  -4  12   4   49.80   29.50
   3 -12  -4   24.80   28.10
  -3  12   4   50.99   27.70
   2 -12  -4  -16.40   18.30
   2 -12  -4   44.50   24.10
  -2  12   4   40.40   23.40
   1 -12  -4   -4.70   17.50
   1 -12  -4   15.80   19.80
  -1  12   4   -9.80   16.40
   0 -12  -4   90.99   22.80
   0 -12  -4  121.29   23.80
   0  12   4   77.39   22.70
  -1 -12  -4   24.80   19.80
   1  12   4   54.59   18.90
  -2 -12  -4   52.99   19.90
   2  12   4   94.19   18.80
   2  12   4   51.59   20.10
  -3 -12  -4   13.70   17.30
  -3 -12  -4   -3.60   15.80
   3  12   4   14.10   17.90
  -4 -12  -4   59.59   20.70
  -4 -12  -4   -5.90   16.40
   4  12   4   25.60   20.50
  -5 -12  -4   36.10   19.60
  -5 -12  -4   -9.40   20.20
   5  12   4   -6.30   19.10
  -6 -12  -4  142.89   32.70
   6  12   4  122.29   29.80
  -7 -12  -4   41.10   28.00
   7  12   4   -9.40   25.60
   5 -13  -4    9.90   39.80
  -5  13   4   20.10   34.10
   4 -13  -4   23.70   33.80
  -4  13   4   14.50   30.50
   3 -13  -4  -10.00   29.10
  -3  13   4    2.40   27.70
   2 -13  -4    1.50   21.50
   2 -13  -4   20.00   25.80
  -2  13   4    0.50   21.50
   1 -13  -4   24.70   22.20
   1 -13  -4   92.39   25.50
  -1  13   4   53.39   22.10
   0 -13  -4    9.40   18.80
   0  13   4   46.00   21.10
  -1 -13  -4  220.98   33.70
   1  13   4  240.68   32.30
  -2 -13  -4  122.49   26.40
   2  13   4  131.79   27.70
  -3 -13  -4   35.10   21.50
  -3 -13  -4   37.40   28.80
   3  13   4  -11.90   17.40
  -4 -13  -4   -5.50   18.30
  -4 -13  -4   76.09   25.70
   4  13   4    0.90   20.50
  -5 -13  -4   13.80   21.00
  -5 -13  -4   25.60   23.90
   5  13   4   42.10   25.10
  -6 -13  -4   -7.20   23.00
  -6 -13  -4  -21.90   21.10
   6  13   4    0.10   24.70
  -7 -13  -4   22.30   29.90
   7  13   4  -12.20   26.50
   4 -14  -4    5.70   38.20
  -4  14   4   38.80   36.00
   3 -14  -4   22.30   33.20
  -3  14   4    0.00   29.90
   2 -14  -4   22.30   25.30
   2 -14  -4   45.90   29.80
  -2  14   4   12.80   25.80
   1 -14  -4   45.50   24.60
  -1  14   4   50.59   24.40
   0 -14  -4   23.50   21.30
   0  14   4  -28.30   18.50
  -1 -14  -4   26.70   23.10
   1  14   4   84.09   25.10
  -2 -14  -4   16.60   21.60
   2  14   4   67.79   25.10
  -3 -14  -4  -13.90   19.60
   3  14   4    2.00   21.00
  -4 -14  -4   -1.40   21.30
   4  14   4  -11.00   23.50
  -5 -14  -4   22.40   23.60
  -5 -14  -4  118.29   31.20
   5  14   4   81.89   30.80
  -6 -14  -4   -5.00   24.40
  -6 -14  -4  -10.70   26.00
   6  14   4    5.50   29.00
  -7 -14  -4  -10.50   31.40
   7  14   4  -33.50   28.50
   4 -15  -4   54.69   43.10
  -4  15   4  -33.10   33.70
   3 -15  -4   -1.00   35.20
  -3  15   4   34.50   32.60
   2 -15  -4  -36.20   24.80
  -2  15   4   18.30   30.20
   1 -15  -4  -27.70   22.50
  -1  15   4   -0.80   24.00
   0 -15  -4   70.29   26.10
   0  15   4   90.69   26.50
  -1 -15  -4  -24.60   19.40
   1  15   4   21.10   24.30
  -2 -15  -4  -13.00   19.00
   2  15   4   -7.10   22.40
  -3 -15  -4  136.39   31.40
   3  15   4   60.29   28.80
  -4 -15  -4   10.70   25.10
   4  15   4    2.20   28.50
  -5 -15  -4    2.70   23.90
   5  15   4   -5.80   25.40
  -6 -15  -4  -18.70   23.70
   6  15   4   10.60   29.10
  -3  16   4   37.50   36.80
   2 -16  -4  -50.59   26.70
  -2  16   4  -36.50   28.20
   1 -16  -4    4.30   27.80
  -1  16   4   -7.80   25.60
   0 -16  -4   93.19   30.90
   0  16   4   47.40   24.60
  -1 -16  -4  -33.70   22.50
   1  16   4    4.30   25.10
  -2 -16  -4   -3.10   25.00
   2  16   4   -2.70   25.80
  -3 -16  -4   15.10   26.00
   3  16   4   63.29   31.60
  -4 -16  -4    9.90   25.60
   4  16   4  -31.90   28.60
  -5 -16  -4  -11.70   25.80
   5  16   4  -43.70   26.90
  -6 -16  -4   62.69   31.80
   6  16   4   17.70   36.20
  -2  17   4  -15.90   30.20
   1 -17  -4  -30.70   28.90
  -1  17   4   33.10   29.70
   0 -17  -4  -25.90   26.60
   0  17   4   11.30   25.00
  -1 -17  -4   -5.60   25.70
   1  17   4  -32.50   25.10
  -2 -17  -4   10.40   25.10
   2  17   4    4.20   26.10
  -3 -17  -4    1.20   25.60
   3  17   4  -16.50   29.40
  -4 -17  -4   -6.70   25.80
   4  17   4   -8.60   33.50
  -5 -17  -4  -12.50   27.70
   5  17   4   -4.40   34.50
   1 -18  -4   29.70   34.20
  -1  18   4    6.90   29.60
   0 -18  -4  -38.30   28.20
   0  18   4   10.40   28.90
  -1 -18  -4  -16.80   26.30
   1  18   4  -11.20   28.70
  -2 -18  -4   25.30   29.30
   2  18   4   53.49   31.80
  -3 -18  -4    5.20   31.40
   3  18   4  -17.40   32.10
  -4 -18  -4  -26.70   28.80
   4  18   4  -24.10   35.70
   2  19   4   37.70   35.40
   2  17  -5   13.40   36.80
  -2 -17   5   72.49   32.30
   1  17  -5   18.40   33.40
  -1 -17   5  -10.40   28.40
   4  16  -5   44.50   38.70
  -4 -16   5   -8.10   29.00
   3  16  -5   30.30   35.20
  -3 -16   5   30.10   31.50
   2  16  -5   36.40   34.30
  -2 -16   5    7.50   27.00
   1  16  -5   10.10   32.10
  -1 -16   5   47.80   30.50
   0  16  -5   22.20   30.40
   0 -16   5   30.90   29.00
  -1  16  -5    7.30   33.90
   1 -16   5   -4.60   28.80
   5  15  -5  -19.70   34.60
   5  15  -5   67.39   34.20
  -5 -15   5   10.60   28.50
   4  15  -5  -10.40   32.70
   4  15  -5  -18.40   28.80
  -4 -15   5    4.80   26.60
   3  15  -5   48.40   33.80
  -3 -15   5   12.50   27.60
   2  15  -5   -1.40   29.40
  -2 -15   5   -2.90   24.80
   1  15  -5   -1.10   25.90
  -1 -15   5   -0.50   25.10
   0  15  -5   44.70   29.60
   0 -15   5  -27.20   25.00
  -1  15  -5   21.10   33.00
   1 -15   5  -22.20   24.60
  -2  15  -5  -18.40   32.30
   2 -15   5   -4.10   29.10
   6  14  -5  -21.00   28.40
  -6 -14   5    8.20   29.50
   5  14  -5   49.40   31.20
   5  14  -5  -47.20   27.50
  -5 -14   5   19.90   26.10
   4  14  -5   49.90   34.30
   4  14  -5   30.20   26.70
  -4 -14   5   57.19   29.20
   3  14  -5  -38.10   22.70
   3  14  -5   -8.20   29.10
  -3 -14   5   -1.50   23.90
   2  14  -5    0.50   27.20
  -2 -14   5   48.10   25.10
   1  14  -5   16.10   26.80
  -1 -14   5   23.20   25.50
   0  14  -5  -39.10   22.70
   0 -14   5   -7.10   23.60
  -1  14  -5   26.40   28.50
   1 -14   5   24.30   25.70
  -2  14  -5   41.50   33.20
   2 -14   5    7.50   25.60
  -3  14  -5  -28.00   33.80
   6  13  -5   -5.60   26.40
  -6 -13   5  -23.60   30.20
   5  13  -5    0.20   25.20
   5  13  -5   -1.50   27.20
  -5 -13   5   22.40   25.30
   4  13  -5  -15.20   27.70
   4  13  -5    3.50   25.00
  -4 -13   5  -28.70   20.90
   3  13  -5    2.00   26.40
   3  13  -5   18.20   22.40
  -3 -13   5   58.79   27.60
   2  13  -5   10.90   26.20
   2  13  -5  -23.40   21.20
  -2 -13   5   -6.30   21.80
   1  13  -5   33.60   25.50
  -1 -13   5   25.70   25.70
   0  13  -5   12.10   23.20
   0 -13   5    3.20   22.40
  -1  13  -5    5.30   25.40
   1 -13   5   -3.00   24.90
  -2  13  -5   33.50   30.60
   2 -13   5   25.70   25.30
  -3  13  -5   56.19   37.50
  -4  13  -5    2.60   38.90
   7  12  -5    9.50   30.00
  -7 -12   5   -0.50   35.90
   6  12  -5   13.30   26.20
  -6 -12   5   14.30   31.90
   5  12  -5   17.30   27.10
   5  12  -5   58.49   28.20
  -5 -12   5   80.69   27.90
   4  12  -5   10.70   25.50
   4  12  -5   28.80   23.30
  -4 -12   5   22.40   23.00
   3  12  -5   64.09   23.90
   3  12  -5    8.00   24.50
  -3 -12   5   29.50   23.20
   2  12  -5   23.30   26.00
   2  12  -5   -7.60   19.20
  -2 -12   5   58.59   24.90
   1  12  -5  -21.40   18.10
   1  12  -5  -19.00   26.60
  -1 -12   5    1.60   21.00
   0  12  -5  110.39   28.40
   0 -12   5   31.30   23.20
  -1  12  -5   60.29   26.40
   1 -12   5   94.99   28.20
  -2  12  -5   23.70   26.40
   2 -12   5   20.60   22.00
  -3  12  -5  -16.70   30.40
   3 -12   5   36.20   31.90
  -4  12  -5  -12.90   35.90
   4 -12   5   -8.50   36.20
   7  11  -5   30.20   27.70
  -7 -11   5   24.00   36.30
   6  11  -5   41.10   25.80
  -6 -11   5   49.00   32.60
   5  11  -5    3.50   22.80
   5  11  -5   70.89   28.30
  -5 -11   5    7.00   23.30
   4  11  -5   40.70   25.60
   4  11  -5   28.20   21.30
  -4 -11   5   20.30   22.20
   3  11  -5   51.79   21.20
   3  11  -5    8.50   22.50
  -3 -11   5   19.70   21.50
   2  11  -5   77.19   20.80
   2  11  -5   58.89   24.50
  -2 -11   5  110.59   27.60
   1  11  -5   11.70   18.80
   1  11  -5    4.20   17.10
  -1 -11   5   19.70   19.80
   0  11  -5  104.59   26.20
   0 -11   5   99.59   27.00
  -1  11  -5   81.09   26.30
   1 -11   5  141.49   29.10
  -2  11  -5   31.40   25.90
   2 -11   5    4.20   21.50
   2 -11   5  -10.10   19.60
  -3  11  -5   -6.50   27.20
   3 -11   5   11.30   26.00
   3 -11   5   16.80   23.10
  -4  11  -5   48.00   33.10
   4 -11   5   26.50   36.10
  -5  11  -5  -16.80   35.80
   5 -11   5   70.29   44.90
   7  10  -5   13.80   25.20
  -7 -10   5   48.40   34.30
   6  10  -5   60.69   25.90
  -6 -10   5   55.99   31.50
   5  10  -5   41.40   21.70
   5  10  -5   65.69   26.00
  -5 -10   5   15.60   20.60
   4  10  -5  139.89   28.90
   4  10  -5  166.78   26.10
  -4 -10   5  150.88   28.70
   3  10  -5   -7.20   15.20
   3  10  -5  -13.10   18.30
  -3 -10   5   -2.70   18.50
   2  10  -5   40.40   16.50
   2  10  -5   25.20   20.00
  -2 -10   5   34.00   19.90
   1  10  -5   44.50   16.30
   1  10  -5   28.00   19.10
  -1 -10   5   12.70   18.50
   0  10  -5   84.19   19.60
   0  10  -5    6.50   17.00
   0 -10   5   33.10   19.90
  -1  10  -5   24.10   19.10
   1 -10   5   83.79   21.90
   1 -10   5   54.09   22.10
  -2  10  -5   -5.30   21.50
   2 -10   5    2.30   17.50
   2 -10   5   10.60   21.10
  -3  10  -5   10.40   25.80
   3 -10   5   24.30   20.70
   3 -10   5   33.40   24.50
  -4  10  -5   -5.70   28.30
   4 -10   5   -0.70   25.80
  -5  10  -5   18.10   30.80
   5 -10   5   66.19   37.90
   7   9  -5   65.19   29.70
  -7  -9   5  117.99   37.30
   6   9  -5   17.10   23.30
  -6  -9   5   -6.90   23.00
   5   9  -5   10.50   17.60
   5   9  -5   16.60   20.40
  -5  -9   5    3.90   18.00
   4   9  -5    4.40   17.50
   4   9  -5   60.99   19.60
  -4  -9   5   13.10   17.00
   3   9  -5  -20.00   15.20
   3   9  -5   23.10   15.00
  -3  -9   5  -24.40   15.10
   2   9  -5  120.19   19.00
   2   9  -5  117.29   24.60
  -2  -9   5  126.19   24.20
   1   9  -5  691.83   50.49
  -1  -9   5  740.63   48.30
   0   9  -5  440.56   38.50
   0   9  -5  390.16   29.40
   0  -9   5  416.56   31.10
   0  -9   5  393.26   34.70
  -1   9  -5   -8.80   14.90
   1  -9   5   14.60   14.20
   1  -9   5   -4.70   14.90
  -2   9  -5   58.59   21.10
   2  -9   5   -8.10   15.00
   2  -9   5   33.80   19.40
  -3   9  -5  109.89   27.50
   3  -9   5  127.99   24.50
   3  -9   5  129.89   27.80
  -4   9  -5  -16.00   23.30
   4  -9   5  -15.60   23.90
  -5   9  -5   58.89   29.70
   5  -9   5   66.49   31.80
  -6   9  -5   56.29   33.00
   6  -9   5   47.00   43.20
   8   8  -5   28.20   31.40
  -8  -8   5  -14.40   33.40
   7   8  -5   19.40   24.90
  -7  -8   5    5.20   28.80
   6   8  -5  101.29   26.60
  -6  -8   5   -8.70   22.70
   5   8  -5   74.49   22.10
   5   8  -5   99.39   22.50
  -5  -8   5   95.19   23.40
   4   8  -5   -0.80   14.00
   4   8  -5   37.60   18.70
  -4  -8   5   -6.30   15.20
   3   8  -5   85.49   20.40
   3   8  -5   63.79   15.90
  -3  -8   5   51.69   17.90
   2   8  -5    7.80   14.90
   2   8  -5    5.30   10.60
  -2  -8   5   17.50   15.10
   1   8  -5   13.00   15.80
   1   8  -5   25.00   11.30
  -1  -8   5   11.60   15.30
  -1  -8   5   42.10   15.00
   0   8  -5  -10.40    9.00
   0   8  -5   28.00   16.90
   0  -8   5   -0.70   12.50
   0  -8   5    6.40   10.80
  -1   8  -5   73.49   21.80
  -1   8  -5  129.59   19.20
   1  -8   5  148.19   21.50
   1  -8   5  157.98   23.10
  -2   8  -5    3.80   16.40
   2  -8   5   11.20   13.40
   2  -8   5   -1.00   16.30
  -3   8  -5   11.00   18.70
   3  -8   5   45.10   21.80
   3  -8   5   36.60   16.90
  -4   8  -5   21.50   22.60
   4  -8   5  -12.90   21.50
  -5   8  -5   22.90   25.70
   5  -8   5   34.80   26.80
  -6   8  -5   -8.50   25.90
   6  -8   5   26.00   30.30
   8   7  -5   37.10   30.50
  -8  -7   5   36.60   34.70
   7   7  -5   28.90   25.50
  -7  -7   5   60.29   31.70
   6   7  -5   34.60   21.30
  -6  -7   5   36.40   21.70
   5   7  -5   27.80   17.70
  -5  -7   5   10.30   17.10
  -5  -7   5   13.30   15.40
   4   7  -5   -5.50   11.70
   4   7  -5   -6.70   12.60
  -4  -7   5   -5.20   13.60
   3   7  -5   42.00   14.50
   3   7  -5   47.30   13.70
  -3  -7   5   46.60   15.30
   2   7  -5  721.23   38.50
   2   7  -5  531.15   43.30
  -2  -7   5  690.73   42.70
   1   7  -5  520.65   40.80
   1   7  -5  608.44   33.70
  -1  -7   5  594.64   38.50
  -1  -7   5  573.64   34.50
   0   7  -5  163.88   16.00
   0   7  -5  186.88   24.70
   0  -7   5  120.99   18.10
   0  -7   5  205.88   21.90
  -1   7  -5   90.69   13.80
  -1   7  -5   41.70   17.80
   1  -7   5  112.19   18.20
   1  -7   5  104.09   18.20
  -2   7  -5   80.89   19.50
   2  -7   5  130.19   22.90
   2  -7   5  107.49   18.50
  -3   7  -5   -6.80   14.10
   3  -7   5   -7.40   16.00
   3  -7   5   16.30   14.30
  -4   7  -5   25.60   19.20
   4  -7   5   51.79   23.40
  -5   7  -5  118.79   29.90
   5  -7   5   79.29   27.90
  -6   7  -5   39.00   26.50
   6  -7   5    1.20   25.10
   8   6  -5  -15.00   25.00
  -8  -6   5   25.40   34.00
   7   6  -5   72.89   26.70
  -7  -6   5   45.80   29.50
   6   6  -5   73.79   22.50
  -6  -6   5  131.69   31.20
   5   6  -5   34.70   16.30
  -5  -6   5    3.30   15.20
  -5  -6   5   12.50   16.90
   4   6  -5   45.00   14.40
   4   6  -5   51.49   15.80
  -4  -6   5   36.40   14.90
   3   6  -5   27.80   13.70
   3   6  -5   63.79   13.50
  -3  -6   5   49.60   14.60
   2   6  -5   99.09   17.60
   2   6  -5  128.79   15.10
  -2  -6   5  101.49   11.50
  -2  -6   5  130.99   19.00
   1   6  -5    1.80    7.00
   1   6  -5    2.50   11.70
  -1  -6   5    9.60   11.10
  -1  -6   5    9.30    7.80
   0   6  -5  140.99   13.00
   0   6  -5  154.18   21.60
   0  -6   5  133.59   18.40
   0  -6   5  142.39   19.40
  -1   6  -5   -4.90    6.40
  -1   6  -5   -6.40   10.90
   1  -6   5   18.30   11.10
   1  -6   5    1.70   10.50
  -2   6  -5   92.39   17.90
  -2   6  -5   68.29   14.80
   2  -6   5  113.29   19.80
   2  -6   5   82.69   16.00
  -3   6  -5   22.40   14.50
   3  -6   5   61.39   15.30
   3  -6   5   11.40   16.30
  -4   6  -5   59.19   19.20
   4  -6   5   70.29   22.90
   5  -6   5  149.69   32.50
  -6   6  -5   -0.80   22.60
   6  -6   5   10.50   27.10
  -7   6  -5   18.90   27.80
   7  -6   5   12.00   31.60
   8   5  -5   -5.50   24.40
  -8  -5   5   56.59   35.60
   7   5  -5  -25.70   19.30
  -7  -5   5   13.60   25.60
   6   5  -5   68.59   20.80
  -6  -5   5   66.19   26.00
   5   5  -5  -12.80   12.10
  -5  -5   5   20.40   16.10
   4   5  -5  142.99   22.00
   4   5  -5  137.69   20.10
   4   5  -5  167.98   18.00
  -4  -5   5  167.08   20.40
   3   5  -5  475.45   26.70
   3   5  -5  472.35   33.80
   3   5  -5  473.45   30.80
  -3  -5   5  425.76   30.80
   2   5  -5  362.06   28.60
   2   5  -5  341.47   23.40
  -2  -5   5  352.56   21.50
  -2  -5   5  369.96   26.40
   1   5  -5  536.15   29.10
  -1  -5   5  547.25   33.80
  -1  -5   5  541.95   29.50
   0   5  -5  139.59   12.10
   0   5  -5  166.08   21.60
   0  -5   5  173.98   16.70
   0  -5   5  161.98   18.10
  -1   5  -5  196.78   13.70
  -1   5  -5  194.68   22.50
   1  -5   5  214.98   22.50
   1  -5   5  206.78   19.60
  -2   5  -5   48.00   13.70
  -2   5  -5   51.69    9.80
   2  -5   5   43.30   12.60
   2  -5   5   36.20   14.50
  -3   5  -5   33.50   13.60
   3  -5   5   53.79   13.90
   3  -5   5   43.60   15.90
  -4   5  -5  226.28   28.30
   4  -5   5  178.98   28.60
  -5   5  -5  166.28   29.00
   5  -5   5   85.99   25.70
  -6   5  -5   22.40   21.20
   6  -5   5   11.50   23.90
  -7   5  -5   38.80   29.30
   7  -5   5    7.50   28.80
   8   4  -5   79.39   31.10
  -8  -4   5   95.59   36.00
   7   4  -5   17.40   20.00
  -7  -4   5   -7.30   25.00
   6   4  -5  -13.60   14.90
  -6  -4   5   30.40   21.40
   5   4  -5    2.50   10.50
   5   4  -5   13.10   12.10
  -5  -4   5  -10.30   13.40
   4   4  -5    9.90   11.20
   4   4  -5    4.40   10.60
   4   4  -5    0.80    8.30
  -4  -4   5    7.90   10.20
   3   4  -5  656.93   41.10
   3   4  -5  671.03   39.40
   3   4  -5  684.73   36.60
  -3  -4   5  743.03   40.00
   2   4  -5  451.05   26.60
   2   4  -5  450.65   30.20
  -2  -4   5  431.06   28.30
   1   4  -5  239.28   22.60
   1   4  -5  249.78   16.30
  -1  -4   5  243.18   17.30
   0   4  -5   59.19   11.30
   0   4  -5   50.29   14.30
   0   4  -5   40.50    5.90
   0  -4   5   46.50    9.60
  -1   4  -5  260.47   23.70
  -1   4  -5  290.87   14.90
  -1   4  -5  286.07   21.40
   1  -4   5  239.48   24.10
  -2   4  -5   18.30    9.90
  -2   4  -5   15.50    6.40
   2  -4   5    6.00   11.70
  -3   4  -5  330.47   28.40
  -3   4  -5  323.07   21.20
   3  -4   5  314.87   24.30
   3  -4   5  380.76   31.50
  -4   4  -5  654.03   46.70
   4  -4   5  750.42   49.99
  -5   4  -5    2.40   16.00
   5  -4   5   30.60   19.10
  -6   4  -5  -14.80   18.20
   6  -4   5   15.30   23.50
  -7   4  -5   10.10   26.00
   7  -4   5  -10.30   26.30
   8   3  -5   94.99   30.70
  -8  -3   5   65.19   36.30
   7   3  -5   10.60   20.00
  -7  -3   5   40.90   27.50
   6   3  -5    7.20   14.70
   6   3  -5   18.00   15.10
  -6  -3   5   16.50   20.70
   5   3  -5   57.69   15.70
   5   3  -5   48.80   14.10
  -5  -3   5   62.99   20.60
   4   3  -5   78.59   15.00
   4   3  -5   88.99   14.30
  -4  -3   5  100.29   14.90
  -4  -3   5   42.80   14.60
   3   3  -5  100.89   14.80
   3   3  -5   95.89   15.40
   3   3  -5  114.89   13.30
  -3  -3   5  119.29   13.80
   2   3  -5 1302.77   61.89
   2   3  -5 1211.28   60.79
   2   3  -5 1258.87   60.39
   2   3  -5 1322.57   63.89
   1   3  -5 1793.32   83.89
   1   3  -5 1823.92   86.89
   1   3  -5 1982.70   90.39
  -1  -3   5 1880.71   85.59
   0   3  -5   86.99   15.50
   0   3  -5   46.50    6.00
   0   3  -5   77.69   11.30
   0  -3   5   80.79   10.60
  -1   3  -5   43.40   11.10
  -1   3  -5   47.80    9.90
   1  -3   5   39.60   10.50
  -2   3  -5   23.70    4.80
  -2   3  -5   11.60    8.30
  -2   3  -5   13.30    8.70
   2  -3   5   25.10   12.60
  -3   3  -5   64.69    9.70
  -3   3  -5   77.49   13.10
  -3   3  -5   84.29   15.40
   3  -3   5   59.79   17.40
  -4   3  -5  137.69   18.10
  -4   3  -5  146.69   22.30
   4  -3   5  154.48   17.80
   4  -3   5  167.58   24.50
  -5   3  -5  122.79   22.00
   5  -3   5  143.09   26.70
  -6   3  -5   83.69   24.60
   6  -3   5  106.69   28.30
  -7   3  -5  -13.20   20.90
   7  -3   5   21.70   29.10
   8   2  -5   12.20   26.60
  -8  -2   5  -27.00   30.10
   7   2  -5    0.00   18.60
   7   2  -5  -13.30   18.90
  -7  -2   5   -4.20   24.20
   6   2  -5  -23.60   12.30
   6   2  -5   -5.80   13.60
  -6  -2   5   -5.10   17.40
   5   2  -5   26.20   13.80
   5   2  -5   21.70   12.00
  -5  -2   5   28.90   16.30
   4   2  -5  945.21   49.99
   4   2  -5  931.61   50.69
  -4  -2   5  915.51   53.99
  -4  -2   5  836.42   46.20
   3   2  -5  161.38   16.60
   3   2  -5  119.49   14.20
   3   2  -5  133.09   15.50
   2   2  -5    0.90    6.30
   2   2  -5   -0.20    6.30
   2   2  -5    6.30    6.50
   2   2  -5   -1.60    5.20
   1   2  -5  158.98   11.80
   1   2  -5  148.79   15.00
   1   2  -5  151.28   13.70
  -1  -2   5  153.78   13.50
   0   2  -5   55.89    9.40
   0   2  -5   34.70   11.40
   0   2  -5   46.00    5.40
   0  -2   5   61.19    9.60
  -1   2  -5   54.69   10.20
  -1   2  -5   38.90    8.60
   1  -2   5   50.49   10.90
  -2   2  -5 2756.22  120.59
  -2   2  -5 2710.53  123.79
  -2   2  -5 2726.53  116.19
   2  -2   5 2406.36  126.19
  -3   2  -5 1535.05   74.69
  -3   2  -5 1633.94   80.49
   3  -2   5 1612.14   82.99
  -4   2  -5  123.99   15.30
  -4   2  -5  105.29   18.60
   4  -2   5   91.29   12.80
   4  -2   5   72.19   19.90
  -5   2  -5   35.70   15.80
   5  -2   5   67.39   20.40
   5  -2   5   95.89   21.10
  -6   2  -5   97.59   25.80
   6  -2   5  102.79   27.40
  -7   2  -5   32.20   22.30
   7  -2   5   29.10   29.80
  -8   2  -5   -0.50   24.50
   8  -2   5   41.60   35.60
   8   1  -5   19.90   28.00
   8   1  -5    7.30   38.70
  -8  -1   5  -39.90   28.50
   7   1  -5  -14.10   20.10
   7   1  -5   16.30   20.80
  -7  -1   5  -14.20   24.20
   6   1  -5    5.60   14.70
   6   1  -5   28.30   18.40
  -6  -1   5   16.00   18.90
   5   1  -5   14.80   11.50
   5   1  -5    9.90   12.40
  -5  -1   5    3.80   13.70
   4   1  -5    2.50    9.00
   4   1  -5    6.50    9.80
  -4  -1   5    1.40   10.60
   3   1  -5  909.81   49.00
   3   1  -5  945.31   49.50
   3   1  -5  964.00   46.50
   2   1  -5 1977.50   92.99
   2   1  -5 2003.20   92.49
   2   1  -5 2091.79   92.29
   2   1  -5 1980.00   92.89
   1   1  -5   35.30    7.90
   1   1  -5   41.40    6.70
   1   1  -5   35.40    7.50
   1   1  -5   30.60    7.90
   0   1  -5   60.99   12.20
   0   1  -5   66.79    9.60
   0   1  -5   71.79    5.60
   0  -1   5   61.69    9.20
  -1   1  -5  145.19   12.60
  -1   1  -5  143.79   13.60
   1  -1   5  133.49   13.80
  -2   1  -5   13.60    7.10
  -2   1  -5   12.60    7.30
   2  -1   5   22.40    9.70
   2  -1   5   23.00    4.30
  -3   1  -5   40.60   12.20
  -3   1  -5   52.79   10.00
   3  -1   5   51.59   15.60
   3  -1   5   56.19    8.00
  -4   1  -5  377.16   23.90
  -4   1  -5  335.47   29.00
   4  -1   5  413.56   33.50
   4  -1   5  366.06   23.30
  -5   1  -5   12.70   13.70
   5  -1   5   23.80   10.70
   5  -1   5   23.80   16.40
  -6   1  -5   39.00   19.20
   6  -1   5  115.89   28.20
  -7   1  -5  -15.20   18.90
   7  -1   5  -12.20   25.80
  -8   1  -5  -22.40   22.40
   8  -1   5   43.10   35.90
   8   0  -5   26.20   26.60
   8   0  -5  -12.40   29.00
  -8   0   5   13.60   33.70
   7   0  -5   13.90   24.20
   7   0  -5   -5.90   20.20
  -7   0   5  -13.70   24.20
   6   0  -5  107.29   26.00
   6   0  -5   40.30   18.20
  -6   0   5  111.59   26.40
   5   0  -5  234.48   26.30
   5   0  -5  302.47   30.70
  -5   0   5  286.07   31.70
   4   0  -5  406.36   30.10
   4   0  -5  409.86   31.70
  -4   0   5  464.95   33.30
   3   0  -5  285.17   21.30
   3   0  -5  272.37   18.20
   3   0  -5  315.27   23.50
  -3   0   5  289.67   23.50
   2   0  -5  121.69   11.70
   2   0  -5  124.39   12.70
   2   0  -5  122.09   12.10
   2   0  -5  124.79   13.40
   1   0  -5   28.80    6.80
   1   0  -5   34.30    6.40
   1   0  -5   43.70    8.30
   1   0  -5   36.80    6.90
   0   0  -5  181.58   13.30
   0   0  -5  104.29   14.60
   0   0   5  153.58    9.50
   0   0   5  157.28   13.40
  -1   0  -5 1732.63   78.89
  -1   0  -5 1723.03   78.09
   1   0   5 1638.04   79.39
  -2   0  -5 3349.66  147.29
  -2   0  -5 3377.26  149.88
   2   0   5 3393.26  151.18
   2   0   5 3167.18  144.09
  -3   0  -5  276.07   17.60
  -3   0  -5  291.57   22.50
   3   0   5  213.58   24.40
   3   0   5  234.78   15.70
  -4   0  -5   48.10    9.70
  -4   0  -5   32.80   12.70
   4   0   5   52.69    9.50
   4   0   5   60.69   16.30
  -5   0  -5  165.98   24.30
   5   0   5  234.58   28.40
   5   0   5  181.88   18.90
  -6   0  -5   -9.00   12.40
   6   0   5  -18.60   16.90
   6   0   5    9.30   11.80
  -7   0  -5  -10.70   17.10
   7   0   5   16.50   25.40
  -8   0  -5   54.89   29.00
   8   0   5   38.10   33.70
   8  -1  -5  -32.30   23.90
   8  -1  -5   49.99   32.60
  -8   1   5   23.70   31.80
   7  -1  -5   -3.20   20.00
   7  -1  -5  -44.90   21.40
  -7   1   5   15.90   27.60
   6  -1  -5   10.00   16.10
   6  -1  -5    9.80   21.60
  -6   1   5   30.10   21.10
   5  -1  -5    0.10   15.10
   5  -1  -5   16.30   13.20
  -5   1   5   19.00   14.60
   4  -1  -5  375.86   31.20
   4  -1  -5  343.57   27.10
  -4   1   5  400.56   30.50
   3  -1  -5 1326.57   69.39
   3  -1  -5 1371.66   67.39
  -3   1   5 1371.36   68.19
   2  -1  -5   11.20    7.50
   2  -1  -5   16.50    7.20
   2  -1  -5   11.40    6.30
   1  -1  -5  169.28   12.80
   1  -1  -5  193.28   15.00
   1  -1  -5  169.28   11.60
   1  -1  -5  180.48   13.60
  -1   1   5  179.18   13.00
   0  -1  -5  355.76   20.80
   0  -1  -5  335.77   20.90
   0   1   5  340.37   18.30
  -1  -1  -5  813.42   40.10
  -1  -1  -5  836.22   40.50
   1   1   5  782.82   37.10
   1   1   5  830.32   41.90
  -2  -1  -5   -1.90    5.00
  -2  -1  -5    7.20    6.20
   2   1   5    4.10    7.20
   2   1   5    2.60    3.90
  -3  -1  -5  842.22   42.30
  -3  -1  -5  909.31   47.50
   3   1   5  827.12   50.49
   3   1   5  858.31   41.80
  -4  -1  -5  141.09   14.10
  -4  -1  -5  163.08   20.30
   4   1   5  169.78   24.40
   4   1   5  151.88   14.70
  -5  -1  -5  262.37   28.30
   5   1   5  302.27   23.20
   5   1   5  270.47   32.30
  -6  -1  -5   21.70   15.70
   6   1   5   37.30   21.70
   6   1   5   22.40   12.80
  -7  -1  -5  -10.40   18.50
   7   1   5   23.50   26.40
  -8  -1  -5   16.70   24.20
   8   1   5   12.90   33.70
   8  -2  -5   15.50   27.10
   8  -2  -5  -14.80   31.60
  -8   2   5  -26.90   31.90
   7  -2  -5   30.00   22.50
   7  -2  -5    0.90   27.80
  -7   2   5   36.50   26.90
   6  -2  -5  137.89   25.40
   6  -2  -5  155.98   32.10
  -6   2   5  164.58   29.70
   5  -2  -5  175.18   22.70
   5  -2  -5  196.28   30.50
  -5   2   5  126.39   22.40
   4  -2  -5  252.57   28.60
   4  -2  -5  310.17   26.00
  -4   2   5  326.17   26.80
   3  -2  -5  209.78   21.30
   3  -2  -5  182.78   14.20
   3  -2  -5  225.28   19.60
  -3   2   5  145.19   17.30
   2  -2  -5  171.78   15.10
   2  -2  -5  122.59   12.40
   2  -2  -5  139.99   16.20
  -2   2   5  160.58   13.70
   1  -2  -5    6.00    6.00
   1  -2  -5    4.50    3.50
   1  -2  -5    8.30    5.60
  -1   2   5    5.10    4.80
   0  -2  -5 2890.01  129.09
   0  -2  -5 3007.00  128.49
   0  -2  -5 2673.23  127.19
   0   2   5 2925.51  127.29
  -1  -2  -5 1561.04   74.09
  -1  -2  -5 1615.34   73.09
   1   2   5 1551.04   75.29
   1   2   5 1668.73   72.59
  -2  -2  -5   57.79    9.20
  -2  -2  -5   67.79   10.70
   2   2   5   81.99   12.20
   2   2   5   61.59    7.60
  -3  -2  -5  684.93   35.60
  -3  -2  -5  691.93   39.60
   3   2   5  663.23   34.90
   3   2   5  714.03   41.80
  -4  -2  -5  185.08   21.30
  -4  -2  -5  168.98   14.80
   4   2   5  177.18   25.20
   4   2   5  191.88   16.80
  -5  -2  -5   17.30   12.50
   5   2   5  -17.50   14.80
   5   2   5   -8.00    9.00
  -6  -2  -5   -9.50   12.90
   6   2   5    5.60   18.70
   6   2   5    1.70   11.00
  -7  -2  -5  105.69   27.40
   7   2   5  106.99   23.90
   7   2   5  110.19   32.00
  -8  -2  -5   48.40   27.70
   8   2   5   36.30   31.60
   8  -3  -5  -62.79   29.80
  -8   3   5  -23.50   24.60
   7  -3  -5    2.40   27.10
  -7   3   5   84.29   27.50
  -7   3   5   19.80   25.70
   6  -3  -5  -10.90   16.90
   6  -3  -5   28.10   24.50
  -6   3   5   88.59   24.30
   5  -3  -5  136.29   28.40
   5  -3  -5  160.28   23.50
  -5   3   5  185.08   26.10
   4  -3  -5  188.88   26.30
   4  -3  -5  154.58   20.40
  -4   3   5  199.98   21.90
   3  -3  -5  140.39   13.00
   3  -3  -5  135.89   20.20
  -3   3   5  136.69   15.70
  -3   3   5  124.49   18.10
   2  -3  -5   63.59    9.60
   2  -3  -5   72.39   13.70
  -2   3   5   73.19   11.90
  -2   3   5   52.09    8.30
   1  -3  -5   37.20    9.30
   1  -3  -5   22.20    7.30
  -1   3   5   30.20    7.70
   0  -3  -5  892.81   47.60
   0  -3  -5  971.80   47.10
   0   3   5 1000.20   47.00
  -1  -3  -5 1529.45   69.89
  -1  -3  -5 1533.65   72.19
   1   3   5 1639.14   72.29
   1   3   5 1469.85   72.89
  -2  -3  -5  787.52   40.60
  -2  -3  -5  786.22   40.80
   2   3   5  793.32   38.80
   2   3   5  800.92   42.20
  -3  -3  -5   29.50    8.60
  -3  -3  -5   40.10   10.20
   3   3   5   20.00    6.90
   3   3   5   27.50   11.50
  -4  -3  -5  489.15   28.40
  -4  -3  -5  520.25   34.80
   4   3   5  498.15   29.80
   4   3   5  448.46   37.30
  -5  -3  -5   41.30   14.40
   5   3   5  -21.20   14.40
   5   3   5   22.40   11.60
  -6  -3  -5   11.60   16.40
   6   3   5   39.40   14.80
   6   3   5   30.50   20.90
  -7  -3  -5  248.78   38.30
   7   3   5  318.07   44.20
   7   3   5  250.67   32.70
  -8  -3  -5    3.90   22.10
   8   3   5  -26.50   28.80
   8  -4  -5  -19.90   33.10
  -8   4   5  -26.20   24.50
   7  -4  -5   10.70   29.80
  -7   4   5    1.20   21.00
  -7   4   5   50.49   31.00
   6  -4  -5   85.29   30.20
  -6   4   5   34.80   20.80
  -6   4   5   38.60   22.60
   5  -4  -5  568.94   48.70
  -5   4   5  588.24   41.70
  -5   4   5  524.25   42.50
   4  -4  -5    6.70   15.30
  -4   4   5   47.30   16.40
  -4   4   5   13.80   10.70
   3  -4  -5    9.20   12.00
   3  -4  -5   19.10    7.90
  -3   4   5   12.30    8.10
  -3   4   5   11.00   10.10
   2  -4  -5   53.59    9.50
   2  -4  -5    8.60    9.90
  -2   4   5   38.30    6.80
  -2   4   5   39.40    9.60
   1  -4  -5  130.89   15.30
   1  -4  -5  117.39   12.70
  -1   4   5  162.68   14.50
   0  -4  -5  317.47   20.70
   0  -4  -5  311.47   21.90
   0   4   5  331.47   21.90
  -1  -4  -5  447.06   22.90
  -1  -4  -5  431.96   25.70
   1   4   5  461.55   27.40
   1   4   5  419.26   26.50
  -2  -4  -5 3166.38  138.29
  -2  -4  -5 3082.39  138.49
   2   4   5 2990.10  139.19
   2   4   5 3036.10  137.19
  -3  -4  -5  137.29   14.10
  -3  -4  -5  141.89   16.30
   3   4   5  118.99   13.50
   3   4   5  130.69   17.30
  -4  -4  -5  257.37   19.40
  -4  -4  -5  241.28   23.80
   4   4   5  206.38   26.50
   4   4   5  230.48   19.50
  -5  -4  -5   46.60   15.60
   5   4   5    2.60   17.50
   5   4   5   63.09   14.60
  -6  -4  -5   59.19   19.40
   6   4   5   43.50   16.00
   6   4   5   52.89   21.90
  -7  -4  -5    9.60   19.30
   7   4   5   20.20   18.10
   7   4   5  -10.60   20.80
  -8  -4  -5   20.10   26.20
   8   4   5   33.30   35.20
   8   4   5   35.90   24.10
   7  -5  -5  -15.90   29.10
  -7   5   5   15.90   24.30
   6  -5  -5   27.20   28.20
  -6   5   5  -29.80   16.60
  -6   5   5  -13.50   18.20
   5  -5  -5   13.60   20.50
  -5   5   5  -24.90   11.80
  -5   5   5   18.10   17.30
   4  -5  -5    6.00   16.80
  -4   5   5   16.00   11.10
  -4   5   5    2.60   11.60
   3  -5  -5   83.09   19.80
   3  -5  -5   80.79   12.00
  -3   5   5   63.29   11.80
  -3   5   5   78.39   15.70
   2  -5  -5  149.79   15.00
   2  -5  -5  128.99   19.60
  -2   5   5  185.28   18.70
   1  -5  -5 1116.79   59.29
   1  -5  -5 1133.19   56.29
  -1   5   5 1179.18   57.69
   0  -5  -5  472.25   28.20
   0  -5  -5  480.75   29.40
   0   5   5  486.75   30.80
  -1  -5  -5  238.88   17.80
   1   5   5  214.48   18.00
   1   5   5  182.98   19.00
  -2  -5  -5  294.77   20.20
  -2  -5  -5  290.77   21.00
   2   5   5  304.37   20.80
   2   5   5  312.67   22.20
  -3  -5  -5  117.79   14.30
  -3  -5  -5  102.29   15.80
   3   5   5  175.18   18.00
   3   5   5  182.98   16.00
  -4  -5  -5  101.49   14.40
  -4  -5  -5   64.29   15.50
   4   5   5   98.89   15.20
   4   5   5  137.49   23.40
  -5  -5  -5  274.87   22.10
  -5  -5  -5  230.88   27.60
   5   5   5  246.98   30.30
   5   5   5  266.17   24.30
  -6  -5  -5  528.45   44.40
   6   5   5  592.34   47.00
   6   5   5  544.25   39.60
  -7  -5  -5   20.20   20.40
   7   5   5  -11.60   20.80
   7   5   5   55.49   21.70
  -8  -5  -5    7.30   24.20
   8   5   5   39.50   25.10
   7  -6  -5   13.70   35.70
  -7   6   5    6.70   24.90
   6  -6  -5  112.59   34.50
  -6   6   5  112.39   26.00
   5  -6  -5   -1.00   22.10
  -5   6   5    8.50   16.50
   4  -6  -5    0.60   16.70
  -4   6   5   -4.60    9.80
  -4   6   5  -20.00   11.80
   3  -6  -5   39.10   10.50
   3  -6  -5   13.70   15.50
  -3   6   5    7.90   11.70
  -3   6   5   37.20   10.10
   2  -6  -5  129.29   15.40
   2  -6  -5  142.39   21.70
  -2   6   5  130.59   18.30
   1  -6  -5   40.80   10.60
   1  -6  -5   24.90   11.70
  -1   6   5   26.80   10.10
   0  -6  -5  407.56   26.40
   0  -6  -5  393.76   26.90
   0   6   5  403.46   29.80
  -1  -6  -5 2267.67  102.09
  -1  -6  -5 2245.88  100.69
   1   6   5 1972.90  102.99
  -2  -6  -5   12.10    7.30
  -2  -6  -5   20.20    9.10
   2   6   5   23.20    9.60
   2   6   5   28.30    9.50
  -3  -6  -5   80.09   13.40
  -3  -6  -5   44.70   12.00
   3   6   5   67.29   12.60
   3   6   5   62.49   13.40
  -4  -6  -5   40.40   14.00
  -4  -6  -5   74.79   13.80
   4   6   5   41.00   11.80
   4   6   5   50.39   16.90
  -5  -6  -5    2.00   11.80
  -5  -6  -5    2.30    9.70
   5   6   5   -5.30   15.20
   5   6   5   -2.60   11.20
  -6  -6  -5   12.00   15.10
   6   6   5  -29.00   12.80
   6   6   5  -37.80   14.60
  -7  -6  -5   69.69   25.60
   7   6   5   83.99   23.80
  -8  -6  -5    9.90   22.30
   8   6   5  -16.10   22.80
   7  -7  -5   -4.40   32.90
  -7   7   5   15.50   27.10
   6  -7  -5   26.30   33.00
  -6   7   5   -6.40   20.10
   5  -7  -5  -25.70   21.50
  -5   7   5   48.90   20.90
   4  -7  -5  131.89   27.00
  -4   7   5  132.19   24.10
   3  -7  -5   38.80   12.10
   3  -7  -5   37.70   18.00
  -3   7   5   39.00   11.10
  -3   7   5   36.70   14.90
   2  -7  -5  835.62   52.19
   2  -7  -5  795.62   45.10
  -2   7   5  849.12   48.70
   1  -7  -5  330.77   24.60
   1  -7  -5  265.67   25.60
  -1   7   5  290.37   24.90
   0  -7  -5   16.70   10.00
   0  -7  -5   24.70   11.10
   0   7   5   -5.70    9.20
  -1  -7  -5  631.14   37.30
  -1  -7  -5  595.64   35.10
   1   7   5  639.34   39.90
  -2  -7  -5   45.90   12.60
  -2  -7  -5   28.00    8.80
   2   7   5   34.30   10.70
   2   7   5   49.10   12.60
  -3  -7  -5  126.49   17.40
  -3  -7  -5   99.39   15.60
   3   7   5  102.59   16.70
   3   7   5  116.59   17.60
  -4  -7  -5  188.58   20.00
  -4  -7  -5  171.58   22.80
   4   7   5  213.58   28.10
   4   7   5  169.28   20.60
  -5  -7  -5  794.82   53.89
  -5  -7  -5  870.41   47.80
   5   7   5  824.52   54.69
   5   7   5  850.31   49.70
  -6  -7  -5   29.20   16.70
   6   7   5   -2.20   15.20
  -7  -7  -5  -16.60   16.70
   7   7   5   12.10   19.70
  -8  -7  -5  105.09   33.20
   8   7   5   85.89   30.40
   7  -8  -5   63.19   42.70
  -7   8   5   64.59   30.70
   6  -8  -5   -1.20   31.10
  -6   8   5   68.09   27.80
   5  -8  -5   -8.20   24.80
  -5   8   5   68.19   24.10
   4  -8  -5  -13.50   18.40
  -4   8   5   16.60   16.60
   3  -8  -5   15.30   12.90
   3  -8  -5  -12.60   15.10
  -3   8   5    7.60   14.00
   2  -8  -5   65.39   15.50
   2  -8  -5   30.00   16.50
  -2   8   5   43.60   14.90
   1  -8  -5  407.46   29.60
   1  -8  -5  381.86   31.00
  -1   8   5  361.26   30.50
   0  -8  -5  717.13   42.90
   0  -8  -5  750.72   43.40
   0   8   5  669.83   44.30
  -1  -8  -5   12.40    9.90
  -1  -8  -5  -10.20    8.50
   1   8   5   13.10   11.90
  -2  -8  -5   88.19   15.50
  -2  -8  -5   80.49   13.40
   2   8   5   91.89   17.50
   2   8   5   70.69   13.00
  -3  -8  -5   87.69   15.60
  -3  -8  -5   94.09   17.10
   3   8   5   95.29   17.20
   3   8   5   76.39   14.90
  -4  -8  -5   70.19   17.80
  -4  -8  -5   81.59   16.40
   4   8   5   51.59   17.40
   4   8   5   39.80   14.30
  -5  -8  -5  126.39   19.50
  -5  -8  -5   68.59   20.20
   5   8   5  119.69   20.10
  -6  -8  -5  102.09   23.50
   6   8   5   54.29   19.80
  -7  -8  -5   66.49   25.30
   7   8   5   40.40   22.00
  -8  -8  -5   17.90   26.60
   8   8   5   21.90   26.20
   6  -9  -5   -0.30   33.70
  -6   9   5   19.30   26.20
   5  -9  -5  -18.50   26.20
  -5   9   5   -7.50   22.10
   4  -9  -5  111.09   30.40
  -4   9   5   35.10   20.90
   3  -9  -5  345.17   31.20
   3  -9  -5  375.46   39.60
  -3   9   5  378.96   35.30
   2  -9  -5   -0.20   13.10
   2  -9  -5    3.90   16.70
  -2   9   5   14.00   14.90
   1  -9  -5  123.79   23.20
   1  -9  -5  147.79   21.70
  -1   9   5  124.19   22.40
   0  -9  -5  790.02   47.60
   0  -9  -5  839.32   48.80
   0   9   5  765.52   49.60
  -1  -9  -5   63.09   15.50
  -1  -9  -5   42.60   12.70
   1   9   5   37.60   15.70
  -2  -9  -5   -0.60    9.00
  -2  -9  -5    6.50   11.90
   2   9   5  -25.10   11.60
   2   9   5   12.50   10.90
  -3  -9  -5  425.96   33.60
  -3  -9  -5  494.85   34.40
   3   9   5  526.35   37.20
   3   9   5  453.55   32.20
  -4  -9  -5  468.35   36.10
  -4  -9  -5  540.95   39.60
   4   9   5  502.05   38.00
  -5  -9  -5  -20.60   12.80
  -5  -9  -5   -4.10   13.10
   5   9   5    3.10   14.20
  -6  -9  -5  131.89   27.90
   6   9   5  112.39   23.80
  -7  -9  -5   76.19   25.80
   7   9   5   57.99   24.40
  -8  -9  -5  -28.50   23.70
   8   9   5    8.20   26.40
   6 -10  -5   14.80   38.40
  -6  10   5   13.90   27.50
   5 -10  -5   49.80   34.70
  -5  10   5   29.70   25.40
   4 -10  -5   48.50   28.00
  -4  10   5  -16.40   20.60
   3 -10  -5   99.99   22.80
   3 -10  -5   98.69   27.00
  -3  10   5   66.39   21.80
   2 -10  -5  166.28   24.70
   2 -10  -5  204.78   31.10
  -2  10   5  141.19   25.30
   1 -10  -5  206.68   28.70
   1 -10  -5  160.88   23.90
  -1  10   5  123.49   23.40
   0 -10  -5  206.98   26.10
   0 -10  -5  222.58   27.00
   0  10   5  279.87   28.90
  -1 -10  -5   10.40   12.10
  -1 -10  -5   23.80   14.60
   1  10   5   22.90   14.80
  -2 -10  -5  175.68   22.00
  -2 -10  -5  203.08   25.70
   2  10   5  153.58   24.90
   2  10   5  197.48   22.50
  -3 -10  -5  214.98   26.70
  -3 -10  -5  206.28   26.00
   3  10   5  254.77   29.40
  -4 -10  -5   73.49   19.20
  -4 -10  -5  104.39   21.10
   4  10   5  112.69   22.60
  -5 -10  -5   12.50   14.20
  -5 -10  -5   -3.60   16.00
   5  10   5   22.70   17.00
  -6 -10  -5  -10.50   18.10
   6  10   5  -29.20   16.30
  -7 -10  -5    5.90   21.70
   7  10   5   13.70   22.60
  -8 -10  -5   -5.80   27.70
   8  10   5   14.00   26.10
   6 -11  -5   -2.70   42.00
  -6  11   5   18.50   30.90
   5 -11  -5   63.99   35.60
  -5  11   5   26.70   26.80
   4 -11  -5   -5.60   29.90
  -4  11   5   60.09   27.50
   3 -11  -5   12.30   24.90
  -3  11   5  -15.60   20.40
   2 -11  -5  223.58   29.90
   2 -11  -5  196.68   33.80
  -2  11   5  275.77   37.50
   1 -11  -5  220.88   29.90
   1 -11  -5  292.77   34.40
  -1  11   5  151.08   27.20
   0 -11  -5   -1.80   16.50
   0 -11  -5  -12.60   15.00
   0  11   5   29.00   15.60
  -1 -11  -5    4.30   13.30
  -1 -11  -5   47.90   19.00
   1  11   5   49.00   17.80
  -2 -11  -5  242.68   34.20
  -2 -11  -5  186.88   27.50
   2  11   5  126.79   25.80
  -3 -11  -5   12.40   15.00
  -3 -11  -5    7.70   15.40
   3  11   5   16.60   17.10
  -4 -11  -5   18.90   17.10
  -4 -11  -5   39.60   18.10
   4  11   5   32.60   20.90
  -5 -11  -5  251.77   31.90
  -5 -11  -5  287.37   38.30
   5  11   5  328.47   37.20
  -6 -11  -5   93.59   26.80
   6  11   5  114.59   28.10
  -7 -11  -5   25.70   26.10
   7  11   5   28.70   25.20
  -8 -11  -5  -10.80   29.10
   8  11   5  -22.90   26.10
   5 -12  -5   -6.20   39.00
  -5  12   5   -7.00   27.70
   4 -12  -5   43.70   33.70
  -4  12   5   23.60   27.10
   3 -12  -5   37.80   30.80
  -3  12   5   18.70   25.90
   2 -12  -5   14.20   19.70
   2 -12  -5    1.00   22.80
  -2  12   5   22.20   24.80
   1 -12  -5    9.90   20.90
   1 -12  -5   28.50   20.20
  -1  12   5   59.49   21.10
   0 -12  -5   27.00   19.30
   0 -12  -5    6.30   17.80
   0  12   5    4.50   17.40
  -1 -12  -5  -26.80   16.00
   1  12   5   13.60   17.30
  -2 -12  -5  191.98   30.70
   2  12   5  160.58   27.70
  -3 -12  -5   79.39   23.80
  -3 -12  -5  125.79   37.00
   3  12   5  105.19   23.60
  -4 -12  -5    7.90   19.10
  -4 -12  -5    8.40   17.50
   4  12   5   39.40   22.50
  -5 -12  -5   26.20   21.70
  -5 -12  -5   30.00   20.70
   5  12   5   16.80   21.70
  -6 -12  -5    7.40   20.90
  -6 -12  -5   19.10   24.80
   6  12   5  -13.20   22.00
  -7 -12  -5   21.50   28.50
   7  12   5    0.40   26.40
   5 -13  -5  -20.00   38.40
  -5  13   5  -18.70   30.10
   4 -13  -5   23.60   34.60
  -4  13   5   13.00   32.50
   3 -13  -5   34.20   32.10
  -3  13   5   24.20   28.50
   2 -13  -5   68.89   24.70
   2 -13  -5   70.49   29.40
  -2  13   5   39.10   25.90
   1 -13  -5  -35.70   21.20
   1 -13  -5  -29.40   19.20
  -1  13   5   17.50   20.30
   0 -13  -5   28.10   20.80
   0  13   5  102.99   24.40
  -1 -13  -5   86.19   24.50
   1  13   5   82.09   22.80
  -2 -13  -5   -3.00   17.60
   2  13   5  -25.90   18.30
  -3 -13  -5    2.00   19.40
   3  13   5  -11.40   19.30
  -4 -13  -5  195.58   32.20
   4  13   5  182.18   33.60
  -5 -13  -5   39.80   23.60
  -5 -13  -5   38.60   24.00
   5  13   5   46.00   25.50
  -6 -13  -5  -40.10   22.10
  -6 -13  -5    4.00   20.90
   6  13   5  -44.40   22.20
  -7 -13  -5  -11.90   27.20
   7  13   5   21.70   28.30
   4 -14  -5   43.60   38.10
  -4  14   5   56.49   37.80
   3 -14  -5   96.99   37.70
  -3  14   5   46.90   35.10
   2 -14  -5   33.80   24.70
   2 -14  -5   10.80   28.70
  -2  14   5  -11.80   24.20
   1 -14  -5   -6.70   22.10
  -1  14   5   26.60   24.70
   0 -14  -5   27.00   23.40
   0  14   5   14.90   21.60
  -1 -14  -5  246.68   37.00
   1  14   5  306.67   38.80
  -2 -14  -5   25.80   21.70
   2  14   5   43.10   24.30
  -3 -14  -5  -15.40   20.90
   3  14   5  -22.10   20.40
  -4 -14  -5   59.49   25.90
   4  14   5  104.59   31.30
  -5 -14  -5    2.60   22.00
   5  14   5   66.79   29.90
  -6 -14  -5    1.70   23.10
   6  14   5   24.00   30.00
  -7 -14  -5   13.50   32.20
   7  14   5    5.30   30.70
   3 -15  -5    0.90   35.30
  -3  15   5    6.90   30.10
   2 -15  -5  -50.69   23.40
  -2  15   5   -4.00   27.30
   1 -15  -5  -25.90   22.00
  -1  15   5   21.70   26.90
   0 -15  -5   -3.50   22.60
   0  15   5   31.60   24.20
  -1 -15  -5   -5.70   22.50
   1  15   5   11.90   23.80
  -2 -15  -5   -5.50   22.70
   2  15   5   35.00   25.40
  -3 -15  -5   84.59   28.90
   3  15   5  132.89   32.10
  -4 -15  -5   -2.50   23.60
   4  15   5   -3.70   26.60
  -5 -15  -5   21.00   24.30
   5  15   5   43.30   32.60
  -6 -15  -5   -3.20   24.60
   6  15   5   42.90   31.70
  -3  16   5   37.10   36.50
   2 -16  -5    3.00   28.00
  -2  16   5    7.20   29.60
   1 -16  -5    3.50   27.80
  -1  16   5   35.00   28.60
   0 -16  -5   47.60   29.60
   0  16   5   55.69   26.20
  -1 -16  -5  -27.20   23.20
   1  16   5  -16.50   22.80
  -2 -16  -5  -25.70   22.90
   2  16   5   15.70   26.10
  -3 -16  -5    7.20   25.90
   3  16   5   28.30   26.50
  -4 -16  -5   11.20   25.80
   4  16   5  -28.60   29.70
  -5 -16  -5   14.90   26.70
   5  16   5  -37.90   30.40
  -6 -16  -5   25.00   29.60
   6  16   5   77.99   40.10
  -2  17   5    3.20   33.50
   1 -17  -5  -23.20   29.40
  -1  17   5   -6.10   30.10
   0 -17  -5   16.90   31.20
   0  17   5   21.40   27.20
  -1 -17  -5  -48.80   23.30
   1  17   5   59.39   31.00
  -2 -17  -5  -14.60   24.70
   2  17   5   19.20   29.00
  -3 -17  -5  -18.80   26.00
   3  17   5    7.70   29.20
  -4 -17  -5   50.79   31.20
   4  17   5  -49.00   32.30
  -5 -17  -5   -4.20   26.00
   5  17   5  -36.10   34.40
   1 -18  -5  -11.50   29.50
  -1  18   5   -9.60   28.40
   0 -18  -5  -31.60   28.60
   0  18   5  -25.70   28.30
  -1 -18  -5   13.90   30.10
   1  18   5    8.70   27.80
  -2 -18  -5   57.39   32.50
   2  18   5  -17.40   28.60
  -3 -18  -5  -12.30   29.20
   3  18   5   -3.70   32.00
  -4 -18  -5   49.80   34.40
   4  18   5    6.30   35.80
   3  16  -6   43.40   36.20
  -3 -16   6   19.60   30.10
   2  16  -6   22.00   32.50
  -2 -16   6   22.00   29.90
   1  16  -6   12.30   32.70
  -1 -16   6   66.49   32.50
   0  16  -6    9.40   31.50
   0 -16   6   32.70   32.10
   4  15  -6   35.00   35.90
  -4 -15   6   35.50   29.70
   3  15  -6  -10.80   32.20
  -3 -15   6   -4.80   28.40
   2  15  -6   25.00   31.00
  -2 -15   6    9.60   26.90
   1  15  -6   30.10   30.00
  -1 -15   6   15.70   29.10
   0  15  -6  -13.60   25.70
   0 -15   6   16.40   27.90
  -1  15  -6    4.00   33.40
   1 -15   6   -8.40   29.10
  -2  15  -6    4.50   34.10
   2 -15   6  -35.50   27.50
   5  14  -6  -56.59   27.60
   5  14  -6   -2.70   32.00
  -5 -14   6  -20.00   25.90
   4  14  -6   12.10   28.10
   4  14  -6  -18.30   28.00
  -4 -14   6  -32.10   23.60
   3  14  -6   44.30   32.80
  -3 -14   6   39.00   28.40
   2  14  -6   23.50   30.20
  -2 -14   6   39.80   28.60
   1  14  -6   48.70   27.60
  -1 -14   6  -13.20   24.50
   0  14  -6    3.90   25.80
   0 -14   6    4.60   26.40
  -1  14  -6    7.80   28.60
   1 -14   6   25.50   27.10
  -2  14  -6   30.10   35.00
   2 -14   6    0.00   27.00
  -3  14  -6  -28.90   31.30
   6  13  -6    3.70   27.40
  -6 -13   6   11.80   25.50
   5  13  -6    3.10   27.30
   5  13  -6   -2.80   29.00
  -5 -13   6   11.40   25.30
   4  13  -6    1.50   29.40
   4  13  -6  -17.50   25.20
  -4 -13   6   -9.80   20.60
   3  13  -6  -24.20   22.10
   3  13  -6  -14.10   28.40
  -3 -13   6   26.10   24.30
   2  13  -6  -23.10   22.60
  -2 -13   6   -3.10   22.90
   1  13  -6   15.50   24.90
  -1 -13   6   -9.50   22.90
   0  13  -6   11.50   24.00
   0 -13   6   -9.60   23.80
  -1  13  -6   29.60   28.30
   1 -13   6   10.10   24.30
  -2  13  -6   33.40   31.40
   2 -13   6   11.00   24.90
  -3  13  -6   14.10   35.60
   6  12  -6   11.20   27.00
  -6 -12   6  -19.40   22.60
   5  12  -6    7.70   26.20
   5  12  -6   23.80   24.60
  -5 -12   6  -16.60   22.60
   4  12  -6   17.30   25.90
   4  12  -6   41.10   25.30
  -4 -12   6   19.70   23.30
   3  12  -6   65.29   24.30
   3  12  -6   68.19   29.90
  -3 -12   6   43.00   25.00
   2  12  -6   53.29   28.20
  -2 -12   6   47.40   26.10
   1  12  -6   21.00   22.20
  -1 -12   6    1.50   22.90
   0  12  -6   16.80   23.40
   0 -12   6  -27.10   20.40
  -1  12  -6   29.60   25.40
   1 -12   6    5.30   23.60
  -2  12  -6    2.40   25.20
   2 -12   6   -7.10   22.50
  -3  12  -6  -14.90   32.60
  -4  12  -6   57.29   39.70
   4 -12   6   55.99   43.30
   7  11  -6  -11.50   29.60
  -7 -11   6  -11.30   33.30
   6  11  -6   -8.70   28.00
  -6 -11   6   20.50   32.00
   5  11  -6    1.60   22.30
   5  11  -6    7.30   24.30
  -5 -11   6   12.50   23.20
   4  11  -6   -0.90   20.90
   4  11  -6   -1.90   23.60
  -4 -11   6   10.00   21.20
   3  11  -6   14.60   17.70
   3  11  -6    4.70   22.10
  -3 -11   6   40.30   24.40
   2  11  -6    4.60   17.10
   2  11  -6   -7.50   20.40
  -2 -11   6  -11.70   20.00
   1  11  -6   11.80   19.10
  -1 -11   6   -8.30   18.10
   0  11  -6   55.59   24.20
   0 -11   6   33.20   21.50
  -1  11  -6   75.39   27.30
   1 -11   6  103.09   26.20
  -2  11  -6   37.20   25.90
   2 -11   6   57.39   25.80
   2 -11   6   46.30   29.80
  -3  11  -6   52.39   33.10
   3 -11   6  -19.10   22.90
   3 -11   6   43.70   29.40
  -4  11  -6   62.09   37.80
   4 -11   6    3.10   30.30
  -5  11  -6    4.50   38.10
   5 -11   6   33.50   43.70
   7  10  -6    7.00   28.40
  -7 -10   6  -11.70   33.10
   6  10  -6   10.90   25.60
  -6 -10   6    2.40   28.40
   5  10  -6   47.50   27.50
   5  10  -6   72.59   25.30
  -5 -10   6   58.19   24.20
   4  10  -6   55.59   22.70
   4  10  -6   71.49   26.10
  -4 -10   6   58.29   23.50
   3  10  -6   11.00   17.70
   3  10  -6   -8.80   19.90
  -3 -10   6    6.50   20.10
   2  10  -6  -10.20   20.20
   2  10  -6    2.80   15.80
  -2 -10   6   27.90   19.50
   1  10  -6   31.20   20.50
   1  10  -6  -10.80   17.50
  -1 -10   6   -0.10   16.80
   0  10  -6   -5.60   17.00
   0 -10   6   23.30   17.60
  -1  10  -6    1.20   16.20
   1 -10   6  -12.20   16.30
   1 -10   6   21.20   19.70
  -2  10  -6   60.99   27.70
   2 -10   6   75.89   25.30
   2 -10   6  108.89   26.00
  -3  10  -6   41.60   26.70
   3 -10   6   73.29   26.60
   3 -10   6   29.60   25.40
  -4  10  -6    2.20   28.00
   4 -10   6   14.10   27.10
  -5  10  -6  -35.50   29.30
   5 -10   6   -8.50   31.80
   7   9  -6   26.70   28.80
  -7  -9   6  -39.00   29.60
   6   9  -6   31.20   23.60
  -6  -9   6   -1.90   26.90
   5   9  -6   99.09   28.70
   5   9  -6   85.89   24.40
  -5  -9   6  123.69   27.50
   4   9  -6   45.90   23.20
   4   9  -6   43.70   19.10
  -4  -9   6    9.70   19.50
   3   9  -6   -9.70   13.90
   3   9  -6    4.30   18.40
  -3  -9   6   18.20   18.70
   2   9  -6   13.60   14.70
   2   9  -6   25.70   18.90
  -2  -9   6   34.20   18.20
   1   9  -6  131.79   19.40
   1   9  -6  102.69   22.10
  -1  -9   6  126.69   23.00
   0   9  -6   37.80   19.00
   0  -9   6   88.99   27.80
   0  -9   6   51.19   19.00
  -1   9  -6   28.50   19.70
   1  -9   6   48.60   18.70
   1  -9   6   80.09   20.60
  -2   9  -6  167.38   31.90
   2  -9   6  225.68   29.90
   2  -9   6  210.58   32.40
  -3   9  -6   85.69   29.50
   3  -9   6   67.39   27.00
   3  -9   6  112.79   24.10
  -4   9  -6  -24.40   22.80
   4  -9   6    1.10   26.80
  -5   9  -6   36.00   28.10
   5  -9   6   -4.80   28.60
  -6   9  -6   24.00   33.60
   6  -9   6   33.60   33.30
   7   8  -6  -10.50   24.10
  -7  -8   6  -17.40   27.00
   6   8  -6   21.50   24.00
  -6  -8   6   31.70   26.80
   5   8  -6   28.60   19.20
   5   8  -6   59.99   21.80
  -5  -8   6   17.70   20.20
   4   8  -6    8.90   16.10
   4   8  -6   19.60   17.70
  -4  -8   6   11.10   17.60
   3   8  -6  101.89   23.60
   3   8  -6  108.39   19.30
  -3  -8   6  122.29   22.90
   2   8  -6   48.80   13.40
   2   8  -6   -8.10   16.20
  -2  -8   6   27.00   16.20
   1   8  -6   28.60   11.60
   1   8  -6   40.10   17.30
  -1  -8   6   82.39   18.30
   0   8  -6  114.69   24.30
   0  -8   6  201.88   25.00
   0  -8   6  169.48   21.90
  -1   8  -6   50.99   20.70
   1  -8   6   53.99   16.70
   1  -8   6   59.79   17.80
  -2   8  -6   16.10   17.60
   2  -8   6   14.50   17.20
   2  -8   6    9.50   14.10
  -3   8  -6   17.40   19.60
   3  -8   6   12.70   15.20
   3  -8   6   19.60   20.70
  -4   8  -6    7.40   23.30
   4  -8   6  -29.10   20.50
  -5   8  -6  -29.30   21.40
   5  -8   6   28.10   26.50
  -6   8  -6  -15.00   27.10
   6  -8   6   22.10   31.60
   8   7  -6   11.60   28.20
  -8  -7   6   51.09   34.70
   7   7  -6   21.80   25.20
  -7  -7   6  -26.90   26.40
   6   7  -6   87.69   26.90
  -6  -7   6   69.79   27.20
   5   7  -6  186.98   27.70
   5   7  -6  154.48   28.30
  -5  -7   6  130.09   26.60
   4   7  -6   -2.60   13.40
   4   7  -6   15.80   16.30
  -4  -7   6   12.90   14.30
   3   7  -6   27.60   13.00
   3   7  -6   16.50   15.40
  -3  -7   6   24.90   13.80
   2   7  -6   84.19   19.90
   2   7  -6   90.19   15.00
  -2  -7   6  134.49   21.60
   1   7  -6   28.70    9.90
   1   7  -6  -14.40   13.10
  -1  -7   6   10.50   14.10
  -1  -7   6    6.50   11.30
   0   7  -6  446.66   26.80
   0   7  -6  415.66   36.60
   0  -7   6  444.16   34.00
   0  -7   6  422.66   32.40
  -1   7  -6  726.43   53.69
   1  -7   6  831.52   48.70
   1  -7   6  785.02   48.40
  -2   7  -6  156.98   27.50
   2  -7   6  180.58   24.70
   2  -7   6  262.87   28.90
  -3   7  -6    8.30   16.00
   3  -7   6   -6.90   17.50
   3  -7   6   17.70   14.20
  -4   7  -6    8.90   20.20
   4  -7   6   51.89   23.40
  -5   7  -6   35.70   24.10
   5  -7   6   26.80   24.50
  -6   7  -6    8.40   25.60
   6  -7   6   33.90   31.60
   8   6  -6    6.70   29.80
  -8  -6   6  -20.60   31.00
   7   6  -6  -15.20   22.10
  -7  -6   6  -19.30   26.00
   6   6  -6   -6.10   18.40
  -6  -6   6   -3.20   21.20
   5   6  -6   39.40   19.00
  -5  -6   6   22.30   17.10
  -5  -6   6   -5.00   14.60
   4   6  -6   77.69   18.80
   4   6  -6   28.30   15.30
  -4  -6   6   35.50   14.90
   3   6  -6    5.30   10.90
   3   6  -6   10.00   13.20
  -3  -6   6  -11.50   10.30
   2   6  -6  152.08   22.80
   2   6  -6  125.89   16.30
  -2  -6   6  138.99   14.20
  -2  -6   6  127.99   19.80
   1   6  -6  170.68   15.30
   1   6  -6  119.89   21.60
  -1  -6   6  219.68   22.10
  -1  -6   6  176.18   16.90
   0   6  -6   23.60    7.40
   0   6  -6    5.50   11.30
   0  -6   6   28.50   12.90
   0  -6   6   37.50   14.50
  -1   6  -6    3.40   13.80
   1  -6   6    8.30   13.30
   1  -6   6   17.50   12.20
  -2   6  -6   27.60   14.80
   2  -6   6  -27.40    9.70
   2  -6   6   15.10   15.30
  -3   6  -6    3.40   13.70
   3  -6   6   -0.90   12.80
   3  -6   6   34.60   17.00
  -4   6  -6   14.00   17.00
   4  -6   6  -14.60   17.50
  -5   6  -6  121.59   27.70
   5  -6   6   90.59   25.70
  -6   6  -6   16.00   24.80
   6  -6   6   35.60   27.80
  -7   6  -6   -5.80   26.60
   7  -6   6  -43.30   29.00
   8   5  -6  -20.60   23.60
  -8  -5   6   46.90   36.00
   7   5  -6   48.20   25.20
  -7  -5   6  104.89   34.30
   6   5  -6  151.18   27.90
  -6  -5   6  108.79   29.70
   5   5  -6   16.80   16.30
  -5  -5   6   24.50   19.10
   4   5  -6   42.00   15.10
   4   5  -6   95.49   19.40
  -4  -5   6   50.09   14.50
   3   5  -6   51.99   10.80
   3   5  -6   47.10   13.60
   3   5  -6   47.60   14.50
  -3  -5   6   63.89   14.70
   2   5  -6    5.80    8.20
   2   5  -6   -3.20   10.80
  -2  -5   6   -5.90    9.30
  -2  -5   6   -1.70    7.90
   1   5  -6  200.58   15.50
   1   5  -6  119.89   21.00
  -1  -5   6  192.58   16.60
  -1  -5   6  185.38   20.10
   0   5  -6 2600.44  124.79
   0   5  -6 2500.15  112.19
   0  -5   6 2479.25  117.19
   0  -5   6 2584.54  119.39
  -1   5  -6  228.28   27.00
  -1   5  -6  251.97   15.20
   1  -5   6  283.37   22.80
   1  -5   6  247.68   26.10
  -2   5  -6   12.30   12.30
   2  -5   6   -3.30    9.90
   2  -5   6    3.70   12.70
  -3   5  -6   48.10   15.60
   3  -5   6   56.49   19.30
   3  -5   6   58.09   14.70
  -4   5  -6   24.20   16.60
   4  -5   6   43.60   18.30
  -5   5  -6  -27.50   17.10
   5  -5   6   -2.20   19.20
  -6   5  -6  -13.70   20.80
   6  -5   6   -8.00   22.50
  -7   5  -6   38.10   27.80
   7  -5   6  132.19   38.70
   8   4  -6   -5.80   24.20
  -8  -4   6   23.60   33.80
   7   4  -6   32.90   23.90
  -7  -4   6   19.30   27.40
   6   4  -6   24.80   19.20
  -6  -4   6    8.30   21.90
   5   4  -6  319.77   40.00
   5   4  -6  318.17   32.10
  -5  -4   6  337.17   36.30
   4   4  -6   15.50   10.10
   4   4  -6  -11.70   10.80
   4   4  -6   14.70   12.10
  -4  -4   6   -3.20    9.40
   3   4  -6  513.05   32.30
   3   4  -6  488.05   34.60
   3   4  -6  493.35   29.70
  -3  -4   6  504.85   32.60
   2   4  -6  213.18   22.40
   2   4  -6  199.48   17.80
  -2  -4   6  228.68   18.40
  -2  -4   6  217.88   19.80
   1   4  -6   14.30    9.50
   1   4  -6    8.60   10.40
   1   4  -6   24.50    7.10
  -1  -4   6   15.20    8.50
   0   4  -6  967.60   46.00
   0   4  -6 1145.49   59.59
   0   4  -6  990.40   52.09
   0  -4   6  978.20   51.39
  -1   4  -6   56.49   12.00
  -1   4  -6   52.99   14.50
   1  -4   6   55.49   14.30
  -2   4  -6  174.78   20.90
  -2   4  -6  203.98   19.60
   2  -4   6  146.29   23.70
  -3   4  -6  187.98   23.60
   3  -4   6  204.08   26.00
  -4   4  -6  123.49   23.00
   4  -4   6  197.38   27.30
   4  -4   6  143.19   25.00
  -5   4  -6  114.89   25.90
   5  -4   6   91.49   25.30
  -6   4  -6   52.39   24.60
   6  -4   6   17.40   24.60
  -7   4  -6   16.30   25.80
   7  -4   6   77.19   34.80
   8   3  -6   43.90   30.40
  -8  -3   6   54.19   38.50
   7   3  -6   70.09   25.40
  -7  -3   6  128.59   34.30
   6   3  -6   37.70   18.50
   6   3  -6   64.69   20.20
  -6  -3   6   94.69   27.20
   5   3  -6   -1.90   12.00
   5   3  -6   -8.60   10.20
  -5  -3   6   -8.50   14.10
   4   3  -6   54.69   14.80
   4   3  -6   76.19   14.30
   4   3  -6   58.19   14.80
  -4  -3   6   92.49   15.00
   3   3  -6   92.69   14.10
   3   3  -6  104.19   16.60
   3   3  -6   98.89   15.10
  -3  -3   6  100.29   14.00
   2   3  -6  551.44   32.40
   2   3  -6  618.14   35.90
   2   3  -6  595.84   33.70
   2   3  -6  570.44   32.10
   1   3  -6 1901.81   90.39
   1   3  -6 1900.91   86.79
   1   3  -6 1911.31   93.59
  -1  -3   6 1946.01   89.29
   0   3  -6    2.60    8.30
   0   3  -6    4.80    3.90
   0   3  -6    5.60    9.80
   0  -3   6   -2.10    6.70
  -1   3  -6   96.19   14.00
  -1   3  -6  120.09   17.10
   1  -3   6   76.79   13.90
  -2   3  -6  184.58   19.90
  -2   3  -6  197.08   18.10
   2  -3   6  140.39   21.80
  -3   3  -6   11.70   11.60
  -3   3  -6   16.20    9.80
   3  -3   6    5.90   12.10
  -4   3  -6   27.10   14.20
   4  -3   6    9.10   14.70
  -5   3  -6   47.70   18.60
   5  -3   6   67.49   21.40
  -6   3  -6   34.30   21.60
   6  -3   6   43.10   24.30
  -7   3  -6  -25.50   21.60
   7  -3   6   -7.30   26.90
   8   2  -6   64.39   30.40
  -8  -2   6    9.90   32.80
   7   2  -6   23.80   23.00
  -7  -2   6   37.30   28.50
   6   2  -6   90.69   22.30
   6   2  -6   69.19   21.20
  -6  -2   6  134.69   28.80
   5   2  -6   97.49   18.40
   5   2  -6   89.99   18.70
  -5  -2   6  128.99   24.40
   4   2  -6   54.29   13.50
   4   2  -6   71.69   15.20
  -4  -2   6   52.49   12.20
  -4  -2   6   74.19   17.50
   3   2  -6   56.49   12.20
   3   2  -6   69.89   13.10
   3   2  -6   54.59   11.00
   3   2  -6   62.09   12.10
   2   2  -6  481.85   28.40
   2   2  -6  466.15   29.80
   2   2  -6  505.55   29.00
   2   2  -6  501.45   29.20
   1   2  -6 1949.60   89.49
   1   2  -6 2113.89   94.99
   1   2  -6 1952.60   92.59
  -1  -2   6 1937.11   92.19
   0   2  -6  446.66   21.70
   0   2  -6  478.55   27.90
   0   2  -6  486.95   32.90
   0  -2   6  425.36   27.10
  -1   2  -6   14.40    7.80
  -1   2  -6   14.10    8.50
   1  -2   6   14.20    9.30
  -2   2  -6  400.96   27.70
  -2   2  -6  404.56   25.30
   2  -2   6  363.66   29.40
  -3   2  -6  211.38   18.10
  -3   2  -6  163.18   20.60
  -3   2  -6  186.78   14.20
   3  -2   6  164.88   24.50
  -4   2  -6   29.40   13.60
  -4   2  -6   28.00   11.60
   4  -2   6   35.00   16.20
  -5   2  -6  383.36   36.70
   5  -2   6  436.26   39.40
  -6   2  -6  150.98   30.00
   6  -2   6  262.87   38.70
  -7   2  -6   15.60   23.10
   7  -2   6  -15.80   26.00
  -8   2  -6  -15.80   25.60
   8  -2   6   -0.70   32.50
   8   1  -6   85.39   31.90
  -8  -1   6   46.60   36.30
   7   1  -6   11.00   21.60
   7   1  -6   30.70   24.00
  -7  -1   6   70.19   32.70
   6   1  -6   67.29   19.80
   6   1  -6   60.39   21.00
  -6  -1   6   48.40   24.00
   5   1  -6   32.90   14.60
   5   1  -6   28.60   15.30
  -5  -1   6   37.40   17.80
   4   1  -6   21.90   12.10
   4   1  -6   62.19   13.70
  -4  -1   6   36.00   15.30
   3   1  -6  116.19   13.60
   3   1  -6  142.09   16.00
   3   1  -6  146.29   16.60
   3   1  -6  112.79   15.60
   2   1  -6  216.28   17.30
   2   1  -6  200.18   17.10
   2   1  -6  210.28   17.00
   2   1  -6  216.18   17.10
   1   1  -6  287.77   18.00
   1   1  -6  301.47   20.30
   1   1  -6  291.97   20.10
   1   1  -6  315.57   20.90
   0   1  -6  436.76   25.00
   0   1  -6  356.06   28.10
   0  -1   6  386.36   25.10
   0  -1   6  421.66   20.10
  -1   1  -6  688.93   36.90
  -1   1  -6  725.33   39.20
   1  -1   6  686.43   38.60
  -2   1  -6   75.79   11.30
  -2   1  -6   63.09   12.60
   2  -1   6   54.59   13.20
  -3   1  -6  218.78   21.50
  -3   1  -6  191.18   17.30
   3  -1   6  168.58   24.20
   3  -1   6  219.28   14.10
  -4   1  -6   51.39   12.20
  -4   1  -6   58.49   15.50
   4  -1   6   60.89   10.40
   4  -1   6   57.59   18.70
  -5   1  -6  154.98   25.00
   5  -1   6  151.48   27.80
  -6   1  -6   29.80   18.70
   6  -1   6  -15.50   19.10
  -7   1  -6    2.80   20.50
   7  -1   6    1.60   26.70
  -8   1  -6   -6.80   24.90
   8  -1   6   61.59   37.10
   8   0  -6   18.60   28.20
   8   0  -6  -29.30   30.30
  -8   0   6   -7.00   35.70
   7   0  -6   26.10   24.30
   7   0  -6   37.50   26.90
  -7   0   6   37.70   28.90
   6   0  -6   34.70   18.30
   6   0  -6   49.30   22.10
  -6   0   6   22.20   24.60
   5   0  -6   50.99   16.20
   5   0  -6   70.19   19.10
  -5   0   6   43.10   18.90
   4   0  -6    9.90    7.80
   4   0  -6   10.40    9.80
   4   0  -6   13.70   11.50
  -4   0   6    3.30   11.60
   3   0  -6 1229.88   62.19
   3   0  -6 1212.08   60.99
   3   0  -6 1155.68   57.79
  -3   0   6 1187.68   62.29
   2   0  -6 1818.42   88.89
   2   0  -6 1842.72   86.99
   2   0  -6 1955.40   87.99
   2   0  -6 1908.01   87.29
   1   0  -6   13.20    7.10
   1   0  -6    0.00    6.30
   1   0  -6    9.80    5.70
   1   0  -6    2.60    5.10
   0   0  -6   64.09   10.00
   0   0  -6   41.90   11.20
   0   0   6   58.89    6.50
   0   0   6   43.60    9.40
  -1   0  -6  557.54   31.30
  -1   0  -6  581.54   32.40
   1   0   6  584.84   33.00
  -2   0  -6   38.80    9.40
  -2   0  -6   34.60    8.70
   2   0   6   31.20   10.90
   2   0   6   38.40    4.80
  -3   0  -6   16.10    7.30
  -3   0  -6   13.50    9.50
   3   0   6   21.00   14.10
   3   0   6   41.50    6.60
  -4   0  -6 2168.08  101.19
  -4   0  -6 2234.08  108.79
   4   0   6 2210.78  100.49
   4   0   6 2188.58  112.19
  -5   0  -6  233.58   27.90
   5   0   6  236.08   21.90
   5   0   6  212.88   31.80
  -6   0  -6   11.80   17.70
   6   0   6    1.60   20.20
  -7   0  -6    1.90   20.30
   7   0   6  -28.80   22.40
  -8   0  -6    1.50   24.10
   8   0   6  -15.70   30.90
   8  -1  -6   37.00   28.50
   8  -1  -6    8.80   34.10
  -8   1   6   10.10   35.50
   7  -1  -6   15.00   21.90
   7  -1  -6    6.70   26.30
  -7   1   6  -46.50   22.50
   6  -1  -6    1.00   20.70
   6  -1  -6    6.70   16.90
  -6   1   6  -37.30   16.80
   5  -1  -6    5.00   12.50
   5  -1  -6   29.30   17.20
  -5   1   6   -7.70   13.60
   4  -1  -6  -11.30    9.40
   4  -1  -6  -12.50   10.20
  -4   1   6    2.40   11.20
   3  -1  -6   69.49   14.90
   3  -1  -6   49.40    9.80
   3  -1  -6   59.19   12.50
  -3   1   6   71.19   13.30
   2  -1  -6    3.60    6.80
   2  -1  -6    0.20    5.40
   2  -1  -6    6.90    7.20
   2  -1  -6   -0.60    6.80
   1  -1  -6 1506.95   69.59
   1  -1  -6 1487.05   70.99
   1  -1  -6 1481.45   67.69
  -1   1   6 1422.86   68.59
   0  -1  -6  123.59   14.60
   0  -1  -6  160.58   13.80
   0   1   6  199.48   12.10
   0   1   6  148.49   15.00
  -1  -1  -6   93.29   11.40
  -1  -1  -6  102.19   11.30
   1   1   6  104.49    7.50
   1   1   6   85.19   12.90
  -2  -1  -6  581.24   33.40
  -2  -1  -6  583.54   31.80
   2   1   6  606.64   35.40
   2   1   6  580.54   28.40
  -3  -1  -6    5.20    6.60
  -3  -1  -6    7.80    8.60
   3   1   6    2.80    5.20
   3   1   6   16.10   11.20
  -4  -1  -6    6.30   10.50
  -4  -1  -6   -2.70    8.10
   4   1   6   -8.60   13.40
   4   1   6    2.90    7.00
  -5  -1  -6    8.30   12.40
   5   1   6   16.00   16.50
   5   1   6   -6.30    8.60
  -6  -1  -6   62.19   20.40
   6   1   6   58.99   23.30
  -7  -1  -6  -14.70   19.40
   7   1   6   57.49   28.00
  -8  -1  -6   13.40   25.00
   8   1   6   56.49   36.80
   8  -2  -6   37.30   35.40
   8  -2  -6   25.90   28.30
  -8   2   6   13.30   28.10
   7  -2  -6   51.19   29.90
   7  -2  -6   28.80   23.70
  -7   2   6   48.00   29.30
   6  -2  -6   -6.10   16.30
   6  -2  -6   10.00   22.00
  -6   2   6    9.00   20.30
   5  -2  -6   35.60   15.50
   5  -2  -6   35.20   20.10
  -5   2   6   22.40   15.10
   4  -2  -6  954.00   56.09
   4  -2  -6 1071.59   61.29
  -4   2   6 1013.10   56.59
   3  -2  -6  834.12   50.59
   3  -2  -6  858.01   44.30
   3  -2  -6  903.01   48.60
  -3   2   6  933.61   48.00
   2  -2  -6   75.89   11.70
   2  -2  -6   83.99   14.20
  -2   2   6   90.39   13.70
  -2   2   6  103.79   12.40
   1  -2  -6  142.59   10.70
   1  -2  -6  171.38   15.80
   1  -2  -6  139.89   13.60
  -1   2   6  147.79   13.10
   0  -2  -6  493.25   28.80
   0  -2  -6  498.45   28.10
   0  -2  -6  454.05   26.90
   0   2   6  535.85   26.80
  -1  -2  -6  209.48   16.40
  -1  -2  -6  200.08   15.10
   1   2   6  210.28   17.70
   1   2   6  237.48   14.70
  -2  -2  -6   24.20    7.70
  -2  -2  -6   10.60    6.60
   2   2   6    8.30    8.60
   2   2   6   21.00    5.40
  -3  -2  -6 2152.38  104.19
  -3  -2  -6 2187.88  101.09
   3   2   6 2177.88   99.19
   3   2   6 2273.37  106.29
  -4  -2  -6 1083.79   54.69
  -4  -2  -6 1181.68   61.89
   4   2   6  987.80   65.19
   4   2   6 1153.58   55.09
  -5  -2  -6   33.20   14.70
   5   2   6   19.10   10.90
   5   2   6   -1.60   15.30
  -6  -2  -6   36.20   18.00
   6   2   6  -10.60   19.10
   6   2   6   16.50   13.00
  -7  -2  -6   44.10   21.60
   7   2   6   80.19   30.90
  -8  -2  -6    5.00   23.00
   8   2   6  -37.70   29.90
   8  -3  -6  -34.60   33.70
  -8   3   6  -24.30   25.20
   7  -3  -6   16.80   29.20
  -7   3   6  -14.50   29.70
  -7   3   6   12.30   23.90
   6  -3  -6   14.30   17.90
   6  -3  -6   17.80   23.30
  -6   3   6   -0.20   18.30
  -6   3   6   -9.90   16.90
   5  -3  -6   10.00   14.30
   5  -3  -6   43.80   20.90
  -5   3   6   14.60   15.40
   4  -3  -6  603.64   39.50
   4  -3  -6  532.15   42.40
  -4   3   6  582.84   37.90
   3  -3  -6   27.90   13.10
   3  -3  -6   14.50    7.80
  -3   3   6   20.00   11.90
  -3   3   6    8.50    8.10
   2  -3  -6 2315.17  105.69
   2  -3  -6 2301.27  110.49
  -2   3   6 2348.47  104.59
  -2   3   6 2286.17  108.29
   1  -3  -6  149.29   15.60
   1  -3  -6  144.19   13.60
  -1   3   6  134.19   13.20
   0  -3  -6 1245.48   62.69
   0  -3  -6 1358.66   64.19
   0   3   6 1305.67   62.19
  -1  -3  -6  584.34   32.80
  -1  -3  -6  603.94   30.10
   1   3   6  597.84   32.20
   1   3   6  548.65   33.30
  -2  -3  -6  181.48   15.90
  -2  -3  -6  171.68   15.40
   2   3   6  153.88   16.90
   2   3   6  198.28   13.60
  -3  -3  -6  391.56   23.80
  -3  -3  -6  333.57   25.60
   3   3   6  343.47   27.30
   3   3   6  357.56   21.90
  -4  -3  -6   10.30    7.80
  -4  -3  -6   20.70   11.40
   4   3   6   28.60    9.70
   4   3   6   29.00   15.90
  -5  -3  -6   88.29   19.30
   5   3   6  121.99   17.50
   5   3   6  110.99   24.50
  -6  -3  -6   10.50   16.20
   6   3   6   -3.30   17.70
   6   3   6    4.80   13.60
  -7  -3  -6  127.49   28.90
   7   3   6  143.59   33.20
  -8  -3  -6   12.60   24.90
   8   3   6  -15.70   32.00
   7  -4  -6   25.70   30.20
  -7   4   6    0.70   22.80
   6  -4  -6  -10.90   25.60
  -6   4   6    3.10   19.00
  -6   4   6   -0.90   20.20
   5  -4  -6  193.98   33.70
  -5   4   6  339.07   31.10
  -5   4   6  245.68   31.40
   4  -4  -6  438.06   37.90
  -4   4   6  397.26   29.60
  -4   4   6  346.07   32.30
   3  -4  -6  156.08   15.30
   3  -4  -6  165.88   23.00
  -3   4   6  191.58   21.30
  -3   4   6  139.19   16.10
   2  -4  -6  224.78   22.40
   2  -4  -6  201.28   17.80
  -2   4   6  257.97   20.50
   1  -4  -6   38.60   10.70
   1  -4  -6   39.10    9.20
  -1   4   6   16.50    8.40
   0  -4  -6    5.60    7.70
   0  -4  -6    1.50    6.50
   0   4   6   16.20    7.70
  -1  -4  -6  139.29   10.90
  -1  -4  -6  150.18   14.60
   1   4   6  145.19   16.00
   1   4   6  122.89   15.50
  -2  -4  -6 2833.72  128.59
  -2  -4  -6 2802.52  127.49
   2   4   6 2807.82  126.59
   2   4   6 2826.52  130.09
  -3  -4  -6  195.38   19.80
  -3  -4  -6  224.68   18.70
   3   4   6  231.68   22.40
   3   4   6  238.48   17.90
  -4  -4  -6   16.60   11.20
  -4  -4  -6   13.50    9.30
   4   4   6    1.00    7.90
   4   4   6   24.10   16.20
  -5  -4  -6  138.99   18.10
  -5  -4  -6  126.09   22.50
   5   4   6  151.38   19.90
   5   4   6  178.78   29.40
  -6  -4  -6    2.70   14.70
   6   4   6    6.20   12.70
   6   4   6   -7.00   18.80
  -7  -4  -6  -10.60   18.10
   7   4   6   16.60   24.50
   7   4   6   -1.50   17.10
  -8  -4  -6   11.90   23.60
   8   4   6   -1.70   32.30
   7  -5  -6    9.50   31.00
  -7   5   6  -14.50   21.30
   6  -5  -6   37.50   28.60
  -6   5   6   28.20   22.40
   5  -5  -6  208.98   35.90
  -5   5   6  166.78   26.60
   4  -5  -6   26.10   18.40
  -4   5   6   -2.40   13.60
  -4   5   6    6.10   11.10
   3  -5  -6  438.36   28.30
   3  -5  -6  472.85   38.20
  -3   5   6  522.95   35.10
  -3   5   6  485.35   29.00
   2  -5  -6   -4.30    7.60
   2  -5  -6    6.30   11.00
  -2   5   6    7.70    9.20
   1  -5  -6  956.00   48.30
   1  -5  -6  933.41   51.69
  -1   5   6  915.21   49.20
   0  -5  -6   23.00    9.60
   0  -5  -6   23.30    8.70
   0   5   6   25.20   10.30
  -1  -5  -6  477.15   28.00
   1   5   6  346.67   28.40
   1   5   6  509.25   30.00
  -2  -5  -6  730.63   38.40
  -2  -5  -6  717.73   39.90
   2   5   6  725.53   39.10
   2   5   6  732.53   41.60
  -3  -5  -6   51.69   12.30
  -3  -5  -6   43.10   10.50
   3   5   6   65.79   14.60
   3   5   6   51.99   10.70
  -4  -5  -6   53.89   14.90
  -4  -5  -6   93.39   14.90
   4   5   6  114.09   15.30
   4   5   6   94.99   20.90
  -5  -5  -6  121.89   21.30
  -5  -5  -6  117.89   17.40
   5   5   6  111.89   17.90
   5   5   6  128.69   26.60
  -6  -5  -6  205.98   31.90
   6   5   6  209.08   26.00
   6   5   6  174.08   31.50
  -7  -5  -6   -7.10   18.00
   7   5   6    8.20   23.90
   7   5   6    1.40   18.70
  -8  -5  -6   15.20   25.70
   7  -6  -6  -19.10   32.10
  -7   6   6   13.40   25.50
   6  -6  -6   -5.80   26.40
  -6   6   6   65.79   24.40
   5  -6  -6   42.90   23.70
  -5   6   6   55.19   21.00
   4  -6  -6  254.07   33.70
  -4   6   6  179.18   26.10
   3  -6  -6  294.37   23.70
   3  -6  -6  296.77   32.00
  -3   6   6  312.87   25.50
  -3   6   6  353.36   29.90
   2  -6  -6    7.40   12.90
   2  -6  -6    9.60    9.30
  -2   6   6   -3.70    9.30
   1  -6  -6  212.78   18.90
   1  -6  -6  220.78   22.90
  -1   6   6  230.08   20.30
   0  -6  -6  114.49   15.30
   0  -6  -6  111.29   17.30
   0   6   6  160.98   19.90
  -1  -6  -6  710.03   39.70
  -1  -6  -6  738.33   40.40
   1   6   6  681.03   42.40
  -2  -6  -6  141.49   14.30
  -2  -6  -6  110.09   15.00
   2   6   6  128.69   17.00
   2   6   6  117.79   17.20
  -3  -6  -6  159.98   18.50
  -3  -6  -6  257.67   21.60
   3   6   6  214.28   22.70
   3   6   6  224.18   19.60
  -4  -6  -6  118.39   19.10
  -4  -6  -6   75.99   14.60
   4   6   6   85.09   14.60
   4   6   6  102.89   20.30
  -5  -6  -6   81.59   16.00
  -5  -6  -6   65.49   19.50
   5   6   6  113.39   27.10
   5   6   6   95.39   17.10
  -6  -6  -6   41.30   19.40
   6   6   6   84.29   19.40
   6   6   6   27.90   21.10
  -7  -6  -6   10.30   18.80
   7   6   6  -23.00   20.50
   7   6   6   21.50   19.70
  -8  -6  -6   21.30   27.50
   8   6   6   20.80   27.50
   7  -7  -6  -48.60   30.10
  -7   7   6  -14.80   25.50
   6  -7  -6   39.40   31.60
  -6   7   6  133.09   30.30
   5  -7  -6    3.80   23.60
  -5   7   6   15.90   20.20
   4  -7  -6  176.38   31.60
  -4   7   6  181.28   27.30
   3  -7  -6   37.30   12.70
   3  -7  -6   39.70   19.30
  -3   7   6   32.70   15.40
   2  -7  -6  201.58   20.00
   2  -7  -6  189.28   26.10
  -2   7   6  179.98   23.20
   1  -7  -6    4.60   11.00
   1  -7  -6    5.10    9.70
  -1   7   6   15.20   10.80
   0  -7  -6  297.87   25.10
   0  -7  -6  288.27   23.60
   0   7   6  283.17   27.60
  -1  -7  -6 1751.82   83.29
  -1  -7  -6 1648.94   82.09
   1   7   6 1669.53   85.39
  -2  -7  -6   -5.90    8.30
  -2  -7  -6    0.60    7.30
   2   7   6    6.40   10.10
   2   7   6    7.10   10.00
  -3  -7  -6   37.30   11.40
  -3  -7  -6   33.20   12.20
   3   7   6   43.80   12.40
   3   7   6   40.70   13.20
  -4  -7  -6  235.48   22.30
  -4  -7  -6  220.28   25.30
   4   7   6  242.28   23.40
   4   7   6  240.78   27.40
  -5  -7  -6  115.79   18.20
  -5  -7  -6  114.29   21.60
   5   7   6   83.99   24.80
   5   7   6   73.09   18.00
  -6  -7  -6   26.60   17.00
   6   7   6    5.10   19.70
   6   7   6  -24.70   14.50
  -7  -7  -6  110.49   29.10
   7   7   6  117.69   26.20
  -8  -7  -6  154.48   36.80
   8   7   6  245.68   37.20
   7  -8  -6   12.80   38.70
  -7   8   6   -8.00   27.50
   6  -8  -6   15.70   30.60
  -6   8   6   19.20   23.70
   5  -8  -6  114.09   33.40
  -5   8   6   63.09   24.40
   4  -8  -6  169.98   32.60
  -4   8   6   75.39   23.00
   3  -8  -6    1.50   18.70
   3  -8  -6    8.20   12.70
  -3   8   6  -16.80   13.70
   2  -8  -6   52.69   15.00
   2  -8  -6   44.60   18.90
  -2   8   6   87.59   17.70
   1  -8  -6   67.99   15.40
   1  -8  -6   67.09   17.90
  -1   8   6   68.09   16.80
   0  -8  -6  120.39   18.90
   0  -8  -6  133.89   20.90
   0   8   6  134.39   22.20
  -1  -8  -6    4.90   11.00
  -1  -8  -6    1.00    9.80
   1   8   6  -10.10   10.10
  -2  -8  -6  121.39   19.00
  -2  -8  -6  112.59   15.00
   2   8   6  152.28   22.20
   2   8   6  161.38   20.10
  -3  -8  -6  381.66   29.90
  -3  -8  -6  421.56   30.70
   3   8   6  426.66   32.60
   3   8   6  439.96   32.00
  -4  -8  -6  103.79   19.20
  -4  -8  -6   75.89   16.50
   4   8   6   99.29   18.10
   4   8   6   89.79   20.40
  -5  -8  -6   46.70   18.10
  -5  -8  -6   61.79   15.80
   5   8   6   50.29   16.30
   5   8   6   57.89   24.50
  -6  -8  -6   30.80   19.50
   6   8   6   45.80   18.40
  -7  -8  -6   15.70   20.90
   7   8   6   27.60   21.80
  -8  -8  -6   44.40   28.90
   8   8   6  -52.79   23.20
   6  -9  -6  -12.30   36.40
  -6   9   6  -15.50   25.50
   5  -9  -6   42.10   32.40
  -5   9   6   -2.50   22.00
   4  -9  -6   43.50   26.30
  -4   9   6   44.60   20.50
   3  -9  -6   13.70   14.30
   3  -9  -6    6.60   20.00
  -3   9   6    5.60   17.10
   2  -9  -6   51.29   17.20
   2  -9  -6   69.19   22.10
  -2   9   6   72.29   18.60
   1  -9  -6  372.06   34.40
   1  -9  -6  444.36   33.30
  -1   9   6  390.16   35.70
   0  -9  -6  914.01   54.99
   0  -9  -6  969.60   55.79
   0   9   6  970.60   57.29
  -1  -9  -6    1.90   10.80
  -1  -9  -6  -15.30   10.80
   1   9   6   -1.30   12.50
  -2  -9  -6  108.49   15.00
  -2  -9  -6  147.99   22.10
   2   9   6   76.29   16.60
   2   9   6   64.99   17.90
  -3  -9  -6  405.26   30.30
  -3  -9  -6  344.87   30.10
   3   9   6  396.26   33.30
   3   9   6  344.67   30.30
  -4  -9  -6   -1.40   12.80
  -4  -9  -6  -14.40   11.50
   4   9   6   -4.20   14.90
   4   9   6    9.30   14.20
  -5  -9  -6  -14.00   12.10
  -5  -9  -6   10.40   16.30
   5   9   6    8.70   14.60
  -6  -9  -6  269.37   35.90
   6   9   6  201.08   29.20
  -7  -9  -6  111.99   30.00
   7   9   6  110.89   28.30
  -8  -9  -6   20.70   26.60
   8   9   6   16.60   28.50
   6 -10  -6  105.29   46.60
  -6  10   6   21.20   27.30
   5 -10  -6    0.50   32.80
  -5  10   6   23.70   25.30
   4 -10  -6   -7.00   27.90
  -4  10   6    7.60   20.60
   3 -10  -6   31.40   24.90
   3 -10  -6   26.90   21.20
  -3  10   6   -2.50   18.00
   2 -10  -6   33.90   20.60
   2 -10  -6   12.90   17.10
  -2  10   6   55.39   20.80
   1 -10  -6   36.20   17.80
   1 -10  -6   23.60   16.80
  -1  10   6    8.60   16.80
   0 -10  -6   88.29   20.90
   0 -10  -6   67.79   19.00
   0  10   6   49.90   18.70
  -1 -10  -6  332.07   29.30
  -1 -10  -6  350.06   31.60
   1  10   6  361.46   33.70
  -2 -10  -6  174.08   24.30
   2  10   6  124.09   23.90
   2  10   6  231.28   25.70
  -3 -10  -6  101.59   21.70
  -3 -10  -6  100.39   18.70
   3  10   6   90.99   21.50
   3  10   6   90.79   20.30
  -4 -10  -6   46.80   16.80
  -4 -10  -6   37.70   17.30
   4  10   6   47.70   20.10
  -5 -10  -6   -3.40   17.60
  -5 -10  -6    3.10   14.20
   5  10   6    8.00   18.00
  -6 -10  -6   70.89   23.20
   6  10   6   61.09   22.90
  -7 -10  -6   14.80   23.20
   7  10   6    2.30   22.70
  -8 -10  -6  -27.60   25.10
   8  10   6    8.60   27.40
   5 -11  -6   54.69   39.20
  -5  11   6   -1.50   27.80
   4 -11  -6   18.50   31.00
  -4  11   6  -24.40   21.90
   3 -11  -6   23.80   25.10
  -3  11   6  -13.80   21.40
   2 -11  -6  169.78   33.20
   2 -11  -6  137.69   26.80
  -2  11   6  177.58   31.10
   1 -11  -6  206.98   29.70
   1 -11  -6  205.38   32.70
  -1  11   6  148.79   27.30
   0 -11  -6   -6.90   14.30
   0 -11  -6   31.90   19.30
   0  11   6   45.80   17.70
  -1 -11  -6  108.29   21.10
  -1 -11  -6  134.29   24.50
   1  11   6  142.99   24.10
  -2 -11  -6   80.39   20.10
   2  11   6   69.39   21.40
   2  11   6   44.10   18.40
  -3 -11  -6   20.10   16.20
   3  11   6   12.40   17.90
  -4 -11  -6   28.40   16.30
  -4 -11  -6   34.40   17.70
   4  11   6   55.59   22.30
  -5 -11  -6  323.17   38.90
  -5 -11  -6  303.37   33.10
   5  11   6  262.67   36.20
  -6 -11  -6   -7.10   21.20
   6  11   6   36.90   23.80
  -7 -11  -6   -3.30   23.80
   7  11   6  -19.10   23.40
   5 -12  -6   11.80   39.90
  -5  12   6  -18.00   29.00
   4 -12  -6  -32.80   31.90
  -4  12   6  -23.50   25.90
   3 -12  -6    1.00   28.60
  -3  12   6   31.90   25.90
   2 -12  -6   60.19   23.00
   2 -12  -6   57.19   26.80
  -2  12   6   70.69   27.90
   1 -12  -6   -1.50   21.30
   1 -12  -6    9.10   19.20
  -1  12   6   43.00   20.90
   0 -12  -6   25.50   19.70
   0 -12  -6   32.20   19.80
   0  12   6  -19.20   15.50
  -1 -12  -6   47.30   18.00
  -1 -12  -6   50.49   19.90
   1  12   6   62.59   19.80
  -2 -12  -6  113.79   24.40
   2  12   6  117.39   25.80
  -3 -12  -6   12.70   17.50
   3  12   6   23.10   19.60
  -4 -12  -6   -3.00   17.40
   4  12   6   53.09   23.10
  -5 -12  -6  114.89   24.80
  -5 -12  -6  135.49   29.30
   5  12   6  149.09   31.00
  -6 -12  -6    9.10   22.60
  -6 -12  -6   -1.40   22.30
   6  12   6  -12.80   24.40
  -7 -12  -6    6.90   24.90
   7  12   6   -0.40   26.60
   5 -13  -6   -6.50   39.40
  -5  13   6   -8.20   29.60
   4 -13  -6   45.00   38.70
  -4  13   6   -7.80   28.60
   3 -13  -6   20.50   33.80
  -3  13   6   29.70   30.90
   2 -13  -6   11.60   23.10
   2 -13  -6    5.90   26.20
  -2  13   6   -4.50   23.90
   1 -13  -6   39.10   21.70
   1 -13  -6   21.10   24.40
  -1  13   6  -35.10   17.50
   0 -13  -6  274.57   36.10
   0 -13  -6  206.58   33.00
   0  13   6  305.77   36.90
  -1 -13  -6   44.00   19.10
   1  13   6   92.29   23.30
  -2 -13  -6   35.70   19.70
   2  13   6    0.20   21.00
  -3 -13  -6    3.10   18.50
   3  13   6  -11.30   20.10
  -4 -13  -6  108.39   27.10
   4  13   6   84.29   29.00
  -5 -13  -6    6.30   20.30
   5  13   6   11.40   25.40
  -6 -13  -6  -11.10   19.50
  -6 -13  -6    1.30   35.30
   6  13   6   37.30   27.80
  -7 -13  -6  -10.90   27.50
   7  13   6   18.50   30.10
   4 -14  -6   37.70   39.30
  -4  14   6   37.90   37.20
   3 -14  -6   46.10   35.50
  -3  14   6   25.20   31.90
   2 -14  -6   30.60   29.70
   2 -14  -6   10.30   26.60
  -2  14   6   40.50   28.40
   1 -14  -6   18.60   27.80
   1 -14  -6   63.59   27.20
  -1  14   6   -8.20   21.50
   0 -14  -6  -14.00   21.40
   0  14   6   13.80   21.90
  -1 -14  -6   84.49   25.90
   1  14   6   77.39   25.50
  -2 -14  -6  -16.40   17.60
   2  14   6   -9.40   21.40
  -3 -14  -6   -8.30   19.80
   3  14   6   21.90   24.50
  -4 -14  -6   90.89   28.40
   4  14   6   88.19   31.10
  -5 -14  -6   41.40   25.20
   5  14   6   22.40   27.90
  -6 -14  -6   19.10   24.60
   6  14   6  -26.80   28.20
   7  14   6    4.00   32.30
   3 -15  -6  -10.30   35.60
  -3  15   6   49.80   36.60
   2 -15  -6   10.40   36.10
   2 -15  -6  -36.60   26.70
  -2  15   6  -15.40   29.30
   1 -15  -6   81.79   30.30
  -1  15   6   11.90   25.50
   0 -15  -6  -11.30   23.70
   0  15   6   28.60   24.70
  -1 -15  -6    6.60   23.50
   1  15   6   -0.60   22.40
  -2 -15  -6    6.70   21.90
   2  15   6   51.69   27.20
  -3 -15  -6   -5.20   22.10
   3  15   6   26.70   26.90
  -4 -15  -6  -21.80   21.70
   4  15   6  -20.00   26.90
  -5 -15  -6    7.10   23.80
   5  15   6   38.00   31.40
  -6 -15  -6    4.20   23.80
   6  15   6  -53.49   30.00
  -3  16   6    2.60   35.50
   2 -16  -6  -13.10   29.40
  -2  16   6   22.00   31.90
   1 -16  -6   35.10   30.50
  -1  16   6   -8.10   28.40
   0 -16  -6   34.80   28.10
   0  16   6    2.20   24.60
  -1 -16  -6    2.00   24.60
   1  16   6    2.10   25.90
  -2 -16  -6   30.70   28.10
   2  16   6   20.80   25.40
  -3 -16  -6   42.90   27.80
   3  16   6   40.80   30.60
  -4 -16  -6  -12.40   23.80
   4  16   6  -34.40   30.40
  -5 -16  -6  -11.40   27.40
   5  16   6  -46.70   31.50
   6  16   6    2.30   34.60
  -2  17   6   -0.90   33.60
   1 -17  -6  -31.10   29.70
  -1  17   6    9.80   30.80
   0 -17  -6  -25.70   27.40
   0  17   6   33.40   28.90
  -1 -17  -6  -33.20   24.10
   1  17   6  -26.40   25.30
  -2 -17  -6    1.50   26.10
   2  17   6   -7.50   28.20
  -3 -17  -6   -4.30   26.60
   3  17   6    3.80   28.60
  -4 -17  -6  -11.40   27.50
   4  17   6  -38.30   31.60
  -5 -17  -6  -30.00   25.70
   5  17   6   17.70   37.20
   0 -18  -6  -14.00   29.10
   0  18   6    8.60   29.90
  -1 -18  -6   44.30   32.20
   1  18   6   31.00   30.80
  -2 -18  -6   43.60   30.60
   2  18   6   -2.50   27.40
  -3 -18  -6   16.00   30.30
   3  18   6  -39.20   29.00
  -4 -18  -6  -32.50   28.90
   4  18   6  -11.30   36.30
   2  16  -7   35.70   35.80
  -2 -16   7   31.10   33.50
   1  16  -7   12.70   32.90
  -1 -16   7   14.90   31.30
   4  15  -7    2.60   36.90
  -4 -15   7   21.10   30.70
   3  15  -7   39.80   34.20
  -3 -15   7   19.90   31.10
   2  15  -7   34.60   31.00
  -2 -15   7   -7.80   28.20
   1  15  -7  -32.20   26.90
  -1 -15   7   -5.00   28.10
   0  15  -7  -10.70   28.20
   0 -15   7   14.10   30.20
  -1  15  -7  -26.30   29.80
   1 -15   7   93.39   34.10
   5  14  -7  -50.89   29.00
  -5 -14   7   16.10   27.70
   4  14  -7    0.70   34.10
  -4 -14   7   18.50   28.30
   3  14  -7  -30.60   28.50
  -3 -14   7   42.00   28.50
   2  14  -7   -5.40   27.10
  -2 -14   7  118.39   35.20
   1  14  -7   16.40   25.10
  -1 -14   7    3.40   27.00
   0  14  -7   10.60   27.20
   0 -14   7  -10.70   26.00
  -1  14  -7  -11.50   27.30
   1 -14   7    3.60   24.80
  -2  14  -7   16.20   33.00
   2 -14   7   22.80   30.50
   5  13  -7    6.40   30.90
   5  13  -7   18.10   28.60
  -5 -13   7   37.70   28.10
   4  13  -7   19.60   31.40
  -4 -13   7    4.90   25.70
   3  13  -7  -17.90   27.40
  -3 -13   7  -33.50   23.50
   2  13  -7   11.70   27.20
  -2 -13   7   12.40   25.10
   1  13  -7   14.70   25.70
  -1 -13   7   -7.70   24.70
   0  13  -7  -18.80   23.40
   0 -13   7  -13.00   25.50
  -1  13  -7    5.90   26.10
   1 -13   7   24.40   28.10
  -2  13  -7  -11.50   29.80
   2 -13   7    0.40   26.50
  -3  13  -7  -12.20   33.50
   6  12  -7  -28.10   27.40
  -6 -12   7   25.70   27.60
   5  12  -7  -31.50   23.80
   5  12  -7   26.20   26.90
  -5 -12   7    9.60   23.90
   4  12  -7   69.59   26.90
   4  12  -7    0.40   26.60
  -4 -12   7   25.20   24.90
   3  12  -7  -10.80   25.80
  -3 -12   7   53.39   27.30
   2  12  -7  -40.70   21.90
  -2 -12   7   26.40   24.30
   1  12  -7   51.09   25.80
  -1 -12   7  -12.60   22.40
   0  12  -7   97.59   30.60
   0 -12   7   60.59   28.20
  -1  12  -7  -11.70   22.00
   1 -12   7   28.40   24.60
  -2  12  -7  -27.50   23.80
   2 -12   7    5.50   24.90
  -3  12  -7  -12.90   32.40
  -4  12  -7   25.60   39.40
   4 -12   7   76.09   43.70
   6  11  -7    1.60   26.60
  -6 -11   7  -22.80   20.30
   5  11  -7    5.70   27.20
   5  11  -7  -13.20   24.00
  -5 -11   7    8.60   23.10
   4  11  -7   53.49   24.60
   4  11  -7   39.90   28.70
  -4 -11   7  -42.70   19.90
   3  11  -7   18.40   27.70
   3  11  -7   86.29   22.90
  -3 -11   7   64.99   27.30
   2  11  -7  -37.80   18.80
  -2 -11   7   -0.70   20.80
   1  11  -7   38.30   23.30
  -1 -11   7   34.50   20.40
   0  11  -7  -28.50   18.70
   0 -11   7  -12.80   18.40
  -1  11  -7    3.50   20.40
   1 -11   7   12.80   21.80
  -2  11  -7   -1.20   23.60
   2 -11   7   20.60   22.20
  -3  11  -7   14.20   30.40
   3 -11   7   78.69   28.80
   3 -11   7  110.59   34.70
  -4  11  -7   94.89   43.20
   4 -11   7   98.19   37.50
   7  10  -7   12.20   30.20
  -7 -10   7  -25.50   35.00
   6  10  -7   18.40   27.00
  -6 -10   7   15.60   24.40
   5  10  -7  -21.30   20.30
   5  10  -7   -8.60   23.90
  -5 -10   7   51.89   24.50
   4  10  -7   -4.00   20.40
   4  10  -7   -0.90   21.70
  -4 -10   7   -7.50   19.00
   3  10  -7  -32.60   18.90
   3  10  -7    5.10   18.00
  -3 -10   7  -11.40   18.70
   2  10  -7  122.29   30.10
  -2 -10   7  111.99   26.50
   1  10  -7   61.19   23.90
  -1 -10   7   92.59   23.70
   0  10  -7   31.00   20.90
   0 -10   7  -16.70   16.50
  -1  10  -7   29.30   22.20
   1 -10   7   21.90   18.00
  -2  10  -7    7.80   25.40
   2 -10   7   25.30   24.20
   2 -10   7   10.00   19.50
  -3  10  -7    4.50   26.90
   3 -10   7  -27.90   20.60
   3 -10   7   -3.50   24.50
  -4  10  -7   25.30   32.80
   4 -10   7  -23.70   27.20
  -5  10  -7    3.20   33.60
   5 -10   7   36.10   34.30
   7   9  -7  -26.20   24.40
  -7  -9   7  -41.00   32.20
   6   9  -7   16.80   26.10
  -6  -9   7   -7.20   29.00
   5   9  -7   38.60   23.10
   5   9  -7   65.69   26.00
  -5  -9   7   37.90   23.10
   4   9  -7  139.69   30.00
   4   9  -7  113.49   25.40
  -4  -9   7   53.79   22.90
   3   9  -7   42.70   23.70
   3   9  -7   97.19   21.50
  -3  -9   7   63.89   22.20
   2   9  -7    7.70   18.80
   2   9  -7   63.99   16.70
  -2  -9   7   49.20   19.80
   1   9  -7   40.30   19.30
  -1  -9   7   59.99   20.80
   0   9  -7   55.19   21.40
   0  -9   7  -15.00   13.90
  -1   9  -7   45.00   20.40
   1  -9   7   83.49   22.20
   1  -9   7   51.59   20.10
  -2   9  -7  106.59   29.20
   2  -9   7  261.57   36.00
   2  -9   7  194.88   29.30
  -3   9  -7    5.30   23.90
   3  -9   7   78.29   27.10
   3  -9   7   98.59   23.10
  -4   9  -7   23.80   26.40
   4  -9   7   37.90   28.80
  -5   9  -7    7.80   29.40
   5  -9   7   32.00   31.60
   7   8  -7   31.60   28.40
  -7  -8   7   29.10   34.70
   6   8  -7  -15.50   22.00
  -6  -8   7  -19.40   26.20
   5   8  -7   -7.10   18.70
   5   8  -7   48.30   22.70
  -5  -8   7   27.40   22.30
   4   8  -7   -0.40   17.00
   4   8  -7    0.70   18.10
  -4  -8   7   -8.50   14.10
   3   8  -7  220.48   34.80
   3   8  -7  356.86   30.30
  -3  -8   7  286.17   31.40
   2   8  -7   53.79   21.90
   2   8  -7  123.89   18.30
  -2  -8   7   92.09   19.70
   1   8  -7    9.40   16.60
  -1  -8   7    6.10   13.70
   0   8  -7   98.49   22.00
   0  -8   7   34.70   18.60
   0  -8   7  112.99   21.40
  -1   8  -7   15.50   17.20
   1  -8   7   30.90   16.90
   1  -8   7    9.60   13.90
  -2   8  -7    8.40   18.10
   2  -8   7  -21.10   16.90
   2  -8   7   13.40   14.70
  -3   8  -7  -22.10   18.50
   3  -8   7   11.70   21.10
   3  -8   7   -1.50   14.90
  -4   8  -7  -27.20   20.90
   4  -8   7   23.90   24.50
  -5   8  -7   -7.70   25.10
   5  -8   7    2.30   27.00
  -6   8  -7  -14.20   26.50
   6  -8   7   -6.80   31.20
   7   7  -7  -30.40   22.30
  -7  -7   7   25.70   31.30
   6   7  -7    9.90   22.30
  -6  -7   7   16.30   25.40
   5   7  -7  128.29   26.30
   5   7  -7   90.69   25.20
  -5  -7   7   49.60   21.70
   4   7  -7  194.58   29.20
   4   7  -7  114.09   25.00
  -4  -7   7  150.18   25.00
   3   7  -7  159.58   23.80
   3   7  -7  157.28   27.40
  -3  -7   7  180.58   25.40
   2   7  -7  -15.70   13.70
   2   7  -7   12.90   11.90
  -2  -7   7   10.10   14.70
   1   7  -7    9.50    9.80
   1   7  -7  -13.10   14.90
  -1  -7   7   12.00   15.10
  -1  -7   7    0.50   11.40
   0   7  -7  207.68   28.50
   0  -7   7  201.38   27.70
   0  -7   7  225.18   26.40
  -1   7  -7  200.98   32.60
   1  -7   7  243.98   27.10
   1  -7   7  248.38   30.60
  -2   7  -7  117.59   26.00
   2  -7   7  168.58   24.50
   2  -7   7  170.28   27.30
  -3   7  -7  -14.10   17.10
   3  -7   7   75.39   22.70
   3  -7   7   36.30   17.60
  -4   7  -7   41.20   22.90
   4  -7   7   40.50   24.40
  -5   7  -7   12.20   24.50
   5  -7   7  -29.90   21.70
  -6   7  -7    5.90   26.40
   6  -7   7   36.30   31.50
   8   6  -7   67.29   32.30
  -8  -6   7    1.60   36.30
   7   6  -7   16.80   25.20
  -7  -6   7   52.19   31.30
   6   6  -7   99.99   27.60
  -6  -6   7   41.20   26.20
   5   6  -7    0.10   15.20
   5   6  -7   -7.40   16.70
  -5  -6   7   26.90   16.50
   4   6  -7   54.39   18.10
   4   6  -7   54.49   17.80
  -4  -6   7   21.90   14.50
   3   6  -7  138.39   23.10
   3   6  -7  168.88   24.00
  -3  -6   7  237.48   25.50
   2   6  -7    5.80    9.60
   2   6  -7   -4.20   12.90
  -2  -6   7   10.80    9.40
  -2  -6   7    6.00   12.80
   1   6  -7    7.60    8.20
   1   6  -7   15.90   16.60
  -1  -6   7   26.50   11.50
  -1  -6   7   30.40   14.20
   0   6  -7   35.20   15.90
   0  -6   7   14.40   12.80
   0  -6   7   16.70   12.10
  -1   6  -7  222.28   30.20
   1  -6   7  267.37   30.50
   1  -6   7  278.17   26.10
  -2   6  -7   26.60   16.80
   2  -6   7   40.20   14.40
   2  -6   7   92.19   22.10
  -3   6  -7    3.60   15.10
   3  -6   7    8.50   17.20
   3  -6   7   36.20   15.90
  -4   6  -7   -8.50   17.50
   4  -6   7   -2.50   19.00
  -5   6  -7    7.50   21.00
   5  -6   7  -13.10   19.30
  -6   6  -7   18.90   25.60
   6  -6   7   -6.90   26.30
   8   5  -7   36.30   29.70
  -8  -5   7  -61.59   32.40
   7   5  -7   -1.00   23.90
  -7  -5   7   20.40   29.10
   6   5  -7   24.70   21.40
  -6  -5   7   18.00   25.00
   5   5  -7  293.17   33.10
  -5  -5   7  253.17   34.00
   4   5  -7  323.77   32.10
   4   5  -7  303.17   30.40
  -4  -5   7  339.77   29.40
   3   5  -7   88.19   18.60
   3   5  -7  129.59   18.80
  -3  -5   7  116.09   18.90
  -3  -5   7  104.99   16.50
   2   5  -7  108.69   15.10
   2   5  -7  129.39   20.70
  -2  -5   7   91.99   17.10
  -2  -5   7  125.49   16.20
   1   5  -7    5.20   12.80
   1   5  -7    8.50    7.80
  -1  -5   7   15.10    9.90
  -1  -5   7    8.90   10.30
   0   5  -7  564.44   38.60
   0   5  -7  400.36   22.70
   0   5  -7  426.96   31.00
   0  -5   7  442.16   30.00
  -1   5  -7   89.09   16.80
  -1   5  -7   62.89   17.60
   1  -5   7   63.29   17.70
  -2   5  -7  238.08   28.00
   2  -5   7  284.07   25.00
   2  -5   7  295.57   31.80
  -3   5  -7  467.15   39.20
   3  -5   7  527.65   35.60
   3  -5   7  508.65   41.90
  -4   5  -7   17.30   17.10
   4  -5   7   24.40   17.60
  -5   5  -7  -23.80   17.20
   5  -5   7    8.60   20.60
  -6   5  -7  -24.00   19.50
   6  -5   7   23.40   26.50
  -7   5  -7  -11.40   25.50
   7  -5   7   46.10   33.60
   8   4  -7   14.70   30.20
  -8  -4   7  -29.00   31.70
   7   4  -7   69.09   26.20
  -7  -4   7   30.00   30.20
   6   4  -7   -2.60   18.60
  -6  -4   7  -10.70   20.30
   5   4  -7   53.89   19.70
  -5  -4   7   33.60   20.70
   4   4  -7    1.70   12.10
   4   4  -7   -1.00   10.30
   4   4  -7   -8.00   11.00
  -4  -4   7   14.50   11.50
   3   4  -7  -15.10    9.80
   3   4  -7   27.80   10.20
   3   4  -7   -1.20   11.90
  -3  -4   7   14.90   10.70
   2   4  -7    0.00    8.30
   2   4  -7    8.40   11.80
   2   4  -7   18.10   10.70
  -2  -4   7   14.30   10.10
   1   4  -7   55.99   15.40
   1   4  -7   69.89   14.00
   1   4  -7   94.69   11.30
  -1  -4   7   94.99   14.70
   0   4  -7  661.83   39.40
   0   4  -7  712.03   45.70
   0   4  -7  648.04   31.90
   0  -4   7  687.13   39.00
  -1   4  -7   75.29   18.10
  -1   4  -7  135.29   17.40
   1  -4   7  154.78   19.60
  -2   4  -7    6.60   10.90
  -2   4  -7    1.40   11.80
   2  -4   7  -12.90   13.60
  -3   4  -7   56.09   14.90
  -3   4  -7   25.50   14.90
   3  -4   7   24.60   17.40
  -4   4  -7   15.40   16.20
   4  -4   7   18.10   12.90
   4  -4   7  -13.20   15.70
  -5   4  -7    0.80   17.20
   5  -4   7   -4.00   17.70
  -6   4  -7  113.89   29.90
   6  -4   7   95.69   28.90
  -7   4  -7   72.99   30.60
   7  -4   7   27.60   34.20
   8   3  -7   12.30   28.60
  -8  -3   7   43.70   36.20
   7   3  -7  -17.30   20.60
  -7  -3   7   15.60   28.20
   6   3  -7   79.29   24.10
  -6  -3   7   76.09   27.40
   5   3  -7  338.37   33.50
   5   3  -7  349.37   31.00
  -5  -3   7  366.96   39.00
   4   3  -7  202.68   21.40
   4   3  -7  174.18   23.10
   4   3  -7  156.78   23.10
  -4  -3   7  138.59   18.90
   3   3  -7   12.60   10.40
   3   3  -7   15.50   10.80
   3   3  -7   33.60   11.80
   3   3  -7   27.20   10.30
   2   3  -7  133.19   18.20
   2   3  -7  140.29   16.70
   2   3  -7  126.49   15.20
   2   3  -7  117.19   14.60
   1   3  -7   15.90   11.00
   1   3  -7   15.50   10.10
   1   3  -7   11.70    6.50
  -1  -3   7    6.50    8.50
   0   3  -7   76.19    7.40
   0   3  -7   59.69   13.00
   0   3  -7  111.19   19.50
   0  -3   7   87.59   13.80
  -1   3  -7  860.71   50.59
  -1   3  -7  856.51   45.70
   1  -3   7  794.22   46.40
  -2   3  -7  640.14   41.30
  -2   3  -7  672.23   38.30
   2  -3   7  629.24   44.00
  -3   3  -7   19.00   11.40
  -3   3  -7   22.10   12.50
   3  -3   7    9.50   15.00
  -4   3  -7    4.60   13.50
  -4   3  -7    3.40   13.40
   4  -3   7   11.10   17.40
  -5   3  -7    8.10   16.40
   5  -3   7   25.30   17.70
  -6   3  -7   11.70   19.30
   6  -3   7  -17.40   21.10
  -7   3  -7    8.60   23.90
   7  -3   7   26.20   30.60
   8   2  -7   72.19   30.90
  -8  -2   7   15.10   36.70
   7   2  -7   33.40   25.70
  -7  -2   7   12.50   29.80
   6   2  -7   19.60   19.20
   6   2  -7   26.30   17.40
  -6  -2   7   23.70   23.90
   5   2  -7   14.90   13.80
   5   2  -7   35.70   17.00
  -5  -2   7   59.99   21.50
   4   2  -7  101.39   17.70
   4   2  -7  104.89   17.60
  -4  -2   7  138.19   16.60
  -4  -2   7   96.19   19.90
   3   2  -7  120.19   15.70
   3   2  -7  117.39   16.40
   3   2  -7  120.99   17.40
   3   2  -7  111.69   16.50
   2   2  -7  324.77   22.00
   2   2  -7  316.17   23.70
   2   2  -7  312.77   23.10
   2   2  -7  279.37   22.10
   1   2  -7 1032.20   53.39
   1   2  -7 1124.49   55.99
   1   2  -7  996.90   49.40
  -1  -2   7 1001.80   52.99
   0   2  -7  658.23   37.30
   0   2  -7  685.53   42.40
   0  -2   7  617.44   36.60
  -1   2  -7  246.68   20.70
  -1   2  -7  277.37   24.40
   1  -2   7  259.77   22.50
  -2   2  -7   67.49   14.00
  -2   2  -7  100.59   14.70
   2  -2   7  118.59   18.50
  -3   2  -7   16.00   11.40
  -3   2  -7   14.30   10.40
   3  -2   7   17.10   15.80
  -4   2  -7   52.39   13.70
  -4   2  -7   34.20   14.70
   4  -2   7   23.40   18.20
  -5   2  -7  359.36   37.40
   5  -2   7  398.06   39.10
  -6   2  -7   71.59   24.40
   6  -2   7   97.29   29.70
  -7   2  -7   -2.50   21.60
   7  -2   7   13.20   29.10
   8   1  -7  -12.90   27.20
  -8  -1   7  -26.80   33.40
   7   1  -7   29.50   23.90
   7   1  -7   93.19   27.80
  -7  -1   7   55.39   30.50
   6   1  -7  218.78   33.00
   6   1  -7  184.98   29.70
  -6  -1   7  206.48   35.20
   5   1  -7  103.49   21.30
   5   1  -7   87.09   19.80
  -5  -1   7   82.89   21.70
   4   1  -7   -1.70   10.60
   4   1  -7    1.60    8.80
   4   1  -7    3.80   10.40
  -4  -1   7    6.70   12.80
   3   1  -7    7.20    8.40
   3   1  -7    0.20    8.40
   3   1  -7    4.70    8.30
   3   1  -7   11.90    9.80
   2   1  -7    3.50    6.60
   2   1  -7   10.60    7.60
   2   1  -7    7.50    8.40
   2   1  -7   13.20    8.40
   1   1  -7   19.50    6.80
   1   1  -7   55.99   10.70
   1   1  -7   52.99   10.50
   1   1  -7   41.80   10.40
   0   1  -7  663.43   42.20
   0   1  -7  705.43   38.40
   0  -1   7  722.93   33.00
   0  -1   7  687.93   39.00
  -1   1  -7 1619.44   82.29
  -1   1  -7 1894.11   86.29
   1  -1   7 1749.32   84.79
  -2   1  -7   21.00   10.10
  -2   1  -7   10.10    8.40
   2  -1   7    1.30    9.80
  -3   1  -7   57.49   12.00
  -3   1  -7   39.00   12.90
   3  -1   7   12.30   14.40
  -4   1  -7   10.90   13.20
  -4   1  -7  -10.80   10.10
   4  -1   7   -2.30   17.40
  -5   1  -7    7.40   14.60
   5  -1   7   -8.20   16.90
  -6   1  -7    6.10   16.30
   6  -1   7   -4.50   21.10
  -7   1  -7   34.00   24.00
   7  -1   7   27.20   27.90
  -8   1  -7    7.50   26.00
   8  -1   7   14.80   36.60
   8   0  -7    3.30   28.70
   8   0  -7    8.70   32.60
  -8   0   7   18.50   34.40
   7   0  -7   19.90   25.60
   7   0  -7   10.00   23.50
  -7   0   7   41.30   30.80
   6   0  -7   93.89   25.60
   6   0  -7   95.69   24.40
  -6   0   7   89.59   28.20
   5   0  -7   41.90   17.90
   5   0  -7   41.00   16.20
  -5   0   7   34.90   18.80
   4   0  -7   61.19   15.90
   4   0  -7   93.89   13.70
   4   0  -7   87.19   16.50
  -4   0   7   83.09   18.00
   3   0  -7  419.36   28.50
   3   0  -7  398.46   29.90
   3   0  -7  459.85   29.60
   3   0  -7  447.46   27.40
   2   0  -7  431.76   29.20
   2   0  -7  468.05   28.30
   2   0  -7  466.35   27.60
   2   0  -7  467.15   28.20
   1   0  -7  472.85   29.10
   1   0  -7  501.95   29.80
   1   0  -7  500.65   28.10
   1   0  -7  465.65   26.60
   0   0  -7 1140.39   57.29
   0   0   7 1189.48   53.19
   0   0   7 1125.39   58.29
  -1   0  -7  144.09   14.90
  -1   0  -7  154.48   16.10
   1   0   7  136.49   16.10
  -2   0  -7   25.60    8.80
  -2   0  -7    4.30    7.90
   2   0   7   12.80    9.90
  -3   0  -7   26.30   10.90
  -3   0  -7   29.90    9.20
   3   0   7   15.30    5.40
   3   0   7   18.40   13.90
  -4   0  -7  474.75   35.80
  -4   0  -7  489.75   30.20
   4   0   7  407.66   38.80
  -5   0  -7   78.69   20.70
   5   0   7  128.69   26.70
  -6   0  -7   31.90   20.00
   6   0   7   23.70   22.90
  -7   0  -7   16.90   22.00
   7   0   7   56.09   30.20
  -8   0  -7   27.50   27.10
   8   0   7   26.30   35.70
   8  -1  -7   12.80   34.30
   8  -1  -7    1.80   29.00
   7  -1  -7   75.39   26.70
   7  -1  -7   56.89   29.70
  -7   1   7   56.29   30.10
   6  -1  -7   57.69   21.20
   6  -1  -7   45.80   24.10
  -6   1   7   69.29   25.60
   5  -1  -7    7.40   17.20
   5  -1  -7  -12.10   12.80
  -5   1   7   35.50   18.40
   4  -1  -7  223.18   26.00
   4  -1  -7  170.88   22.30
   4  -1  -7  188.48   18.80
  -4   1   7  150.28   22.50
   3  -1  -7  221.48   22.00
   3  -1  -7  188.38   19.80
   3  -1  -7  175.48   16.80
  -3   1   7  182.68   20.80
   2  -1  -7  387.16   25.10
   2  -1  -7  358.56   24.40
   2  -1  -7  389.36   23.40
   2  -1  -7  355.46   26.40
   1  -1  -7  509.95   27.00
   1  -1  -7  507.15   30.70
   1  -1  -7  468.75   29.20
  -1   1   7  483.85   27.70
   0  -1  -7  460.95   27.20
   0  -1  -7  414.66   27.90
   0   1   7  473.95   28.90
   0   1   7  437.66   23.90
  -1  -1  -7    2.80    7.00
  -1  -1  -7    1.80    7.00
   1   1   7   10.40    8.40
   1   1   7    4.20    3.30
  -2  -1  -7  131.39   15.60
  -2  -1  -7  123.79   14.10
   2   1   7  136.49    9.80
   2   1   7  146.49   17.50
  -3  -1  -7    3.90    7.30
  -3  -1  -7    5.60    9.30
   3   1   7   -8.00    9.80
   3   1   7   -5.30    4.90
  -4  -1  -7  304.57   22.60
  -4  -1  -7  269.97   27.40
   4   1   7  235.58   31.70
   4   1   7  318.77   20.60
  -5  -1  -7   74.49   19.80
   5   1   7  106.49   24.70
  -6  -1  -7   14.50   16.60
   6   1   7    5.10   18.90
  -7  -1  -7   -0.90   19.30
   7   1   7   10.50   25.90
  -8  -1  -7   10.40   25.30
   8   1   7   28.40   35.00
   8  -2  -7   12.10   35.10
  -8   2   7   71.79   34.60
   7  -2  -7   -5.00   23.00
   7  -2  -7   75.79   34.40
  -7   2   7  -10.80   32.60
   6  -2  -7   57.19   26.50
   6  -2  -7   41.80   20.60
  -6   2   7   46.90   22.30
   5  -2  -7   -3.00   14.10
   5  -2  -7    8.30   17.00
  -5   2   7    1.40   14.80
   4  -2  -7  240.48   25.80
   4  -2  -7  250.97   29.00
  -4   2   7  263.97   26.60
   3  -2  -7   42.50   10.80
   3  -2  -7   49.40   13.90
   3  -2  -7   30.60   11.50
  -3   2   7   36.20   11.70
   2  -2  -7  162.18   15.30
   2  -2  -7  126.39   16.90
  -2   2   7  116.29   15.70
   1  -2  -7 3680.83  164.88
   1  -2  -7 3670.53  162.98
   1  -2  -7 3502.65  159.08
  -1   2   7 3667.33  161.88
   0  -2  -7  319.47   22.10
   0  -2  -7  300.57   22.40
   0  -2  -7  342.37   21.20
   0   2   7  314.07   19.70
  -1  -2  -7  143.19   14.70
  -1  -2  -7  137.29   13.50
   1   2   7  131.69   15.70
   1   2   7  131.29   12.10
  -2  -2  -7    2.40    6.50
  -2  -2  -7    4.80    7.40
   2   2   7    0.20    4.40
   2   2   7   -1.20    8.60
  -3  -2  -7  606.34   36.70
  -3  -2  -7  556.04   33.00
   3   2   7  578.04   30.50
   3   2   7  594.74   38.60
  -4  -2  -7   -3.80    8.10
  -4  -2  -7   41.30   14.20
   4   2   7   27.80    9.30
   4   2   7   21.00   17.40
  -5  -2  -7  285.57   30.90
   5   2   7  338.57   25.80
   5   2   7  312.27   39.70
  -6  -2  -7  294.07   35.80
   6   2   7  346.87   42.00
  -7  -2  -7   -4.00   18.90
   7   2   7   16.80   28.00
  -8  -2  -7  -24.00   21.10
   8   2   7  -23.90   30.80
   7  -3  -7  -17.30   27.30
  -7   3   7    1.10   22.10
   6  -3  -7   40.20   25.70
  -6   3   7   13.40   22.60
  -6   3   7   -1.90   19.20
   5  -3  -7   -5.20   17.60
   5  -3  -7    4.80   14.20
  -5   3   7   -3.20   15.60
  -5   3   7    0.10   13.50
   4  -3  -7  241.38   28.50
  -4   3   7  131.99   21.90
  -4   3   7  194.68   25.70
   3  -3  -7   61.89   15.90
   3  -3  -7   60.19   11.90
  -3   3   7   56.69   14.40
  -3   3   7   30.00   10.20
   2  -3  -7    8.00    8.90
   2  -3  -7    9.10    9.90
  -2   3   7    5.60    8.30
  -2   3   7    9.10    7.00
   1  -3  -7  122.19   14.20
   1  -3  -7  116.29   16.20
  -1   3   7  126.69   13.50
   0  -3  -7   31.90   10.10
   0  -3  -7   51.69   10.90
   0   3   7   57.59   10.00
  -1  -3  -7  581.14   33.10
  -1  -3  -7  574.14   30.70
   1   3   7  577.34   32.40
   1   3   7  573.44   34.60
  -2  -3  -7  137.69   15.50
  -2  -3  -7  165.88   15.20
   2   3   7  128.59   12.10
   2   3   7  147.39   17.90
  -3  -3  -7  676.63   37.70
  -3  -3  -7  671.23   39.60
   3   3   7  697.53   42.20
   3   3   7  644.44   34.80
  -4  -3  -7  131.39   19.90
  -4  -3  -7  121.59   16.70
   4   3   7  206.28   29.90
   4   3   7  142.09   16.10
  -5  -3  -7   25.70   15.00
   5   3   7    6.60   21.20
   5   3   7   20.10   11.40
  -6  -3  -7   11.50   17.00
   6   3   7   43.70   23.60
  -7  -3  -7   -3.40   18.30
   7   3   7   19.00   27.90
  -8  -3  -7  -10.60   22.90
   8   3   7  -13.50   33.90
   7  -4  -7  -17.00   29.20
  -7   4   7   16.80   24.80
   6  -4  -7   29.40   26.40
  -6   4   7  -27.10   18.30
   5  -4  -7   80.29   25.80
  -5   4   7   84.79   20.70
   4  -4  -7    1.00   15.40
  -4   4   7   12.20   13.00
  -4   4   7    4.70   11.20
   3  -4  -7   57.59   12.20
   3  -4  -7   51.99   16.80
  -3   4   7   31.20   10.00
  -3   4   7   64.39   15.20
   2  -4  -7 1344.07   70.79
   2  -4  -7 1334.47   65.39
  -2   4   7 1322.87   67.89
   1  -4  -7  432.86   29.90
   1  -4  -7  424.86   27.30
  -1   4   7  422.66   27.30
   0  -4  -7   47.10   11.20
   0  -4  -7   68.19   13.20
   0   4   7   57.99   11.30
  -1  -4  -7  191.98   17.70
  -1  -4  -7  184.88   13.90
   1   4   7  199.08   18.80
   1   4   7  215.08   19.70
  -2  -4  -7    2.80    8.40
  -2  -4  -7    5.90    6.70
   2   4   7   24.30   10.80
   2   4   7    5.00    6.40
  -3  -4  -7   82.89   14.40
  -3  -4  -7   82.69   13.60
   3   4   7   85.09   17.10
   3   4   7   88.49   12.80
  -4  -4  -7  923.01   53.99
  -4  -4  -7  888.11   49.80
   4   4   7 1044.40   59.99
   4   4   7  925.41   48.60
  -5  -4  -7  297.67   32.20
  -5  -4  -7  295.27   24.90
   5   4   7  309.37   42.10
   5   4   7  284.37   25.70
  -6  -4  -7   27.70   17.90
   6   4   7   51.09   24.70
   6   4   7   39.70   15.50
  -7  -4  -7  -32.40   17.20
   7   4   7   -4.40   25.40
  -8  -4  -7  -20.80   21.50
   8   4   7   40.40   34.30
   7  -5  -7    4.80   32.50
  -7   5   7  -12.60   24.50
   6  -5  -7  -31.90   24.20
  -6   5   7    4.80   19.10
   5  -5  -7   41.70   24.70
  -5   5   7   43.80   18.90
   4  -5  -7   79.29   22.80
  -4   5   7   40.50   17.50
   3  -5  -7    9.20   14.20
   3  -5  -7   32.30   11.10
  -3   5   7   16.20   12.80
  -3   5   7   38.30   14.80
   2  -5  -7  208.58   23.60
   2  -5  -7  165.78   18.20
  -2   5   7  201.78   20.60
   1  -5  -7   49.70   13.40
   1  -5  -7   41.60   10.80
  -1   5   7   20.10    9.10
   0  -5  -7 1059.49   54.99
   0  -5  -7 1098.49   57.29
   0   5   7 1074.09   57.39
  -1  -5  -7  172.78   17.40
   1   5   7  190.28   19.60
   1   5   7  128.79   18.20
  -2  -5  -7 1017.40   51.89
  -2  -5  -7 1044.60   54.39
   2   5   7 1031.70   56.29
   2   5   7 1091.09   53.39
  -3  -5  -7  241.78   21.40
  -3  -5  -7  204.68   20.10
   3   5   7  204.78   18.90
   3   5   7  249.78   24.60
  -4  -5  -7  102.29   18.70
  -4  -5  -7   95.59   15.90
   4   5   7  111.89   16.80
   4   5   7  102.29   21.50
  -5  -5  -7   34.10   13.30
  -5  -5  -7   29.30   16.30
   5   5   7   77.69   26.70
   5   5   7   48.00   14.60
  -6  -5  -7   -2.70   17.00
   6   5   7   17.70   14.90
   6   5   7  -16.20   18.50
  -7  -5  -7   10.40   20.50
   7   5   7   -3.10   25.40
  -8  -5  -7  -21.60   22.20
   8   5   7   39.20   37.30
   7  -6  -7   -7.30   32.20
  -7   6   7   43.20   28.40
   6  -6  -7   -8.10   27.00
  -6   6   7   10.70   21.70
   5  -6  -7   14.70   24.00
  -5   6   7   12.10   17.70
   4  -6  -7   37.20   20.90
  -4   6   7   60.39   18.50
   3  -6  -7  541.65   34.60
   3  -6  -7  574.24   44.30
  -3   6   7  592.84   40.70
   2  -6  -7  240.38   26.80
   2  -6  -7  224.38   21.40
  -2   6   7  243.48   23.80
   1  -6  -7   12.50    9.80
   1  -6  -7   12.00   11.40
  -1   6   7    8.60    9.80
   0  -6  -7  100.69   15.30
   0  -6  -7   89.89   16.00
   0   6   7  127.79   19.50
  -1  -6  -7   19.10    9.80
   1   6   7   16.50   11.80
   1   6   7    0.10    9.70
  -2  -6  -7   11.10    7.80
  -2  -6  -7   39.70   12.20
   2   6   7   26.80   10.80
   2   6   7   29.20   11.90
  -3  -6  -7  337.87   26.10
  -3  -6  -7  334.97   25.90
   3   6   7  356.56   25.80
   3   6   7  342.77   29.20
  -4  -6  -7  707.73   42.90
  -4  -6  -7  692.63   45.50
   4   6   7  720.33   42.00
   4   6   7  803.02   49.40
  -5  -6  -7   22.20   15.00
  -5  -6  -7    3.30   11.60
   5   6   7   17.20   12.80
   5   6   7  -11.80   19.60
  -6  -6  -7   36.60   19.30
   6   6   7    9.50   15.20
   6   6   7   -8.10   20.20
  -7  -6  -7   26.50   23.10
   7   6   7   -4.40   18.20
   7   6   7   -1.70   25.10
  -8  -6  -7   -0.30   23.70
   7  -7  -7   18.60   37.50
  -7   7   7  -21.30   25.20
   6  -7  -7   54.09   32.50
  -6   7   7   17.10   25.50
   5  -7  -7   48.60   26.70
  -5   7   7  -11.80   17.50
   4  -7  -7  102.99   27.80
  -4   7   7   73.39   20.70
   3  -7  -7  204.78   21.90
   3  -7  -7  201.48   31.30
  -3   7   7  225.78   26.70
   2  -7  -7   25.80   11.90
   2  -7  -7   10.80   14.30
  -2   7   7    6.80   12.10
   1  -7  -7  212.38   21.60
   1  -7  -7  277.17   26.90
  -1   7   7  264.27   24.80
   0  -7  -7  258.67   24.50
   0  -7  -7  237.08   21.90
   0   7   7  225.98   26.50
  -1  -7  -7  491.45   34.20
  -1  -7  -7  589.84   35.60
   1   7   7  541.45   38.30
  -2  -7  -7   49.00   10.20
  -2  -7  -7   48.20   13.00
   2   7   7   61.19   15.10
   2   7   7   40.70   13.60
  -3  -7  -7  421.36   29.70
  -3  -7  -7  369.86   28.50
   3   7   7  402.66   32.30
   3   7   7  393.86   29.70
  -4  -7  -7  283.97   25.00
  -4  -7  -7  221.28   26.50
   4   7   7  321.37   32.10
   4   7   7  246.88   24.60
  -5  -7  -7    8.20   12.20
  -5  -7  -7   27.70   16.00
   5   7   7    3.60   13.30
   5   7   7   30.60   23.50
  -6  -7  -7   15.90   18.00
   6   7   7   -9.20   21.50
   6   7   7  -18.70   15.00
  -7  -7  -7  141.99   33.40
   7   7   7  178.28   28.70
  -8  -7  -7   -0.80   25.80
   6  -8  -7    0.30   33.30
  -6   8   7    6.50   23.30
   5  -8  -7  -51.79   23.90
  -5   8   7    4.10   20.50
   4  -8  -7  167.38   33.50
  -4   8   7  124.69   25.80
   3  -8  -7   28.50   21.70
   3  -8  -7   13.50   13.80
  -3   8   7   41.30   17.60
   2  -8  -7  165.98   26.60
   2  -8  -7  142.29   20.70
  -2   8   7  137.59   21.90
   1  -8  -7  101.89   17.60
   1  -8  -7  100.89   21.30
  -1   8   7  100.39   19.60
   0  -8  -7  104.59   17.70
   0  -8  -7  123.99   21.00
   0   8   7  117.49   21.80
  -1  -8  -7  104.89   18.10
  -1  -8  -7  153.38   19.70
   1   8   7  204.28   25.70
  -2  -8  -7  290.67   21.30
  -2  -8  -7  243.98   24.60
   2   8   7  263.47   27.90
   2   8   7  310.87   27.50
  -3  -8  -7  210.78   22.20
  -3  -8  -7  222.68   23.60
   3   8   7  226.58   26.80
   3   8   7  190.38   24.40
  -4  -8  -7   11.70   12.10
  -4  -8  -7   34.50   15.00
   4   8   7    7.00   12.70
   4   8   7    2.60   16.00
  -5  -8  -7   37.50   18.50
  -5  -8  -7   60.99   17.10
   5   8   7   26.70   15.60
   5   8   7   48.00   25.60
  -6  -8  -7   24.60   20.00
   6   8   7   28.90   17.80
  -7  -8  -7   19.60   22.60
   7   8   7   38.70   22.80
  -8  -8  -7  -21.20   25.00
   8   8   7   26.60   27.80
   6  -9  -7  -14.80   34.90
  -6   9   7  -14.80   25.10
   5  -9  -7  105.29   38.40
  -5   9   7   61.99   27.30
   4  -9  -7   97.19   31.90
  -4   9   7   79.19   23.70
   3  -9  -7   20.20   15.70
   3  -9  -7   12.40   21.90
  -3   9   7   42.50   20.10
   2  -9  -7   67.59   24.20
   2  -9  -7   58.59   16.80
  -2   9   7   70.29   19.70
   1  -9  -7  370.26   35.30
   1  -9  -7  432.46   32.70
  -1   9   7  366.86   35.40
   0  -9  -7    4.20   12.20
   0  -9  -7    7.20   14.50
   0   9   7   19.80   13.80
  -1  -9  -7   46.50   14.20
  -1  -9  -7   61.99   16.30
   1   9   7   68.39   19.50
  -2  -9  -7  700.93   44.70
   2   9   7  699.53   45.60
  -3  -9  -7  382.46   33.20
  -3  -9  -7  428.86   32.50
   3   9   7  494.05   37.10
   3   9   7  496.65   37.00
  -4  -9  -7   38.70   16.10
  -4  -9  -7   65.19   17.80
   4   9   7   63.49   19.20
   4   9   7   78.39   21.00
  -5  -9  -7  -17.80   14.80
  -5  -9  -7    7.30   14.40
   5   9   7   31.50   17.10
  -6  -9  -7   98.49   25.50
   6   9   7  147.89   25.40
  -7  -9  -7   61.49   27.20
   7   9   7   18.00   22.40
  -8  -9  -7   21.40   28.70
   8   9   7   19.70   27.40
   6 -10  -7   55.09   41.60
  -6  10   7   10.40   29.00
   5 -10  -7   34.40   35.30
  -5  10   7   39.60   26.50
   4 -10  -7  -19.90   26.60
  -4  10   7   10.40   21.40
   3 -10  -7   62.59   28.50
  -3  10   7   69.09   22.30
   2 -10  -7   -5.40   15.80
   2 -10  -7    0.80   20.70
  -2  10   7    8.10   18.10
   1 -10  -7  144.89   28.20
   1 -10  -7  149.19   24.60
  -1  10   7  142.49   26.30
   0 -10  -7   -2.20   13.40
   0 -10  -7   24.40   17.30
   0  10   7  -15.70   13.70
  -1 -10  -7   44.70   16.80
  -1 -10  -7   51.19   17.30
   1  10   7   40.00   18.50
  -2 -10  -7  -10.70   11.90
   2  10   7   18.70   16.30
   2  10   7    0.10   14.60
  -3 -10  -7   -0.60   12.60
   3  10   7    2.70   15.40
   3  10   7   -9.40   14.70
  -4 -10  -7   16.30   14.30
  -4 -10  -7   -4.50   14.90
   4  10   7   28.60   18.00
  -5 -10  -7   37.50   16.50
  -5 -10  -7   63.39   20.80
   5  10   7   32.30   20.00
  -6 -10  -7   98.39   27.10
   6  10   7  164.38   29.00
  -7 -10  -7  -18.70   19.20
   7  10   7    0.50   23.30
   5 -11  -7   51.39   40.20
  -5  11   7   44.40   28.30
   4 -11  -7    6.70   32.00
  -4  11   7  -22.30   22.40
   3 -11  -7  -36.60   24.20
  -3  11   7   26.60   23.20
   2 -11  -7   42.80   26.50
   2 -11  -7   58.79   22.20
  -2  11   7   38.70   21.80
   1 -11  -7   25.70   18.60
   1 -11  -7   -3.50   20.80
  -1  11   7   29.40   20.00
   0 -11  -7   48.10   20.70
   0 -11  -7   50.29   19.30
   0  11   7   23.40   18.00
  -1 -11  -7  196.08   27.70
  -1 -11  -7  205.18   29.10
   1  11   7  265.67   32.20
  -2 -11  -7  148.29   25.70
   2  11   7  106.99   24.00
   2  11   7  131.79   26.10
  -3 -11  -7    2.80   14.20
   3  11   7   -8.10   16.50
  -4 -11  -7  112.39   23.60
   4  11   7  196.68   29.90
  -5 -11  -7   39.50   21.60
  -5 -11  -7   17.70   16.90
   5  11   7   35.20   21.90
  -6 -11  -7   17.70   22.20
   6  11   7  -11.40   23.60
  -7 -11  -7   75.29   29.90
   7  11   7   10.30   24.40
   5 -12  -7    6.50   39.80
  -5  12   7    3.90   29.70
   4 -12  -7   92.69   38.20
  -4  12   7   23.80   30.10
   3 -12  -7  -18.80   28.90
  -3  12   7  -78.09   21.00
   2 -12  -7  118.29   34.20
   2 -12  -7   67.79   23.90
  -2  12   7   69.79   26.40
   1 -12  -7    5.50   18.80
   1 -12  -7  -38.20   20.90
  -1  12   7   23.50   19.20
   0 -12  -7   37.20   20.40
   0 -12  -7   11.80   19.10
   0  12   7   16.50   18.10
  -1 -12  -7   61.79   21.20
  -1 -12  -7   29.00   18.70
   1  12   7   91.39   22.60
  -2 -12  -7   20.90   19.30
   2  12   7   22.90   20.50
  -3 -12  -7   46.20   20.60
   3  12   7   48.90   22.90
  -4 -12  -7   11.80   16.90
   4  12   7   23.00   21.60
  -5 -12  -7  178.98   29.10
   5  12   7  190.28   33.60
  -6 -12  -7   11.50   30.20
  -6 -12  -7    2.20   20.10
   6  12   7  -27.30   22.30
  -7 -12  -7   -0.50   27.10
   7  12   7   -0.70   27.60
   4 -13  -7   22.00   37.30
  -4  13   7   65.59   36.40
   3 -13  -7   17.60   32.50
  -3  13   7   22.90   31.30
   2 -13  -7   23.80   29.10
   2 -13  -7   11.60   21.20
  -2  13   7   32.10   26.70
   1 -13  -7   57.29   29.40
   1 -13  -7   11.10   21.90
  -1  13   7   32.00   24.00
   0 -13  -7  192.28   33.50
   0 -13  -7  213.98   33.80
   0  13   7  255.37   36.90
  -1 -13  -7   14.50   21.50
   1  13   7   38.00   19.30
  -2 -13  -7    2.60   19.40
   2  13   7   -5.50   21.20
  -3 -13  -7  106.69   28.60
   3  13   7   48.90   25.30
  -4 -13  -7   -0.10   21.00
   4  13   7   36.70   25.80
  -5 -13  -7   -5.70   19.10
   5  13   7    3.30   25.30
  -6 -13  -7   27.50   24.80
   6  13   7   22.50   28.10
   7  13   7   67.69   33.60
   4 -14  -7   -8.90   39.80
  -4  14   7   -7.80   34.60
   3 -14  -7   48.00   36.10
  -3  14   7   21.80   34.80
   2 -14  -7   23.60   25.00
   2 -14  -7    8.50   32.60
  -2  14   7    7.10   25.50
   1 -14  -7  -12.30   23.10
   1 -14  -7   22.10   30.00
  -1  14   7   79.79   27.40
   0 -14  -7   59.89   28.10
   0  14   7  111.19   26.60
  -1 -14  -7  -36.50   18.10
   1  14   7  -15.00   18.00
  -2 -14  -7   -0.10   21.70
   2  14   7   58.09   25.40
  -3 -14  -7  -12.80   20.90
   3  14   7   49.00   26.10
  -4 -14  -7   55.69   25.70
   4  14   7   -4.60   24.60
  -5 -14  -7   12.10   21.90
   5  14   7   16.60   30.10
  -6 -14  -7    3.70   22.70
   6  14   7  -33.60   29.70
   3 -15  -7   20.70   40.10
  -3  15   7   36.70   34.50
   2 -15  -7  -11.00   34.60
   2 -15  -7   25.90   29.30
  -2  15   7    9.40   31.30
   1 -15  -7    3.40   26.60
  -1  15   7   32.60   26.80
   0 -15  -7    5.40   25.10
   0  15   7   44.90   25.40
  -1 -15  -7    0.50   24.10
   1  15   7  -38.60   18.80
  -2 -15  -7  156.18   32.60
   2  15   7   63.49   27.10
  -3 -15  -7  -39.10   21.60
   3  15   7   34.30   26.40
  -4 -15  -7   37.50   24.60
   4  15   7  -10.80   27.00
  -5 -15  -7   41.40   27.00
   5  15   7   19.60   32.90
  -6 -15  -7    1.00   23.50
   6  15   7   42.40   35.30
   2 -16  -7  -60.99   28.80
  -2  16   7    2.20   34.60
   1 -16  -7   21.80   29.60
  -1  16   7   30.70   28.70
   0 -16  -7    9.20   28.80
   0  16   7  -48.50   22.00
  -1 -16  -7  -18.50   25.10
   1  16   7  -30.50   23.70
  -2 -16  -7   -8.70   23.90
   2  16   7    6.50   25.80
  -3 -16  -7   10.10   29.00
   3  16   7  -34.40   25.00
  -4 -16  -7   17.00   28.00
   4  16   7    2.10   30.40
  -5 -16  -7   28.20   29.50
   5  16   7   21.20   35.30
  -2  17   7   48.30   39.00
   1 -17  -7   49.00   33.40
  -1  17   7  -37.10   27.30
   0 -17  -7  -12.80   32.60
   0  17   7   27.10   28.00
  -1 -17  -7   32.00   32.30
   1  17   7   11.80   28.00
  -2 -17  -7    2.60   27.80
   2  17   7    3.70   27.30
  -3 -17  -7  -20.30   25.90
   3  17   7  -26.20   29.40
  -4 -17  -7  -26.00   25.10
   4  17   7   36.40   33.90
  -5 -17  -7  -39.20   26.10
   5  17   7   -6.70   36.80
   0 -18  -7   -2.80   31.90
   0  18   7   26.60   30.70
  -1 -18  -7  -38.80   30.60
   1  18   7  -17.00   28.60
  -2 -18  -7  -12.30   29.00
   2  18   7    2.10   27.80
  -3 -18  -7  -25.40   30.10
   3  18   7  -27.20   30.20
   3  15  -8    4.80   32.30
  -3 -15   8  -21.20   30.40
   2  15  -8   -5.40   30.00
  -2 -15   8   12.20   30.20
   1  15  -8   13.70   30.10
  -1 -15   8   -3.50   27.00
   0  15  -8   16.60   29.90
   0 -15   8   26.80   33.00
   4  14  -8  -23.10   31.80
  -4 -14   8  -21.30   25.20
   3  14  -8  -40.00   27.70
  -3 -14   8   40.80   29.60
   2  14  -8   -5.50   27.40
  -2 -14   8   -5.50   29.80
   1  14  -8    9.70   26.20
  -1 -14   8   -6.40   27.20
   0  14  -8    4.30   26.90
   0 -14   8    5.50   30.10
  -1  14  -8  -35.80   26.90
   1 -14   8   22.70   30.70
  -2  14  -8    7.50   34.80
   5  13  -8  -22.20   31.20
  -5 -13   8    6.90   27.10
   4  13  -8  -19.50   30.60
  -4 -13   8    7.90   26.30
   3  13  -8   17.20   32.10
  -3 -13   8   -7.80   27.30
   2  13  -8   83.99   34.60
  -2 -13   8   28.30   29.70
   1  13  -8   21.90   24.30
  -1 -13   8   -5.40   27.10
   0  13  -8   23.60   27.00
   0 -13   8  -44.10   24.10
  -1  13  -8   28.50   28.10
   1 -13   8   25.70   28.00
  -2  13  -8   11.00   30.50
   2 -13   8  -18.30   26.00
   6  12  -8  -53.69   29.40
   6  12  -8   16.80   32.30
   5  12  -8   12.20   31.10
   5  12  -8   -7.80   29.70
  -5 -12   8    2.70   26.00
   4  12  -8   -3.40   28.00
  -4 -12   8   -4.10   23.70
   3  12  -8    6.30   27.20
  -3 -12   8  -63.59   19.90
   2  12  -8    9.30   27.50
  -2 -12   8   -1.30   25.30
   1  12  -8   50.39   25.70
  -1 -12   8   21.90   25.00
   0  12  -8   17.50   26.20
   0 -12   8   -5.00   23.00
  -1  12  -8   30.60   25.80
   1 -12   8    3.20   23.70
  -2  12  -8  -26.20   24.90
   2 -12   8   -0.30   25.20
  -3  12  -8  -13.30   31.30
   6  11  -8  -41.60   28.80
   5  11  -8   17.20   29.50
   5  11  -8   -8.50   27.80
  -5 -11   8   -0.80   23.60
   4  11  -8  -27.80   23.70
   4  11  -8   81.29   29.30
  -4 -11   8  -31.00   21.00
   3  11  -8   -8.20   24.80
  -3 -11   8   25.50   24.80
   2  11  -8   -9.20   23.40
  -2 -11   8    6.70   21.40
   1  11  -8   34.70   23.50
  -1 -11   8   63.49   24.30
   0  11  -8   74.49   26.80
   0 -11   8   70.69   22.20
  -1  11  -8  -18.90   20.90
   1 -11   8   28.60   22.20
  -2  11  -8  -18.00   24.20
   2 -11   8  -22.20   20.60
  -3  11  -8  -16.60   29.20
   3 -11   8   46.00   28.60
   3 -11   8   15.90   35.00
  -4  11  -8   41.70   37.50
   4 -11   8  -28.90   32.00
   6  10  -8   21.50   28.60
  -6 -10   8   29.40   25.80
   5  10  -8   11.10   26.10
   5  10  -8  -13.30   23.50
  -5 -10   8   10.50   25.90
   4  10  -8    8.50   22.50
   4  10  -8  -17.40   23.10
  -4 -10   8  -23.10   18.70
   3  10  -8  -26.20   20.60
  -3 -10   8   -7.80   17.50
   2  10  -8   41.40   24.30
  -2 -10   8   21.30   20.50
   1  10  -8  -17.50   17.90
  -1 -10   8    5.10   19.10
   0  10  -8   48.90   22.40
   0 -10   8   23.60   20.50
  -1  10  -8   27.70   22.80
   1 -10   8   56.69   21.70
  -2  10  -8   -8.70   22.90
   2 -10   8   -7.10   19.20
   2 -10   8   38.20   26.50
  -3  10  -8   -1.20   26.90
   3 -10   8   -4.40   26.60
   3 -10   8   -5.70   21.10
  -4  10  -8   10.30   33.90
   4 -10   8   26.10   31.70
   7   9  -8   15.30   29.50
  -7  -9   8    0.60   35.20
   6   9  -8  -13.50   24.90
  -6  -9   8   -1.20   22.00
   5   9  -8  -23.30   21.50
   5   9  -8   -7.90   22.40
  -5  -9   8   -2.40   21.90
   4   9  -8   -8.90   21.50
   4   9  -8   11.50   22.50
  -4  -9   8   -7.30   17.50
   3   9  -8   28.40   21.10
   3   9  -8   67.29   20.50
  -3  -9   8   15.60   17.90
   2   9  -8   89.29   28.10
  -2  -9   8  153.08   28.80
   1   9  -8   96.69   26.00
  -1  -9   8  163.88   27.90
   0   9  -8   32.80   21.20
   0  -9   8   21.70   17.50
  -1   9  -8    2.90   18.50
   1  -9   8   39.30   20.40
   1  -9   8   -0.40   16.10
  -2   9  -8   14.70   23.60
   2  -9   8   22.20   19.30
   2  -9   8   31.90   22.70
  -3   9  -8    7.10   27.60
   3  -9   8   -7.90   19.10
   3  -9   8   35.60   27.90
  -4   9  -8   57.89   31.70
   4  -9   8   71.99   32.60
  -5   9  -8   20.70   33.60
   5  -9   8   -7.60   30.80
   7   8  -8   10.10   28.90
  -7  -8   8   23.80   35.20
   6   8  -8   50.29   26.40
  -6  -8   8   92.29   34.50
   5   8  -8   -2.50   22.60
   5   8  -8   25.40   22.60
  -5  -8   8  -19.30   19.80
   4   8  -8   25.40   19.20
   4   8  -8    0.80   20.20
  -4  -8   8   19.60   18.40
   3   8  -8   13.80   17.00
   3   8  -8  -13.50   17.60
  -3  -8   8  -11.40   15.60
   2   8  -8   14.90   19.90
  -2  -8   8  -12.60   13.80
   1   8  -8   -5.80   17.30
  -1  -8   8   45.90   18.70
   0   8  -8  106.19   24.10
   0  -8   8   58.99   19.70
   0  -8   8  115.09   23.70
  -1   8  -8  -20.60   15.30
   1  -8   8   45.90   18.50
   1  -8   8   55.69   21.10
  -2   8  -8   -2.70   18.50
   2  -8   8   45.70   19.90
   2  -8   8   47.20   21.70
  -3   8  -8   16.30   23.40
   3  -8   8   27.40   23.80
   3  -8   8    5.30   16.20
  -4   8  -8   30.20   26.30
   4  -8   8    0.30   24.60
  -5   8  -8   59.99   30.70
   5  -8   8   30.80   29.80
   7   7  -8   -4.70   25.20
  -7  -7   8    3.80   32.90
   6   7  -8   20.60   23.20
  -6  -7   8    3.80   27.50
   5   7  -8   27.20   19.90
   5   7  -8   -9.30   20.70
  -5  -7   8    1.10   17.20
   4   7  -8   45.70   21.90
   4   7  -8   35.50   19.40
  -4  -7   8   37.30   17.60
   3   7  -8  103.69   23.60
   3   7  -8  182.88   24.20
  -3  -7   8  107.59   22.80
   2   7  -8  315.37   26.80
  -2  -7   8  288.97   31.90
   1   7  -8  285.17   35.80
  -1  -7   8  344.47   28.90
  -1  -7   8  363.26   33.30
   0   7  -8   11.90   16.70
   0  -7   8  -25.40   15.30
   0  -7   8   20.70   15.20
  -1   7  -8   -4.60   17.30
   1  -7   8  -12.20   18.30
   1  -7   8  -11.80   13.90
  -2   7  -8   26.60   21.10
   2  -7   8   15.40   15.50
   2  -7   8   20.10   19.10
  -3   7  -8  113.49   26.80
   3  -7   8  138.09   24.20
   3  -7   8  183.48   31.40
  -4   7  -8   81.59   27.50
   4  -7   8  155.88   32.60
  -5   7  -8   35.50   25.20
   5  -7   8   29.50   27.20
  -6   7  -8   -0.50   27.40
   6  -7   8   37.10   33.00
   7   6  -8   64.69   29.20
  -7  -6   8   17.60   31.20
   6   6  -8  -25.20   22.80
  -6  -6   8   10.50   25.80
   5   6  -8   67.39   22.00
   5   6  -8   -5.00   16.40
  -5  -6   8    3.50   18.10
   4   6  -8    0.30   16.30
   4   6  -8    6.40   16.80
  -4  -6   8   25.40   15.70
   3   6  -8   40.20   18.10
   3   6  -8   19.80   15.20
  -3  -6   8   78.39   18.60
   2   6  -8   31.00   13.70
   2   6  -8   39.80   19.70
  -2  -6   8   17.50   15.00
  -2  -6   8   17.10   12.40
   1   6  -8  275.37   33.70
  -1  -6   8  348.17   30.70
  -1  -6   8  350.26   27.50
   0   6  -8   58.79   19.60
   0  -6   8  109.19   19.70
   0  -6   8  141.69   21.10
  -1   6  -8  136.09   27.20
   1  -6   8  252.47   26.00
   1  -6   8  192.68   30.50
  -2   6  -8   57.09   19.80
   2  -6   8  109.29   20.60
   2  -6   8   90.39   23.70
  -3   6  -8   13.70   18.80
   3  -6   8   19.00   15.60
   3  -6   8    4.40   19.80
  -4   6  -8   24.00   20.80
   4  -6   8   26.60   20.50
  -5   6  -8   36.00   24.80
   5  -6   8  -31.70   20.80
  -6   6  -8   -5.20   25.80
   6  -6   8    2.90   28.70
   7   5  -8    0.40   23.70
  -7  -5   8   -8.70   29.10
   6   5  -8   29.10   23.10
  -6  -5   8    1.60   23.80
   5   5  -8   89.09   24.00
   4   5  -8  167.98   25.00
  -4  -5   8  141.19   22.10
   3   5  -8  176.68   23.70
   3   5  -8  183.58   26.70
  -3  -5   8  205.18   23.50
  -3  -5   8  164.38   23.40
   2   5  -8  227.78   21.70
   2   5  -8  193.88   27.30
  -2  -5   8  232.58   22.20
  -2  -5   8  180.68   23.50
   1   5  -8  206.18   24.60
   1   5  -8  258.07   19.00
   1   5  -8  174.98   27.30
  -1  -5   8  273.87   22.60
   0   5  -8    2.90   13.60
   0   5  -8    1.60   12.20
   0  -5   8    7.50   11.40
  -1   5  -8   15.10   13.40
  -1   5  -8   11.60   16.10
   1  -5   8  -17.60   14.00
  -2   5  -8  292.47   32.60
  -2   5  -8  339.87   29.40
   2  -5   8  339.37   37.90
  -3   5  -8  165.08   27.00
   3  -5   8  282.57   33.10
   3  -5   8  233.28   25.80
  -4   5  -8   64.89   21.70
   4  -5   8   65.89   24.00
  -5   5  -8   32.40   22.00
   5  -5   8   36.80   24.00
  -6   5  -8   -2.10   22.40
   6  -5   8   -6.50   25.30
   8   4  -8   30.20   31.30
   7   4  -8   52.59   26.80
  -7  -4   8    3.20   29.60
   6   4  -8   10.60   21.90
  -6  -4   8    1.00   24.50
   5   4  -8   -6.70   16.10
  -5  -4   8    8.20   20.40
   4   4  -8  296.07   31.10
   4   4  -8  279.37   26.80
   4   4  -8  343.67   31.30
  -4  -4   8  269.87   26.70
   3   4  -8   10.60   12.30
   3   4  -8   22.70   11.40
   3   4  -8   20.00   13.30
  -3  -4   8   10.80   11.70
   2   4  -8  144.49   17.90
   2   4  -8  177.98   23.80
   2   4  -8  140.39   20.20
  -2  -4   8  183.58   20.40
   1   4  -8   10.00   10.90
   1   4  -8    6.10   14.00
   1   4  -8   17.80    7.90
  -1  -4   8   17.10   11.20
   0   4  -8   58.79   14.00
   0   4  -8   47.50   16.20
   0  -4   8   63.69   14.10
  -1   4  -8  100.59   17.20
  -1   4  -8  148.29   24.90
   1  -4   8  139.99   20.90
  -2   4  -8  294.97   30.20
  -2   4  -8  310.57   26.20
   2  -4   8  254.37   31.00
  -3   4  -8   96.19   22.00
  -3   4  -8  138.49   20.80
   3  -4   8  136.99   26.10
  -4   4  -8   11.50   15.90
   4  -4   8   17.70   18.20
   4  -4   8   -1.60   14.50
  -5   4  -8   -8.90   17.40
   5  -4   8   -9.10   17.70
  -6   4  -8   37.80   24.20
   6  -4   8   18.60   26.20
  -7   4  -8   -4.70   24.10
   7  -4   8    9.40   30.70
   8   3  -8   10.00   28.10
  -8  -3   8   28.60   36.70
   7   3  -8   61.29   29.20
  -7  -3   8   -6.50   27.30
   6   3  -8    9.50   20.30
  -6  -3   8    0.90   22.10
   5   3  -8   40.10   19.00
   5   3  -8   25.80   16.00
  -5  -3   8   76.29   24.00
   4   3  -8  280.27   29.80
   4   3  -8  302.67   27.20
   4   3  -8  264.17   28.40
  -4  -3   8  291.57   25.40
   3   3  -8  535.15   36.60
   3   3  -8  451.45   33.40
   3   3  -8  523.35   34.90
   3   3  -8  547.85   34.20
   2   3  -8  305.67   26.30
   2   3  -8  262.67   24.20
   2   3  -8  277.47   22.30
  -2  -3   8  291.67   24.50
   1   3  -8  112.09   19.40
   1   3  -8   74.29   11.50
   1   3  -8   87.39   15.90
  -1  -3   8   83.69   14.80
   0   3  -8    2.10   11.60
   0   3  -8   12.10    9.80
   0  -3   8   11.20    9.80
  -1   3  -8   75.39   18.00
  -1   3  -8   75.79   14.90
   1  -3   8   97.19   17.40
  -2   3  -8  179.98   23.90
  -2   3  -8  219.48   21.70
   2  -3   8  211.78   26.30
  -3   3  -8  150.98   21.00
  -3   3  -8  115.59   20.40
   3  -3   8  144.49   27.70
  -4   3  -8   78.79   20.20
  -4   3  -8  118.59   19.10
   4  -3   8  150.58   26.70
  -5   3  -8   52.99   20.60
   5  -3   8   68.99   23.60
  -6   3  -8   -9.50   19.90
   6  -3   8   15.00   24.70
  -7   3  -8   -8.80   24.20
   7  -3   8   44.40   31.80
   8   2  -8   20.30   31.60
  -8  -2   8  -15.50   35.60
   7   2  -8   51.49   26.20
  -7  -2   8  -15.10   29.10
   6   2  -8   76.59   25.70
   6   2  -8  102.39   23.70
  -6  -2   8   77.99   27.60
   5   2  -8   76.19   21.00
   5   2  -8  129.79   22.90
  -5  -2   8  156.78   28.60
   4   2  -8    0.00   11.20
   4   2  -8   33.50   13.90
   4   2  -8    4.50   11.70
   3   2  -8   23.50   11.50
   3   2  -8    7.80   10.70
   3   2  -8   16.70   10.80
   3   2  -8   18.40   11.80
   2   2  -8    3.90    8.80
   2   2  -8    3.50   10.20
   2   2  -8   -1.40    8.30
   2   2  -8    5.70    8.80
   1   2  -8   -2.50    5.90
   1   2  -8   -1.10    9.10
   1   2  -8   -9.60    8.10
  -1  -2   8    3.30    8.90
   0   2  -8  116.29   16.70
   0   2  -8  101.49   17.90
   0  -2   8  115.09    8.80
   0  -2   8  133.39   17.30
  -1   2  -8  922.21   50.09
  -1   2  -8  963.80   55.39
   1  -2   8  904.21   51.39
  -2   2  -8  404.36   31.10
  -2   2  -8  367.66   27.60
   2  -2   8  405.26   32.00
  -3   2  -8   23.90   12.20
  -3   2  -8   10.70   12.30
   3  -2   8    2.90   15.20
  -4   2  -8    5.60   13.40
  -4   2  -8   10.80   14.20
   4  -2   8    5.10   18.20
  -5   2  -8   57.49   21.10
   5  -2   8   53.69   22.60
  -6   2  -8   10.10   20.50
   6  -2   8   -4.60   21.80
  -7   2  -8  -10.00   23.20
   7  -2   8   -2.30   28.00
   8   1  -8   46.50   31.50
  -8  -1   8  -32.10   35.00
   7   1  -8   -6.70   23.00
   7   1  -8    4.60   25.30
  -7  -1   8    8.40   30.30
   6   1  -8   34.80   21.80
   6   1  -8   46.60   22.10
  -6  -1   8   18.80   23.30
   5   1  -8   62.59   19.80
   5   1  -8   96.89   21.10
  -5  -1   8   95.59   23.90
   4   1  -8  202.38   20.30
   4   1  -8  226.48   25.70
   4   1  -8  202.18   25.60
  -4  -1   8  265.37   29.70
   3   1  -8  382.86   27.40
   3   1  -8  407.26   28.90
   3   1  -8  363.26   29.20
   3   1  -8  421.06   29.10
   2   1  -8   10.40    9.20
   2   1  -8    2.20    7.90
   2   1  -8   -1.10    7.60
   2   1  -8    5.20    9.20
   1   1  -8  124.99   16.40
   1   1  -8  129.49   16.30
   1   1  -8  126.79   12.60
  -1  -1   8  151.58   17.30
   0   1  -8   63.79   14.60
   0   1  -8   86.09   13.70
   0  -1   8   77.69    8.30
   0  -1   8   98.59   15.00
  -1   1  -8  115.29   18.60
  -1   1  -8   83.79   13.80
   1  -1   8   81.39   14.70
  -2   1  -8    0.20    8.90
  -2   1  -8    8.10   10.10
   2  -1   8   -0.90   11.30
  -3   1  -8  422.46   32.50
  -3   1  -8  458.65   29.30
   3  -1   8  344.87   35.00
  -4   1  -8   73.89   18.60
  -4   1  -8   64.19   15.30
   4  -1   8   58.39   22.00
  -5   1  -8   18.50   17.40
   5  -1   8   10.70   19.50
  -6   1  -8  -25.50   17.50
   6  -1   8   31.00   24.00
  -7   1  -8  -10.30   21.60
   7  -1   8  -12.10   26.90
   8   0  -8   11.00   28.00
   7   0  -8   33.20   26.20
   7   0  -8   -0.60   24.60
  -7   0   8   40.10   31.30
   6   0  -8  136.09   28.20
   6   0  -8  151.08   29.10
  -6   0   8  146.09   32.10
   5   0  -8   64.49   19.50
   5   0  -8   83.29   20.50
  -5   0   8   41.70   19.90
   4   0  -8  -23.30   10.70
   4   0  -8   26.90   14.80
   4   0  -8    9.70   10.20
  -4   0   8    9.00   13.90
   3   0  -8   37.90   13.10
   3   0  -8   16.00   10.10
   3   0  -8   32.30   12.10
   3   0  -8   13.50    9.80
   2   0  -8   78.79   12.00
   2   0  -8   53.29   12.40
   2   0  -8   53.89   12.50
   2   0  -8   37.20   10.40
   1   0  -8   24.00    9.80
   1   0  -8   20.20    8.30
   1   0  -8    9.40    9.10
  -1   0   8   23.00    7.40
   0   0  -8 1141.29   54.89
   0   0  -8  869.91   55.49
   0   0   8 1133.59   56.09
   0   0   8 1070.69   49.40
  -1   0  -8  829.72   46.20
  -1   0  -8  767.52   43.20
   1   0   8  807.92   45.50
  -2   0  -8  118.39   15.80
  -2   0  -8  113.69   17.00
   2   0   8  128.89   18.90
  -3   0  -8  153.68   21.50
  -3   0  -8  213.78   19.40
   3   0   8  189.18   24.20
  -4   0  -8  113.69   16.60
  -4   0  -8   87.49   19.20
   4   0   8   90.39   24.20
  -5   0  -8   77.29   19.90
   5   0   8   75.99   24.30
  -6   0  -8   35.50   21.10
   6   0   8   72.49   26.10
  -7   0  -8  181.68   33.90
   7   0   8  188.88   39.80
   7  -1  -8   -3.70   23.30
   7  -1  -8  -30.70   25.40
  -7   1   8   32.90   37.90
   6  -1  -8   41.10   22.30
   6  -1  -8   28.30   24.20
  -6   1   8   35.10   23.60
   5  -1  -8  337.57   34.90
   5  -1  -8  234.58   31.30
  -5   1   8  331.77   36.00
   4  -1  -8  178.78   18.80
   4  -1  -8  216.58   25.30
   4  -1  -8  232.18   27.20
  -4   1   8  163.58   25.80
   3  -1  -8   34.50   11.20
   3  -1  -8   23.20   12.80
   3  -1  -8   34.30   12.20
  -3   1   8    6.90   10.70
   2  -1  -8   33.00   11.10
   2  -1  -8   36.90   11.00
   2  -1  -8   24.30   10.50
   2  -1  -8   27.10    8.00
  -2   1   8   28.40    9.80
   1  -1  -8   12.80    9.90
   1  -1  -8   19.80    7.20
   1  -1  -8   16.70    9.30
  -1   1   8    6.00    7.00
   0  -1  -8   48.70   11.20
   0  -1  -8   41.70   10.60
   0   1   8   54.99    8.40
   0   1   8   36.70   11.60
  -1  -1  -8    6.50    8.20
  -1  -1  -8   12.10    8.50
   1   1   8    1.50    3.70
   1   1   8   -1.70    8.90
  -2  -1  -8  900.11   49.20
  -2  -1  -8  948.01   50.79
   2   1   8  986.60   53.09
  -3  -1  -8  162.58   17.80
  -3  -1  -8  143.29   20.20
   3   1   8  149.29   22.10
  -4  -1  -8  116.99   17.40
  -4  -1  -8   99.49   19.40
   4   1   8  111.69   27.30
  -5  -1  -8   64.59   19.90
   5   1   8   82.39   24.90
  -6  -1  -8   -0.20   17.80
   6   1   8    5.30   22.50
  -7  -1  -8   -4.30   20.40
   7   1   8   13.90   28.90
  -8  -1  -8   -0.10   24.10
   8   1   8   26.00   37.20
   7  -2  -8   37.80   26.20
   7  -2  -8   15.60   29.20
  -7   2   8   61.69   27.50
   6  -2  -8   -0.20   23.10
   6  -2  -8   13.40   21.20
  -6   2   8   41.00   28.30
   5  -2  -8  142.19   28.30
   5  -2  -8  107.49   23.00
  -5   2   8  143.19   24.60
   4  -2  -8   -3.20   11.60
   4  -2  -8    5.60   13.80
  -4   2   8   23.80   14.50
   3  -2  -8   82.89   14.70
   3  -2  -8   87.19   19.10
  -3   2   8  122.49   17.30
  -3   2   8  122.09   18.30
   2  -2  -8  145.79   17.10
   2  -2  -8  152.18   14.40
   2  -2  -8  142.39   19.10
  -2   2   8  145.39   16.90
   1  -2  -8 1053.99   57.29
   1  -2  -8 1125.79   55.89
   1  -2  -8 1068.59   51.59
  -1   2   8 1111.59   54.39
   0  -2  -8  409.46   25.50
   0  -2  -8  416.66   27.10
   0   2   8  372.76   28.30
   0   2   8  417.56   24.50
  -1  -2  -8   52.19   10.70
  -1  -2  -8   30.80   10.10
   1   2   8   52.39    8.90
   1   2   8   54.59   13.30
  -2  -2  -8 1057.69   53.39
  -2  -2  -8 1040.10   52.79
   2   2   8  998.10   47.50
   2   2   8  976.10   55.29
  -3  -2  -8   91.79   13.80
  -3  -2  -8   44.70   12.60
   3   2   8   91.49   18.80
   3   2   8   72.89    9.80
  -4  -2  -8  101.59   18.80
  -4  -2  -8   80.29   14.50
   4   2   8  112.19   25.30
  -5  -2  -8   68.99   18.80
   5   2   8  142.79   31.40
  -6  -2  -8  212.08   34.40
   6   2   8  306.87   41.80
  -7  -2  -8   18.90   22.20
   7   2   8    7.70   28.20
  -8  -2  -8   -8.50   21.50
   8   2   8    1.20   36.00
   7  -3  -8  -60.89   24.50
  -7   3   8  -16.20   21.50
   6  -3  -8   61.49   28.60
  -6   3   8  115.89   27.40
   5  -3  -8   64.69   23.50
  -5   3   8   29.30   18.70
   4  -3  -8  -20.80   13.80
  -4   3   8   10.20   14.80
  -4   3   8  -15.00   11.00
   3  -3  -8   17.70   13.80
   3  -3  -8   21.50   10.80
  -3   3   8    0.60   10.30
  -3   3   8   23.50   10.50
   2  -3  -8   42.40   11.70
   2  -3  -8   43.50   14.10
  -2   3   8   45.90   11.90
  -2   3   8   44.10    9.50
   1  -3  -8  188.48   20.10
   1  -3  -8  197.08   18.60
  -1   3   8  185.48   17.30
   0  -3  -8  187.28   18.80
   0  -3  -8  175.78   18.10
   0   3   8  178.98   16.40
  -1  -3  -8  732.13   40.40
  -1  -3  -8  698.63   38.20
   1   3   8  766.72   39.30
   1   3   8  678.23   41.60
  -2  -3  -8   -2.20    8.00
  -2  -3  -8    6.90    8.00
   2   3   8   11.50   10.50
   2   3   8    3.90    5.20
  -3  -3  -8   35.40   11.40
  -3  -3  -8   35.00   11.50
   3   3   8   32.60    8.30
   3   3   8   36.90   14.30
  -4  -3  -8   31.60   11.50
  -4  -3  -8   53.19   14.70
   4   3   8   53.29   18.60
   4   3   8   36.70   10.40
  -5  -3  -8  245.48   31.30
  -5  -3  -8  285.57   40.10
   5   3   8  327.67   39.70
  -6  -3  -8  145.29   28.20
   6   3   8  114.19   31.50
  -7  -3  -8   22.60   22.60
   7   3   8   -7.20   27.50
  -8  -3  -8  -20.00   24.30
   8   3   8  -15.90   32.00
   7  -4  -8   -5.30   31.70
  -7   4   8   35.50   27.20
   6  -4  -8   54.19   29.70
  -6   4   8   30.50   21.30
   5  -4  -8   -1.90   20.50
  -5   4   8  -17.90   14.40
   4  -4  -8   46.90   19.70
  -4   4   8    2.20   14.00
   3  -4  -8  -10.20   12.20
   3  -4  -8   -3.00   10.20
  -3   4   8    0.70   11.50
  -3   4   8   -4.30    9.50
   2  -4  -8  312.37   23.80
   2  -4  -8  336.37   29.00
  -2   4   8  306.17   25.50
   1  -4  -8  164.28   17.70
   1  -4  -8  174.28   20.40
  -1   4   8  175.78   17.80
   0  -4  -8  949.01   49.90
   0  -4  -8  946.11   51.29
   0   4   8  914.41   50.09
  -1  -4  -8  835.22   41.20
  -1  -4  -8  869.61   45.30
   1   4   8  823.02   47.00
   1   4   8  715.53   44.10
  -2  -4  -8   24.40    8.60
  -2  -4  -8   15.60    9.80
   2   4   8   26.40   11.80
   2   4   8   20.10    7.50
  -3  -4  -8  114.89   16.60
  -3  -4  -8  125.49   17.90
   3   4   8  136.79   14.60
   3   4   8   90.59   19.50
  -4  -4  -8   32.50   12.90
  -4  -4  -8   38.70   12.70
   4   4   8   30.30   11.00
   4   4   8   73.59   18.80
  -5  -4  -8  219.08   23.60
  -5  -4  -8  265.67   30.60
   5   4   8  274.87   40.60
   5   4   8  242.68   23.90
  -6  -4  -8    7.00   17.20
   6   4   8    8.90   25.40
  -7  -4  -8   85.19   25.90
   7   4   8   18.10   29.40
  -8  -4  -8   47.10   27.80
   8   4   8   93.19   40.10
   7  -5  -8   23.70   33.10
  -7   5   8   -6.10   24.40
   6  -5  -8   18.70   29.60
  -6   5   8   -3.60   20.50
   5  -5  -8  -11.00   22.00
  -5   5   8    3.60   16.90
   4  -5  -8   45.80   21.00
  -4   5   8   41.40   17.00
   3  -5  -8  136.89   23.90
   3  -5  -8  120.69   16.90
  -3   5   8  127.19   20.60
   2  -5  -8  424.96   29.00
   2  -5  -8  465.55   35.30
  -2   5   8  430.36   32.10
   1  -5  -8    7.30   11.20
   1  -5  -8   31.70   11.20
  -1   5   8    2.30    8.80
   0  -5  -8  317.97   23.20
   0  -5  -8  250.27   23.80
   0   5   8  278.17   25.50
  -1  -5  -8  260.17   22.00
   1   5   8  253.67   24.00
  -2  -5  -8   -1.90    6.70
  -2  -5  -8   -2.10    9.30
   2   5   8   -7.40    6.70
   2   5   8    3.80   10.60
  -3  -5  -8   18.90   11.00
  -3  -5  -8    1.10    9.40
   3   5   8   15.10    8.70
   3   5   8   25.00   14.30
  -4  -5  -8  249.58   26.70
  -4  -5  -8  234.18   23.50
   4   5   8  342.87   34.10
   4   5   8  246.78   21.70
  -5  -5  -8  576.04   43.40
  -5  -5  -8  528.25   36.70
   5   5   8  556.54   36.50
   5   5   8  534.45   52.89
  -6  -5  -8   22.70   19.00
   6   5   8   -4.30   24.80
  -7  -5  -8    6.30   21.20
   7   5   8   11.30   28.10
  -8  -5  -8   29.20   27.20
   8   5   8   49.50   39.10
   7  -6  -8   -9.30   37.10
  -7   6   8   43.90   29.70
   6  -6  -8  -18.90   27.40
  -6   6   8   10.00   21.60
   5  -6  -8  -13.20   23.20
  -5   6   8   23.60   19.60
   4  -6  -8   -1.00   18.70
  -4   6   8    4.40   15.00
   3  -6  -8   50.49   19.10
   3  -6  -8   84.09   15.10
  -3   6   8   56.99   16.90
   2  -6  -8   15.90   14.10
   2  -6  -8   -5.00   10.90
  -2   6   8   14.10   11.50
   1  -6  -8  495.25   34.40
   1  -6  -8  647.94   40.40
  -1   6   8  539.55   35.90
   0  -6  -8  812.82   48.40
   0  -6  -8  831.62   46.20
   0   6   8  820.12   49.70
  -1  -6  -8   49.60   12.60
   1   6   8   25.50   12.90
   1   6   8   27.30   13.80
  -2  -6  -8   55.19   10.50
  -2  -6  -8   83.59   15.00
   2   6   8  120.89   17.20
   2   6   8   91.99   18.50
  -3  -6  -8   54.49   13.60
  -3  -6  -8   93.99   16.50
   3   6   8   61.09   13.30
   3   6   8  108.79   20.10
  -4  -6  -8   10.10   12.10
  -4  -6  -8   21.30   14.00
   4   6   8   40.40   12.40
   4   6   8   34.30   17.40
  -5  -6  -8   17.10   12.80
  -5  -6  -8   17.80   15.50
   5   6   8   34.80   25.70
   5   6   8   12.30   12.20
  -6  -6  -8   31.70   21.10
   6   6   8   70.59   32.00
   6   6   8   63.79   18.80
  -7  -6  -8   62.79   27.30
   7   6   8   68.39   32.40
  -8  -6  -8  -18.60   22.70
   7  -7  -8    4.70   36.20
   6  -7  -8   -5.60   29.50
  -6   7   8    4.70   23.80
   5  -7  -8   -1.20   24.00
  -5   7   8   34.70   21.80
   4  -7  -8   34.00   23.30
  -4   7   8   55.49   19.90
   3  -7  -8  331.87   28.50
   3  -7  -8  327.87   37.80
  -3   7   8  389.06   34.60
   2  -7  -8   53.99   14.20
   2  -7  -8   45.70   18.70
  -2   7   8   70.69   17.10
   1  -7  -8    2.50   10.50
   1  -7  -8   29.30   15.30
  -1   7   8    9.10   12.20
   0  -7  -8  243.78   26.30
   0  -7  -8  237.28   22.60
   0   7   8  245.98   28.00
  -1  -7  -8   36.90   13.10
   1   7   8   98.89   18.50
   1   7   8   60.19   16.70
  -2  -7  -8  128.99   19.20
  -2  -7  -8  142.09   15.30
   2   7   8   97.99   17.60
   2   7   8  134.29   21.60
  -3  -7  -8  646.24   40.30
  -3  -7  -8  686.73   41.80
   3   7   8  663.13   41.10
   3   7   8  699.53   45.60
  -4  -7  -8  662.73   42.40
  -4  -7  -8  656.33   43.80
   4   7   8  696.43   48.60
   4   7   8  633.54   41.00
  -5  -7  -8    9.50   15.80
  -5  -7  -8   44.00   16.50
   5   7   8   30.80   24.70
   5   7   8   -1.20   13.20
  -6  -7  -8   50.19   23.10
   6   7   8   79.29   20.70
   6   7   8   75.29   31.40
  -7  -7  -8   62.79   27.30
  -8  -7  -8  -10.20   24.50
   6  -8  -8   70.99   39.60
  -6   8   8   -3.20   25.10
   5  -8  -8  -22.30   24.50
  -5   8   8    6.50   21.30
   4  -8  -8   16.00   24.40
  -4   8   8   -6.30   18.10
   3  -8  -8   61.09   22.30
   3  -8  -8   18.40   14.50
  -3   8   8   26.60   18.70
   2  -8  -8  438.56   34.10
   2  -8  -8  541.35   43.00
  -2   8   8  453.45   37.40
   1  -8  -8  415.36   32.60
   1  -8  -8  470.95   38.10
  -1   8   8  443.76   36.00
   0  -8  -8  112.09   21.20
   0  -8  -8  114.99   18.70
   0   8   8   66.49   19.20
  -1  -8  -8   14.60   11.90
  -1  -8  -8    8.90   12.30
   1   8   8   10.20   14.30
  -2  -8  -8   14.50   12.40
   2   8   8    9.00   13.00
   2   8   8   25.40   15.40
  -3  -8  -8   52.99   16.00
  -3  -8  -8   44.30   13.20
   3   8   8   65.59   18.40
   3   8   8   75.29   17.50
  -4  -8  -8   10.90   12.60
  -4  -8  -8   -9.40   12.70
   4   8   8   17.60   17.80
   4   8   8  -15.70   12.30
  -5  -8  -8  144.69   23.70
  -5  -8  -8  159.78   26.50
   5   8   8  141.79   33.30
   5   8   8  168.58   24.20
  -6  -8  -8   40.50   21.90
   6   8   8   57.79   20.40
  -7  -8  -8   46.70   25.60
   7   8   8   18.00   22.00
  -8  -8  -8    2.30   29.10
   6  -9  -8   -0.30   36.30
  -6   9   8  -26.90   27.60
   5  -9  -8   20.90   33.00
  -5   9   8  -19.20   20.40
   4  -9  -8   21.80   28.40
  -4   9   8   30.70   20.70
   3  -9  -8   -1.90   20.40
   3  -9  -8   -0.90   16.40
  -3   9   8   -2.30   17.00
   2  -9  -8  212.68   33.40
   2  -9  -8  200.78   26.00
  -2   9   8  159.28   26.10
   1  -9  -8  171.98   23.60
   1  -9  -8  145.09   28.00
  -1   9   8  156.88   25.70
   0  -9  -8  209.58   25.10
   0  -9  -8  263.57   30.10
   0   9   8  189.88   28.10
  -1  -9  -8   22.30   15.10
  -1  -9  -8    6.10   12.40
   1   9   8   16.10   15.60
  -2  -9  -8  736.73   46.50
   2   9   8  722.73   48.60
  -3  -9  -8  157.98   23.50
   3   9   8  206.18   27.30
   3   9   8  163.38   26.50
  -4  -9  -8    3.00   13.40
  -4  -9  -8    7.70   14.00
   4   9   8    9.30   15.40
   4   9   8   20.90   18.30
  -5  -9  -8   60.59   20.90
  -5  -9  -8   91.99   19.90
   5   9   8   67.29   22.90
  -6  -9  -8   49.80   24.70
   6   9   8   59.39   21.40
  -7  -9  -8   -1.40   24.20
   7   9   8   -1.50   21.80
   6 -10  -8   23.80   44.50
  -6  10   8   29.00   31.10
   5 -10  -8   -1.50   35.60
  -5  10   8   18.60   26.40
   4 -10  -8    9.30   28.50
  -4  10   8   21.80   22.70
   3 -10  -8  117.29   33.00
  -3  10   8   90.19   24.90
   2 -10  -8   78.59   27.50
   2 -10  -8  102.29   20.50
  -2  10   8   58.99   22.30
   1 -10  -8  -23.80   13.30
   1 -10  -8   23.50   20.60
  -1  10   8   -1.60   18.90
   0 -10  -8    9.60   16.90
   0 -10  -8   -2.70   14.20
   0  10   8   -3.10   15.70
  -1 -10  -8    7.20   15.20
  -1 -10  -8  -15.50   12.70
   1  10   8   -8.30   16.00
  -2 -10  -8  140.69   23.30
   2  10   8  139.29   25.10
   2  10   8  164.88   26.40
  -3 -10  -8    0.20   13.60
   3  10   8    5.80   16.60
   3  10   8   34.30   19.00
  -4 -10  -8  107.89   22.30
   4  10   8   88.99   22.80
  -5 -10  -8    3.00   17.30
  -5 -10  -8   -1.10   15.80
   5  10   8  -15.30   17.40
  -6 -10  -8   32.00   22.70
   6  10   8    2.20   19.70
  -7 -10  -8   31.30   27.60
   7  10   8   -1.40   24.20
   5 -11  -8   31.30   39.20
  -5  11   8   -4.40   26.80
   4 -11  -8   16.70   33.00
  -4  11   8   -9.70   25.00
   3 -11  -8  197.08   40.60
  -3  11   8   75.29   28.40
   2 -11  -8  -38.20   24.00
   2 -11  -8   28.60   17.90
  -2  11   8   15.70   21.20
   1 -11  -8   80.09   21.70
   1 -11  -8   43.60   25.90
  -1  11   8   29.30   20.90
   0 -11  -8   -9.90   18.50
   0 -11  -8   29.20   17.80
   0  11   8  -27.70   15.70
  -1 -11  -8  203.48   27.30
  -1 -11  -8  173.28   27.40
   1  11   8  179.98   29.00
  -2 -11  -8   57.29   18.90
   2  11   8   45.00   21.10
   2  11   8   75.29   23.60
  -3 -11  -8   16.90   16.40
   3  11   8    1.60   17.70
  -4 -11  -8  324.07   34.50
   4  11   8  396.76   40.90
  -5 -11  -8   35.70   19.60
   5  11   8   66.69   24.80
  -6 -11  -8   21.20   24.20
   6  11   8    5.20   24.20
  -7 -11  -8   -0.40   26.90
   7  11   8   32.10   26.90
   5 -12  -8   11.00   43.00
  -5  12   8   72.59   36.10
   4 -12  -8   29.10   35.40
  -4  12   8   -5.10   27.80
   3 -12  -8  -22.70   28.20
  -3  12   8    1.50   26.80
   2 -12  -8  -25.10   18.80
   2 -12  -8   29.30   31.30
  -2  12   8    8.10   23.60
   1 -12  -8   48.90   22.30
   1 -12  -8   18.50   24.40
  -1  12   8    9.40   19.20
   0 -12  -8    5.00   17.50
   0 -12  -8   -7.50   20.50
   0  12   8   11.60   20.20
  -1 -12  -8  206.48   33.10
  -1 -12  -8  351.16   35.00
   1  12   8  326.77   36.80
  -2 -12  -8   32.00   17.50
   2  12   8    0.00   20.30
  -3 -12  -8   73.59   21.10
   3  12   8   26.00   21.90
  -4 -12  -8   21.50   18.70
   4  12   8   52.19   24.20
  -5 -12  -8   18.20   19.80
   5  12   8   19.20   25.10
  -6 -12  -8  -15.70   22.50
   6  12   8  -14.00   23.50
   7  12   8  -39.90   25.10
   4 -13  -8   93.99   43.80
  -4  13   8   50.59   34.80
   3 -13  -8    5.90   32.70
  -3  13   8  -10.80   28.80
   2 -13  -8   21.90   23.20
   2 -13  -8   16.60   32.20
  -2  13   8  -44.50   23.70
   1 -13  -8   40.60   29.50
   1 -13  -8   24.20   23.60
  -1  13   8   38.70   24.80
   0 -13  -8   86.79   28.10
   0 -13  -8   88.69   24.20
   0  13   8   47.50   23.50
  -1 -13  -8    0.00   25.00
  -1 -13  -8    5.00   18.10
   1  13   8   24.50   19.70
  -2 -13  -8   16.50   18.60
   2  13   8   13.70   22.60
  -3 -13  -8  247.68   34.40
   3  13   8  102.99   30.40
  -4 -13  -8   -2.70   18.20
   4  13   8  -16.50   22.10
  -5 -13  -8   21.30   21.20
   5  13   8   62.39   28.30
  -6 -13  -8    1.90   23.00
   6  13   8  -38.20   25.70
   7  13   8    3.40   30.90
   4 -14  -8   81.19   44.10
  -4  14   8  -55.89   34.00
   3 -14  -8    2.20   35.70
  -3  14   8   35.00   31.90
   2 -14  -8  119.59   39.80
   2 -14  -8  -11.30   24.30
  -2  14   8   -4.60   27.80
   1 -14  -8   38.80   31.70
   1 -14  -8    4.60   23.70
  -1  14   8  -12.10   22.60
   0 -14  -8   79.69   27.90
   0  14   8  140.99   30.30
  -1 -14  -8  -14.10   20.90
   1  14   8   57.19   22.50
  -2 -14  -8   21.90   20.50
   2  14   8   -2.90   23.00
  -3 -14  -8   57.69   24.90
   3  14   8   32.20   26.40
  -4 -14  -8   18.70   23.10
   4  14   8  -37.00   24.40
  -5 -14  -8   56.69   25.40
   5  14   8   23.50   30.70
  -6 -14  -8    3.90   26.30
   6  14   8   73.39   34.80
   3 -15  -8   -3.20   39.80
  -3  15   8  -22.20   36.10
   2 -15  -8   30.10   36.70
   2 -15  -8    2.40   28.10
  -2  15   8  -38.80   28.10
   1 -15  -8  -66.69   22.10
  -1  15   8   31.00   27.40
   0 -15  -8   -8.80   23.90
   0  15   8  -18.60   22.60
  -1 -15  -8   65.29   28.20
   1  15   8   33.70   23.70
  -2 -15  -8   75.79   26.10
   2  15   8   75.59   30.40
  -3 -15  -8   10.60   23.20
   3  15   8  -12.60   25.90
  -4 -15  -8   27.00   24.90
   4  15   8  -39.30   26.60
  -5 -15  -8    4.60   22.40
   5  15   8   16.50   34.90
  -6 -15  -8   46.00   31.30
   6  15   8   13.70   35.00
   2 -16  -8   14.60   37.30
  -2  16   8   25.20   32.30
   1 -16  -8   37.60   31.40
  -1  16   8   29.70   28.80
   0 -16  -8  -24.10   27.00
   0  16   8   -1.90   26.70
  -1 -16  -8   16.60   28.20
   1  16   8   15.60   25.30
  -2 -16  -8    4.50   24.50
   2  16   8   16.90   27.10
  -3 -16  -8  -13.70   25.10
   3  16   8  -12.10   28.40
  -4 -16  -8   -5.70   24.10
   4  16   8  -32.40   29.30
  -5 -16  -8   53.79   28.80
   5  16   8  -13.10   34.50
   1 -17  -8    4.70   31.60
  -1  17   8  -12.10   30.30
   0 -17  -8   -8.50   28.80
   0  17   8   11.30   27.50
  -1 -17  -8    9.80   29.40
   1  17   8    8.50   28.30
  -2 -17  -8   -4.20   28.30
   2  17   8   -4.00   26.60
  -3 -17  -8   21.30   30.00
   3  17   8   -2.50   29.70
  -4 -17  -8  -23.90   26.70
   4  17   8  -33.40   32.00
   0 -18  -8   18.30   35.20
   0  18   8   21.30   32.00
  -1 -18  -8   41.90   34.80
   1  18   8    2.60   30.30
  -2 -18  -8  -27.20   29.90
   2  18   8  -10.40   28.40
  -3 -18  -8   18.60   31.00
   3  18   8    1.60   31.40
   3  14  -9   -3.30   32.30
  -3 -14   9   12.40   31.10
   2  14  -9   15.60   29.50
  -2 -14   9   18.70   31.30
   1  14  -9   32.90   28.00
  -1 -14   9  -33.60   30.40
   0  14  -9   10.50   29.20
   0 -14   9  -22.10   30.30
  -1  14  -9  -10.90   30.80
   1 -14   9   21.70   32.80
   4  13  -9  -63.69   26.10
  -4 -13   9  -11.10   27.50
   3  13  -9  -14.30   27.70
  -3 -13   9  -12.90   28.90
   2  13  -9  -15.80   26.70
  -2 -13   9    6.40   27.60
   1  13  -9   12.40   25.60
  -1 -13   9  -20.70   27.10
   0  13  -9   61.69   30.00
   0 -13   9  -27.00   24.90
  -1  13  -9   14.20   28.00
   1 -13   9   55.89   30.10
  -2  13  -9   10.20   30.30
   2 -13   9   -7.40   31.40
   5  12  -9    3.30   30.20
  -5 -12   9   47.60   29.50
   4  12  -9   -8.70   31.50
  -4 -12   9   -6.20   27.70
   3  12  -9  -36.90   24.50
  -3 -12   9  -13.50   26.00
   2  12  -9   14.90   28.30
  -2 -12   9   -6.70   24.80
   1  12  -9  -14.40   21.60
  -1 -12   9   36.40   27.10
   0  12  -9    2.90   23.70
   0 -12   9   33.60   26.20
  -1  12  -9   36.40   29.50
   1 -12   9  -27.60   22.00
  -2  12  -9   19.50   29.60
   2 -12   9  -12.90   25.50
  -3  12  -9    1.90   33.00
   6  11  -9   25.00   30.90
   6  11  -9  -15.50   30.30
   5  11  -9  -23.90   28.80
  -5 -11   9   19.30   26.10
   4  11  -9  -50.89   24.20
  -4 -11   9   -5.70   23.00
   3  11  -9   -9.50   26.00
  -3 -11   9   31.90   26.40
   2  11  -9    1.10   23.70
  -2 -11   9   15.70   22.70
   1  11  -9   30.70   24.40
  -1 -11   9   34.60   23.40
   0  11  -9   20.90   25.50
   0 -11   9   21.90   23.10
  -1  11  -9   23.90   26.30
   1 -11   9   14.90   22.80
  -2  11  -9   22.40   27.70
   2 -11   9   28.50   25.00
  -3  11  -9  -50.49   26.20
   3 -11   9  -11.70   25.80
   6  10  -9   42.50   31.40
   5  10  -9   28.10   27.30
   5  10  -9   22.20   27.60
  -5 -10   9   38.40   27.20
   4  10  -9  -23.10   22.10
  -4 -10   9   47.50   24.40
   3  10  -9  -24.00   21.60
  -3 -10   9  -27.40   18.30
   2  10  -9  -18.10   21.80
  -2 -10   9   -3.70   19.10
   1  10  -9  -17.20   19.20
  -1 -10   9   13.90   21.00
   0  10  -9   -3.70   19.40
   0 -10   9   -9.40   17.40
  -1  10  -9    9.30   21.80
   1 -10   9   28.30   20.70
  -2  10  -9  -19.20   22.00
   2 -10   9   15.40   21.50
  -3  10  -9  -23.30   28.90
   3 -10   9   17.30   28.60
   3 -10   9    7.60   23.20
  -4  10  -9   20.10   33.20
   4 -10   9  -21.00   31.30
   6   9  -9   18.60   29.40
  -6  -9   9   34.50   26.10
   5   9  -9   26.10   26.00
   5   9  -9   27.60   25.30
  -5  -9   9   12.60   22.20
   4   9  -9   21.10   26.10
   4   9  -9   16.30   23.60
  -4  -9   9    8.50   19.70
   3   9  -9   16.20   23.60
  -3  -9   9   28.40   20.10
   2   9  -9   47.30   24.60
  -2  -9   9   57.39   21.60
   1   9  -9   36.40   23.10
  -1  -9   9   26.20   17.90
   0   9  -9    9.40   19.80
   0  -9   9   29.10   19.40
  -1   9  -9   68.19   25.10
   1  -9   9  143.39   34.00
   1  -9   9  131.69   26.20
  -2   9  -9   41.00   26.00
   2  -9   9   41.90   20.00
   2  -9   9   54.19   27.00
  -3   9  -9  -31.30   23.70
   3  -9   9   46.10   28.90
   3  -9   9  -10.20   18.80
  -4   9  -9  -24.80   25.40
   4  -9   9  -11.50   28.70
  -5   9  -9  -44.40   29.80
   5  -9   9   38.10   36.30
   7   8  -9  -16.40   28.70
  -7  -8   9  -40.50   35.60
   6   8  -9   51.99   28.80
  -6  -8   9   34.80   31.60
   5   8  -9   22.70   24.50
   5   8  -9   28.60   24.70
  -5  -8   9   17.40   21.50
   4   8  -9   33.50   22.50
   4   8  -9   24.50   22.30
  -4  -8   9    6.10   18.90
   3   8  -9    1.00   19.20
  -3  -8   9   -4.20   15.70
   2   8  -9    8.30   19.80
  -2  -8   9   21.00   18.40
   1   8  -9   -1.90   18.10
  -1  -8   9   -8.10   16.20
   0   8  -9   40.00   21.00
   0  -8   9   16.80   25.20
   0  -8   9   22.90   17.80
  -1   8  -9   36.20   20.70
   1  -8   9   20.60   18.50
   1  -8   9   61.89   24.40
  -2   8  -9   11.50   21.60
   2  -8   9   26.40   19.40
   2  -8   9   16.10   20.70
  -3   8  -9   28.20   26.20
   3  -8   9   11.80   18.10
   3  -8   9   -2.70   23.10
  -4   8  -9  -28.90   22.60
   4  -8   9   25.00   29.00
  -5   8  -9  -22.00   26.10
   5  -8   9  -20.00   27.20
   7   7  -9    5.90   28.60
  -7  -7   9   33.50   36.60
   6   7  -9  -18.70   25.00
  -6  -7   9   33.10   32.10
   5   7  -9   -3.50   21.20
   5   7  -9  -15.70   20.00
  -5  -7   9   -2.50   18.70
   4   7  -9  -16.40   18.00
   4   7  -9   -1.30   19.10
  -4  -7   9   -0.30   14.90
   3   7  -9   61.49   19.10
   3   7  -9   26.10   21.10
  -3  -7   9   34.60   18.20
  -2  -7   9  132.59   25.20
   1   7  -9   60.89   22.50
  -1  -7   9  142.59   33.40
  -1  -7   9   94.79   21.50
   0   7  -9  415.26   41.40
   0  -7   9  343.77   36.80
   0  -7   9  401.06   36.10
  -1   7  -9   34.30   19.70
   1  -7   9   50.29   17.70
   1  -7   9   55.99   24.40
  -2   7  -9    7.50   22.30
   2  -7   9  -11.30   19.50
   2  -7   9    6.40   16.80
  -3   7  -9   -2.20   20.00
   3  -7   9   33.70   18.00
   3  -7   9    9.70   21.40
  -4   7  -9   42.90   26.10
   4  -7   9   16.30   26.10
  -5   7  -9   10.50   24.90
   5  -7   9  -12.50   25.30
   7   6  -9  -22.80   26.00
  -7  -6   9  -10.00   31.90
   6   6  -9   -0.40   22.20
  -6  -6   9   -0.70   28.90
   5   6  -9   26.60   22.90
   5   6  -9   68.59   23.10
   4   6  -9   -7.00   17.40
   4   6  -9   27.10   19.20
  -4  -6   9   17.50   16.20
   3   6  -9   43.90   21.40
   3   6  -9   89.79   19.20
  -3  -6   9   73.49   19.10
   2   6  -9   17.00   17.90
  -2  -6   9   11.00   14.70
   1   6  -9  108.79   24.30
  -1  -6   9   47.20   16.80
  -1  -6   9   98.09   18.30
   0   6  -9  107.49   24.40
   0  -6   9   91.59   19.20
   0  -6   9  105.89   21.40
  -1   6  -9   27.40   19.50
   1  -6   9   42.30   17.50
   1  -6   9   27.50   21.30
  -2   6  -9   37.20   22.90
   2  -6   9   81.79   26.30
   2  -6   9   43.40   18.00
  -3   6  -9    9.40   20.50
   3  -6   9   50.29   18.60
   3  -6   9   69.29   25.00
  -4   6  -9   53.79   23.60
   4  -6   9   86.79   26.30
  -5   6  -9    7.80   24.40
   5  -6   9   16.50   24.50
  -6   6  -9   -0.80   25.20
   6  -6   9   22.30   29.80
   7   5  -9   42.00   27.50
  -7  -5   9   47.00   34.50
   6   5  -9   14.80   22.70
  -6  -5   9   20.50   28.50
   5   5  -9   -6.30   16.90
   5   5  -9   -2.30   19.20
   4   5  -9  -11.80   17.30
   4   5  -9   17.00   16.20
  -4  -5   9    1.80   13.50
   3   5  -9  -18.00   13.50
   3   5  -9   -5.70   14.70
  -3  -5   9   20.50   13.30
  -3  -5   9    5.40   23.80
   2   5  -9  369.66   28.30
   2   5  -9  330.27   35.20
  -2  -5   9  370.16   29.60
   1   5  -9  527.45   39.70
  -1  -5   9  617.34   38.40
   0   5  -9   64.89   20.60
   0   5  -9   82.99   17.70
   0  -5   9   91.49   18.70
  -1   5  -9    1.20   14.20
  -1   5  -9   14.50   18.30
   1  -5   9   38.60   18.00
  -2   5  -9   25.60   18.70
  -2   5  -9   12.90   15.30
   2  -5   9   22.40   20.10
  -3   5  -9   -5.80   15.80
   3  -5   9  -12.70   18.00
   3  -5   9   29.50   14.80
  -4   5  -9   24.50   20.80
   4  -5   9   16.30   22.00
  -5   5  -9   52.69   27.30
   5  -5   9   60.49   27.90
  -6   5  -9    9.90   22.70
   6  -5   9   47.20   31.00
   7   4  -9   37.60   27.80
  -7  -4   9  -11.10   30.60
   6   4  -9   38.50   26.20
  -6  -4   9   17.30   28.30
   5   4  -9  -32.80   16.30
  -5  -4   9   15.50   19.90
   4   4  -9  233.48   27.80
   4   4  -9  199.68   28.40
  -4  -4   9  156.98   23.60
   3   4  -9   31.70   14.50
   3   4  -9   42.10   16.30
  -3  -4   9   67.89   18.00
   2   4  -9   37.80   16.10
   2   4  -9   20.00   13.40
   2   4  -9   19.40   11.60
  -2  -4   9   33.90   14.50
   1   4  -9  119.89   19.60
   1   4  -9   72.19   21.40
  -1  -4   9  127.09   20.20
   0   4  -9  367.46   31.40
   0   4  -9  375.16   35.70
   0  -4   9  445.16   31.80
  -1   4  -9   -1.10   12.50
  -1   4  -9   27.20   17.50
   1  -4   9   43.80   16.70
  -2   4  -9  105.19   22.20
  -2   4  -9   59.99   17.00
   2  -4   9  105.19   25.50
  -3   4  -9  243.38   26.60
  -3   4  -9  161.38   26.70
   3  -4   9  273.37   34.70
  -4   4  -9   44.70   20.20
   4  -4   9   82.69   24.60
  -5   4  -9   23.20   23.00
   5  -4   9   30.00   20.30
  -6   4  -9    2.70   23.10
   6  -4   9   13.50   27.00
   7   3  -9    8.10   26.00
  -7  -3   9   20.90   30.90
   6   3  -9   31.10   24.20
  -6  -3   9   -2.90   26.00
   5   3  -9   10.80   21.20
   5   3  -9   20.10   20.00
  -5  -3   9   11.50   21.00
   4   3  -9   15.80   15.70
   4   3  -9   32.00   14.70
   4   3  -9   24.90   15.00
  -4  -3   9    2.80   12.40
   3   3  -9  265.77   27.80
   3   3  -9  276.37   25.20
   3   3  -9  272.37   25.50
   3   3  -9  178.08   22.90
   2   3  -9  428.56   31.90
   2   3  -9  398.06   33.20
   2   3  -9  429.96   28.70
  -2  -3   9  424.06   31.90
   1   3  -9  184.28   22.10
   1   3  -9  175.28   15.40
   1   3  -9  174.18   24.30
  -1  -3   9  193.68   21.70
   0   3  -9  111.99   21.00
   0   3  -9   82.19   16.60
   0  -3   9  118.09   18.10
  -1   3  -9   15.30   11.40
  -1   3  -9    6.50   14.90
   1  -3   9   12.80   13.50
  -2   3  -9   19.60   13.60
  -2   3  -9   13.30   14.10
   2  -3   9   22.80   14.80
  -3   3  -9    3.70   14.90
  -3   3  -9    1.80   13.10
   3  -3   9   -1.90   17.40
  -4   3  -9  199.28   25.50
  -4   3  -9  141.29   25.00
   4  -3   9  135.49   28.00
  -5   3  -9   72.89   25.30
   5  -3   9  138.69   29.40
  -6   3  -9   -0.30   21.10
   6  -3   9    0.30   25.00
  -7   3  -9  -12.20   25.00
   7  -3   9   18.80   30.60
   7   2  -9   22.10   25.50
  -7  -2   9  -15.80   28.20
   6   2  -9  -28.90   18.50
  -6  -2   9   43.20   27.40
   5   2  -9   22.00   18.30
   5   2  -9   17.80   17.70
  -5  -2   9   -9.10   18.80
   4   2  -9   37.60   15.50
   4   2  -9   79.59   19.20
   4   2  -9   74.19   17.70
   4   2  -9   39.10   15.50
   3   2  -9  265.37   25.80
   3   2  -9  276.27   25.90
   3   2  -9  225.18   23.70
   3   2  -9  260.37   25.20
   2   2  -9  165.88   20.90
   2   2  -9  222.88   22.60
   2   2  -9  226.08   22.20
   2   2  -9  206.78   19.60
   1   2  -9   93.59   12.70
   1   2  -9  119.99   17.80
   1   2  -9   98.99   17.50
  -1  -2   9  117.19   18.60
   0   2  -9  151.18   23.90
   0   2  -9  169.48   21.00
   0  -2   9  178.78   20.40
  -1   2  -9  250.87   23.60
  -1   2  -9  254.47   28.90
   1  -2   9  256.57   24.70
  -2   2  -9  207.68   23.20
  -2   2  -9  292.17   28.40
   2  -2   9  289.97   28.20
  -3   2  -9   72.49   16.70
  -3   2  -9   61.69   18.40
   3  -2   9  102.39   23.90
  -4   2  -9  131.69   20.60
  -4   2  -9   92.99   20.30
   4  -2   9  149.19   29.20
  -5   2  -9   44.50   21.10
   5  -2   9   88.99   25.50
  -6   2  -9   24.20   21.10
   6  -2   9  -24.80   22.70
  -7   2  -9    3.30   23.70
   7  -2   9  -19.30   27.60
   7   1  -9    7.50   26.20
  -7  -1   9    0.00   30.50
   6   1  -9   27.60   21.80
   6   1  -9    3.80   19.80
  -6  -1   9    7.50   23.80
   5   1  -9   30.00   18.90
   5   1  -9    8.10   16.50
  -5  -1   9   21.00   20.70
   4   1  -9  143.99   22.80
   4   1  -9  152.68   22.60
   4   1  -9  128.29   19.50
  -4  -1   9  132.29   23.30
   3   1  -9  272.97   25.20
   3   1  -9  264.07   24.40
   3   1  -9  284.87   27.10
   3   1  -9  335.37   27.00
   2   1  -9  216.68   23.50
   2   1  -9  247.98   21.20
   2   1  -9  268.67   22.70
   2   1  -9  285.87   24.70
   1   1  -9  364.56   27.40
   1   1  -9  419.66   28.50
  -1  -1   9  315.37   27.80
  -1  -1   9  336.77   22.10
   0   1  -9   23.30   12.00
   0   1  -9   33.40   13.10
   0  -1   9   46.90   13.40
   0  -1   9   29.60    6.00
  -1   1  -9  150.78   18.50
  -1   1  -9  145.89   23.70
   1  -1   9  123.99   19.00
  -2   1  -9   79.19   15.10
  -2   1  -9   79.69   17.20
   2  -1   9   94.49   19.10
  -3   1  -9  209.18   22.60
  -3   1  -9  183.88   25.00
   3  -1   9  218.68   29.80
  -4   1  -9   62.29   18.80
  -4   1  -9   80.99   17.80
   4  -1   9   73.49   23.70
  -5   1  -9   47.00   20.30
   5  -1   9   10.80   20.10
  -6   1  -9   -3.00   20.00
   6  -1   9   25.10   23.80
  -7   1  -9   -0.70   24.50
   7  -1   9  -46.90   26.60
   7   0  -9  -22.90   28.60
   7   0  -9    4.70   26.10
   6   0  -9    8.00   21.80
   6   0  -9    8.30   22.20
  -6   0   9  -15.90   23.70
   5   0  -9   15.60   18.60
   5   0  -9   -5.10   16.50
  -5   0   9   29.10   20.10
   4   0  -9  489.25   37.50
   4   0  -9  518.35   39.10
   4   0  -9  419.76   31.80
  -4   0   9  521.65   40.10
   3   0  -9  243.48   23.30
   3   0  -9  284.47   27.40
   3   0  -9  228.08   23.20
   3   0  -9  283.27   24.90
   2   0  -9  157.18   20.40
   2   0  -9  187.88   18.30
   2   0  -9  143.19   19.00
   2   0  -9  127.69   16.80
   1   0  -9    8.00   10.20
   1   0  -9    7.20    8.20
  -1   0   9   16.50   11.70
  -1   0   9   -6.60    6.40
   0   0  -9   62.09   13.30
   0   0  -9   47.70   13.30
   0   0   9   81.49   10.10
   0   0   9   80.79   15.20
  -1   0  -9  118.79   17.10
  -1   0  -9  133.49   20.70
   1   0   9  127.89   18.60
  -2   0  -9  454.15   30.50
  -2   0  -9  438.66   32.30
   2   0   9  454.25   33.90
  -3   0  -9  658.73   39.30
  -3   0  -9  660.93   43.20
   3   0   9  631.54   44.60
  -4   0  -9   91.69   20.90
  -4   0  -9  110.49   18.70
   4   0   9  147.29   29.00
  -5   0  -9   -8.50   14.60
   5   0   9  -13.90   19.20
  -6   0  -9   26.40   21.10
   6   0   9   17.70   25.30
  -7   0  -9   16.20   23.70
   7   0   9   14.20   28.20
   7  -1  -9    5.90   29.40
   7  -1  -9    9.20   26.20
   6  -1  -9   33.20   24.50
   6  -1  -9   30.90   22.60
  -6   1   9    2.10   30.10
   5  -1  -9   60.79   22.70
   5  -1  -9   13.60   18.30
  -5   1   9   59.19   20.90
   4  -1  -9   21.50   15.40
   4  -1  -9  -22.70   13.20
   4  -1  -9   -3.00   11.20
  -4   1   9   18.50   15.00
   3  -1  -9  146.89   22.10
   3  -1  -9  135.29   18.90
   3  -1  -9  157.18   22.00
   2  -1  -9  595.54   37.10
   2  -1  -9  622.14   34.80
   2  -1  -9  613.84   39.30
  -2   1   9  591.04   36.30
   1  -1  -9   42.20   12.80
   1  -1  -9   17.40    7.90
   1  -1  -9   26.60   11.30
  -1   1   9   35.80    8.70
   0  -1  -9  443.26   30.80
   0  -1  -9  459.95   31.10
   0   1   9  483.55   26.80
   0   1   9  478.95   32.60
  -1  -1  -9  133.89   17.40
  -1  -1  -9  153.68   20.00
   1   1   9  129.89   10.20
   1   1   9  155.88   19.60
  -2  -1  -9  254.77   22.50
  -2  -1  -9  261.77   23.60
   2   1   9  225.58   24.10
  -3  -1  -9   18.80   12.00
  -3  -1  -9  -18.70    9.20
   3   1   9    6.00   13.60
  -4  -1  -9   16.70   13.70
  -4  -1  -9    9.20   11.10
   4   1   9   23.80   18.90
  -5  -1  -9   73.69   20.40
   5   1   9   66.49   26.60
  -6  -1  -9   -2.70   18.80
   6   1   9   43.00   25.30
  -7  -1  -9   11.80   23.10
   7   1   9   -7.30   29.50
   7  -2  -9   -3.70   28.80
  -7   2   9   37.60   26.50
   6  -2  -9   74.09   28.70
   6  -2  -9   44.50   23.60
  -6   2   9   17.60   21.70
   5  -2  -9  310.77   39.40
   5  -2  -9  349.37   37.70
  -5   2   9  387.86   35.80
   4  -2  -9   86.89   22.00
  -4   2   9   64.19   18.50
  -4   2   9   49.70   17.00
   3  -2  -9   22.60   11.80
   3  -2  -9   23.10   13.50
  -3   2   9   30.80   13.80
  -3   2   9   40.40   13.40
   2  -2  -9   42.50   10.00
   2  -2  -9   25.50   12.40
   2  -2  -9   50.09   15.10
  -2   2   9   51.49   12.60
   1  -2  -9  -16.20    8.70
   1  -2  -9    0.90    5.90
   1  -2  -9   11.80   10.20
  -1   2   9   -1.30    6.60
   0  -2  -9   42.50   10.80
   0  -2  -9   34.10   11.80
   0   2   9   37.30   13.70
   0   2   9   25.10    8.80
  -1  -2  -9  524.85   33.70
  -1  -2  -9  570.34   34.80
   1   2   9  536.35   35.90
  -2  -2  -9 1238.38   62.49
  -2  -2  -9 1292.67   63.19
   2   2   9 1147.09   55.79
   2   2   9 1203.98   65.39
  -3  -2  -9  159.28   20.70
  -3  -2  -9  101.19   16.70
   3   2   9  132.89   21.80
  -4  -2  -9   50.59   16.00
  -4  -2  -9   19.60   12.70
   4   2   9   50.69   19.80
  -5  -2  -9   37.60   17.90
   5   2   9   76.99   25.50
  -6  -2  -9    8.20   19.00
   6   2   9  -21.80   20.30
  -7  -2  -9   -4.10   21.70
   7   2   9    3.90   27.40
   7  -3  -9  -16.30   29.40
  -7   3   9  -14.60   24.20
   6  -3  -9   21.10   27.10
  -6   3   9   -1.20   21.10
   5  -3  -9   -7.00   21.40
  -5   3   9  -12.50   17.10
   4  -3  -9   27.90   18.40
  -4   3   9   41.00   17.60
   3  -3  -9  534.95   35.50
   3  -3  -9  621.94   43.00
  -3   3   9  584.74   37.20
  -3   3   9  541.25   38.30
   2  -3  -9   13.10   12.40
   2  -3  -9   17.20   10.80
  -2   3   9    3.90    9.40
   1  -3  -9  336.67   27.10
   1  -3  -9  284.27   24.40
  -1   3   9  329.97   23.60
   0  -3  -9  317.87   21.10
   0  -3  -9  312.57   25.70
   0   3   9  349.07   24.40
   0   3   9  352.86   27.90
  -1  -3  -9    3.80    9.90
  -1  -3  -9   11.60    9.00
   1   3   9    1.10    9.90
   1   3   9   25.70    9.70
  -2  -3  -9   34.50   12.50
  -2  -3  -9   23.20   10.20
   2   3   9   22.90   12.60
   2   3   9    4.80    6.30
  -3  -3  -9   58.29   14.30
  -3  -3  -9   47.70   13.30
   3   3   9   27.60   15.30
   3   3   9   50.09    9.50
  -4  -3  -9   16.00   13.90
  -4  -3  -9   63.59   14.00
   4   3   9   53.69   19.50
  -5  -3  -9   -6.00   14.10
  -5  -3  -9   20.50   16.10
   5   3   9  -11.90   21.50
  -6  -3  -9  110.49   25.40
   6   3   9  126.79   32.00
  -7  -3  -9   24.50   24.00
   7   3   9   49.90   31.70
   7  -4  -9   62.19   35.50
  -7   4   9    3.20   26.20
   6  -4  -9   73.19   32.40
  -6   4   9   31.60   24.30
   5  -4  -9   57.89   25.90
  -5   4   9   87.59   23.80
   4  -4  -9    9.70   18.60
  -4   4   9   17.30   16.30
   3  -4  -9   40.30   13.30
   3  -4  -9   44.90   17.80
  -3   4   9   27.40   13.90
   2  -4  -9   -8.80   10.00
   2  -4  -9   -8.80   10.80
  -2   4   9    5.60   10.30
   1  -4  -9  114.09   17.30
   1  -4  -9   84.29   16.30
  -1   4   9  119.49   16.40
   0  -4  -9  792.82   43.60
   0  -4  -9  723.33   44.40
   0   4   9  731.33   43.40
  -1  -4  -9  982.50   52.19
  -1  -4  -9  889.11   48.40
   1   4   9  924.91   50.99
   1   4   9 1051.89   55.49
  -2  -4  -9   80.19   15.60
  -2  -4  -9   67.69   12.10
   2   4   9   57.79   10.20
   2   4   9   75.29   16.90
  -3  -4  -9   59.69   14.80
  -3  -4  -9   33.10   12.70
   3   4   9   29.90   15.10
   3   4   9   43.80    9.70
  -4  -4  -9  162.38   24.10
  -4  -4  -9  155.18   21.80
   4   4   9  149.19   27.00
   4   4   9  137.09   19.90
  -5  -4  -9   23.90   15.80
  -5  -4  -9   -0.60   12.90
   5   4   9  -35.10   17.80
  -6  -4  -9    1.10   18.20
   6   4   9  -33.80   23.30
  -7  -4  -9   26.40   23.80
   7   4   9   62.89   33.50
  -8  -4  -9   69.49   32.40
   8   4   9   57.29   40.10
   7  -5  -9    5.40   33.60
  -7   5   9  -38.70   26.40
   6  -5  -9   21.10   30.30
  -6   5   9   29.00   24.60
   5  -5  -9   31.10   25.60
  -5   5   9   43.70   21.90
   4  -5  -9   53.79   22.50
  -4   5   9   63.59   19.00
   3  -5  -9    4.50   11.30
   3  -5  -9  -10.30   15.20
  -3   5   9   15.00   14.40
   2  -5  -9   67.19   14.30
   2  -5  -9   73.69   18.70
  -2   5   9   68.19   15.50
   1  -5  -9    0.80    9.90
   1  -5  -9  -15.70   10.00
  -1   5   9    6.20   10.20
   0  -5  -9  132.29   18.50
   0  -5  -9  152.78   20.40
   0   5   9  121.09   19.70
  -1  -5  -9  358.76   25.70
   1   5   9  295.57   27.30
   1   5   9  223.88   24.60
  -2  -5  -9    3.70   10.70
  -2  -5  -9    9.70    8.60
   2   5   9  -22.00   10.20
   2   5   9    0.00    7.70
  -3  -5  -9  117.39   18.70
  -3  -5  -9  110.39   18.20
   3   5   9  126.49   21.70
   3   5   9   85.19   13.50
  -4  -5  -9   12.90   13.50
  -4  -5  -9   14.20   11.80
   4   5   9   23.90   11.10
   4   5   9   25.10   17.50
  -5  -5  -9  176.38   24.60
  -5  -5  -9  211.08   29.70
   5   5   9  177.08   36.50
  -6  -5  -9    9.50   18.80
   6   5   9  -28.20   24.50
  -7  -5  -9   35.10   25.70
   7   5   9   53.89   33.70
  -8  -5  -9   44.00   27.00
   8   5   9   -3.90   37.10
   7  -6  -9   13.10   36.80
  -7   6   9   53.69   31.40
   6  -6  -9  100.19   37.50
  -6   6   9   -1.60   22.50
   5  -6  -9   36.30   27.40
  -5   6   9   21.80   20.30
   4  -6  -9   42.50   23.00
  -4   6   9   61.39   20.10
   3  -6  -9   -1.50   11.80
   3  -6  -9  -20.10   14.40
  -3   6   9   -1.40   14.30
   2  -6  -9  149.29   24.80
   2  -6  -9  122.99   18.20
  -2   6   9  114.59   19.90
   1  -6  -9   53.09   17.10
   1  -6  -9   82.19   16.50
  -1   6   9   66.69   15.00
   0  -6  -9  794.32   46.00
   0  -6  -9  809.82   48.60
   0   6   9  774.12   49.60
  -1  -6  -9   11.20   10.30
   1   6   9    2.80   12.40
   1   6   9    2.30   12.30
  -2  -6  -9  209.38   19.80
  -2  -6  -9  267.77   24.40
   2   6   9  312.57   24.70
   2   6   9  247.78   27.00
  -3  -6  -9  216.78   22.60
  -3  -6  -9  232.58   24.40
   3   6   9  205.68   21.30
   3   6   9  250.37   29.30
  -4  -6  -9    1.00   12.10
  -4  -6  -9    3.90   12.50
   4   6   9   12.90   11.30
   4   6   9    6.90   17.20
  -5  -6  -9   47.00   18.30
  -5  -6  -9   66.29   17.50
   5   6   9   48.30   15.20
   5   6   9   69.99   29.00
  -6  -6  -9   -1.10   19.70
   6   6   9   49.40   30.40
  -7  -6  -9   84.39   29.00
   7   6   9   73.39   35.10
  -8  -6  -9    7.40   26.60
   6  -7  -9   -3.40   31.70
  -6   7   9   27.40   24.80
   5  -7  -9   18.90   29.00
  -5   7   9   31.30   21.80
   4  -7  -9   60.79   26.80
  -4   7   9   17.10   20.60
   3  -7  -9   -0.90   17.00
   3  -7  -9   -1.20   12.60
  -3   7   9   -5.30   14.70
   2  -7  -9    1.10   13.20
   2  -7  -9   22.80   17.20
  -2   7   9  -14.10   12.30
   1  -7  -9  335.57   33.60
   1  -7  -9  375.86   29.80
  -1   7   9  345.57   31.10
   0  -7  -9  465.95   32.70
   0  -7  -9  450.05   35.50
   0   7   9  378.46   35.90
  -1  -7  -9   70.89   15.70
   1   7   9   63.09   17.90
   1   7   9   51.99   17.00
  -2  -7  -9    0.30   10.70
   2   7   9   16.80   15.10
   2   7   9   17.40   13.00
  -3  -7  -9  275.97   26.70
  -3  -7  -9  236.08   23.80
   3   7   9  209.98   30.40
   3   7   9  258.47   25.20
  -4  -7  -9   23.60   14.70
  -4  -7  -9    1.70   12.80
   4   7   9    3.40   12.40
   4   7   9   -8.10   17.30
  -5  -7  -9   71.39   18.20
  -5  -7  -9   76.99   21.00
   5   7   9   44.20   16.60
   5   7   9   89.09   31.20
  -6  -7  -9  258.77   39.60
   6   7   9  190.08   39.90
  -7  -7  -9   30.90   26.30
   6  -8  -9   34.70   34.10
  -6   8   9  -15.30   26.10
   5  -8  -9    4.80   29.30
  -5   8   9   -3.70   22.40
   4  -8  -9   -5.20   23.20
  -4   8   9  -11.30   18.60
   3  -8  -9   16.90   15.50
   3  -8  -9  -14.00   18.60
  -3   8   9   19.80   18.80
   2  -8  -9   85.39   18.10
   2  -8  -9   44.80   20.40
  -2   8   9   60.49   18.60
   1  -8  -9   17.40   16.90
   1  -8  -9   17.50   13.70
  -1   8   9   19.50   15.80
   0  -8  -9  -10.10   10.60
   0  -8  -9    8.50   14.00
   0   8   9   13.00   16.30
  -1  -8  -9  268.77   26.60
   1   8   9  268.67   31.60
   1   8   9  359.16   32.80
  -2  -8  -9  229.38   25.40
   2   8   9  226.28   27.90
   2   8   9  290.57   31.50
  -3  -8  -9   66.39   17.50
   3   8   9  110.79   24.20
   3   8   9   56.49   17.50
  -4  -8  -9   54.29   16.70
  -4  -8  -9  105.69   20.80
   4   8   9   83.09   18.10
   4   8   9   91.69   23.90
  -5  -8  -9   57.19   21.30
  -5  -8  -9  100.89   22.20
   5   8   9  130.19   33.00
   5   8   9   82.09   19.50
  -6  -8  -9  -27.00   17.80
   6   8   9    5.30   17.60
   6   8   9    5.50   30.60
  -7  -8  -9  -32.60   21.50
   6  -9  -9  -76.99   34.10
  -6   9   9   15.60   29.60
   5  -9  -9   18.10   33.20
  -5   9   9   40.90   26.00
   4  -9  -9   44.50   30.50
  -4   9   9   17.10   22.30
   3  -9  -9    5.50   21.60
   3  -9  -9    4.70   16.00
  -3   9   9   10.40   18.80
   2  -9  -9  204.98   34.80
   2  -9  -9  271.07   29.40
  -2   9   9  286.67   33.30
   1  -9  -9  244.18   27.80
   1  -9  -9  249.58   34.40
  -1   9   9  263.77   33.40
   0  -9  -9   38.10   19.40
   0  -9  -9   -3.40   12.70
   0   9   9   38.90   17.90
  -1  -9  -9   79.29   19.10
   1   9   9   48.80   20.50
   1   9   9  131.59   23.60
  -2  -9  -9   54.49   17.30
   2   9   9   62.79   20.20
   2   9   9    3.00   16.50
  -3  -9  -9   22.50   14.90
   3   9   9   28.80   18.60
   3   9   9   23.90   16.60
  -4  -9  -9   20.50   15.30
   4   9   9   -1.50   19.20
   4   9   9   36.30   18.00
  -5  -9  -9  474.25   43.90
  -5  -9  -9  526.05   41.00
   5   9   9  450.25   53.39
   5   9   9  529.45   41.00
  -6  -9  -9   25.40   22.80
   6   9   9   31.20   20.70
  -7  -9  -9    1.10   24.70
   5 -10  -9  -21.30   34.50
  -5  10   9   -3.40   26.30
   4 -10  -9   32.40   33.30
  -4  10   9   -3.40   23.00
   3 -10  -9    3.10   24.40
  -3  10   9   23.00   21.30
   2 -10  -9   -5.70   16.00
   2 -10  -9   -9.40   21.70
  -2  10   9   14.90   19.70
   1 -10  -9    0.10   15.20
   1 -10  -9   34.90   22.30
  -1  10   9    3.20   19.70
   0 -10  -9  154.78   24.80
   0 -10  -9  100.69   25.20
   0  10   9   93.59   22.90
  -1 -10  -9  167.48   27.80
  -1 -10  -9  195.48   26.40
   1  10   9  235.98   32.30
  -2 -10  -9  125.49   23.00
   2  10   9   76.69   22.30
   2  10   9   63.39   22.80
  -3 -10  -9   37.70   16.90
   3  10   9   72.99   22.20
   3  10   9   31.00   19.10
  -4 -10  -9   -7.40   15.50
   4  10   9   32.10   18.70
   4  10   9   21.90   21.10
  -5 -10  -9   34.60   18.40
   5  10   9  -13.30   17.50
  -6 -10  -9  -18.20   22.20
   6  10   9   17.60   21.60
  -7 -10  -9  -17.10   26.20
   7  10   9   22.10   26.10
   5 -11  -9   41.90   40.10
  -5  11   9   26.10   30.90
   4 -11  -9  -31.30   32.30
  -4  11   9   -5.40   24.80
   3 -11  -9  118.49   37.70
  -3  11   9  112.19   30.10
   2 -11  -9   77.69   30.90
   2 -11  -9   57.49   22.10
  -2  11   9    8.30   21.80
   1 -11  -9    2.10   17.30
   1 -11  -9   12.40   25.90
  -1  11   9    5.50   20.50
   0 -11  -9   70.09   24.60
   0 -11  -9   97.69   23.60
   0  11   9   19.60   19.20
  -1 -11  -9   61.89   20.50
  -1 -11  -9   50.79   19.10
   1  11   9   50.09   22.20
  -2 -11  -9   19.70   16.60
   2  11   9   34.90   21.80
   2  11   9   44.40   23.00
  -3 -11  -9   31.60   19.10
   3  11   9   36.60   23.50
   3  11   9    3.00   19.70
  -4 -11  -9  610.94   46.90
  -5 -11  -9   -2.40   18.40
   5  11   9   23.90   23.10
   6  11   9    2.00   24.00
   7  11   9   57.19   29.10
   5 -12  -9  -27.30   37.70
  -5  12   9   28.80   33.00
   4 -12  -9   81.89   41.10
  -4  12   9   14.20   32.10
   3 -12  -9   28.70   32.80
  -3  12   9   37.10   28.60
   2 -12  -9  -12.50   28.80
   2 -12  -9   11.40   20.80
  -2  12   9   -3.90   22.50
   1 -12  -9  128.59   26.90
   1 -12  -9  141.79   35.20
  -1  12   9  129.69   30.60
   0 -12  -9  -20.30   22.30
   0 -12  -9   20.20   19.20
   0  12   9    8.00   20.30
  -1 -12  -9   43.50   19.90
  -1 -12  -9   30.10   22.20
   1  12   9   55.69   23.70
  -2 -12  -9  -19.60   15.30
   2  12   9    4.80   21.70
   2  12   9  -14.50   20.20
  -3 -12  -9    4.00   18.50
   3  12   9   12.10   23.10
  -4 -12  -9   97.29   24.70
   4  12   9   36.20   24.70
  -5 -12  -9   -7.30   19.90
   5  12   9   34.00   25.80
  -6 -12  -9   -8.20   21.90
   6  12   9   54.79   28.10
   7  12   9   78.59   31.40
   4 -13  -9   98.09   45.30
  -4  13   9   21.70   32.90
   3 -13  -9  -11.60   35.10
  -3  13   9  -15.30   28.70
   2 -13  -9   38.80   31.70
   2 -13  -9   12.00   23.20
  -2  13   9   -2.30   26.30
   1 -13  -9   79.79   33.40
   1 -13  -9  109.79   27.50
  -1  13   9   88.59   30.40
   0 -13  -9   20.10   26.40
   0 -13  -9   10.90   20.90
   0  13   9   49.20   25.00
  -1 -13  -9   58.79   23.90
  -1 -13  -9   17.00   21.40
   1  13   9   63.79   24.40
  -2 -13  -9    6.40   18.20
   2  13   9   25.60   25.50
  -3 -13  -9   73.89   23.40
   3  13   9   12.20   25.40
  -4 -13  -9  -15.40   18.80
   4  13   9   -6.60   24.50
  -5 -13  -9    4.90   22.30
   5  13   9   19.30   26.30
  -6 -13  -9   29.10   26.90
   6  13   9   28.80   32.50
   3 -14  -9   41.20   42.70
  -3  14   9    9.40   33.20
   2 -14  -9   11.70   27.10
   2 -14  -9  -22.20   33.80
  -2  14   9   27.90   29.00
   1 -14  -9    5.00   25.90
   1 -14  -9   65.39   33.00
  -1  14   9  -13.40   22.20
   0 -14  -9    3.50   22.00
   0 -14  -9   29.70   29.30
   0  14   9    5.30   24.00
  -1 -14  -9    8.70   22.00
   1  14   9   44.10   23.60
  -2 -14  -9   16.80   20.90
   2  14   9   32.10   26.00
  -3 -14  -9   93.29   27.50
   3  14   9   56.89   27.90
  -4 -14  -9    8.10   23.10
   4  14   9   18.00   29.60
  -5 -14  -9   -5.90   24.00
   5  14   9   -8.50   31.30
  -6 -14  -9   31.70   29.80
   6  14   9   68.39   35.00
   3 -15  -9    8.80   41.70
  -3  15   9  -43.30   34.30
   2 -15  -9   30.80   29.10
   2 -15  -9   48.30   41.20
  -2  15   9   -8.10   31.40
   1 -15  -9   -8.30   33.70
   1 -15  -9   -9.40   26.20
  -1  15   9   63.99   31.60
   0 -15  -9  -38.30   23.20
   0  15   9  -18.70   25.20
  -1 -15  -9   23.70   24.80
   1  15   9   35.50   25.60
  -2 -15  -9   23.30   26.70
   2  15   9  -23.70   24.60
  -3 -15  -9  -17.50   22.20
   3  15   9    0.90   27.50
  -4 -15  -9   43.70   25.40
   4  15   9  -33.10   29.20
  -5 -15  -9   37.70   30.10
   5  15   9   12.60   33.80
  -2  16   9  -24.30   32.40
   1 -16  -9   -5.80   29.80
  -1  16   9   55.59   32.70
   0 -16  -9  103.29   35.30
   0  16   9   46.50   29.00
  -1 -16  -9   -9.60   26.30
   1  16   9   60.89   28.70
  -2 -16  -9   59.49   29.40
   2  16   9   17.70   29.80
  -3 -16  -9   20.50   27.40
   3  16   9   -9.90   28.80
  -4 -16  -9   23.00   25.10
   4  16   9  -10.90   31.10
  -5 -16  -9  -13.20   30.90
   5  16   9  -24.90   37.70
   1 -17  -9  -18.80   31.50
  -1  17   9   14.90   33.40
   0 -17  -9    1.70   31.70
   0  17   9    0.10   25.70
  -1 -17  -9   11.60   29.50
   1  17   9  -13.50   27.90
  -2 -17  -9   -1.80   28.80
   2  17   9   35.20   30.50
  -3 -17  -9   16.00   28.80
   3  17   9  -14.60   29.50
  -4 -17  -9  -13.70   27.90
   4  17   9  -13.20   35.20
  -1 -18  -9  -13.00   29.90
   1  18   9  -47.00   27.80
  -2 -18  -9  -25.60   28.30
   2  18   9    0.20   29.90
   2  14 -10  -16.80   31.00
  -2 -14  10  -11.20   30.20
   1  14 -10   -4.00   26.90
  -1 -14  10   -9.20   31.70
   4  13 -10   -6.00   33.20
  -4 -13  10   -3.00   28.40
   3  13 -10  -39.10   26.80
  -3 -13  10   19.50   31.90
   2  13 -10  -14.00   24.60
  -2 -13  10  -30.60   27.80
   1  13 -10   17.40   26.60
  -1 -13  10  -29.70   28.60
   0  13 -10    3.00   25.30
   0 -13  10   -4.00   29.80
  -1  13 -10    5.40   29.10
   1 -13  10   37.60   32.80
   4  12 -10   -9.70   29.70
  -4 -12  10  -42.90   25.00
   3  12 -10   14.30   28.10
  -3 -12  10   28.60   29.60
   2  12 -10   32.50   28.40
  -2 -12  10   38.70   27.40
   1  12 -10    7.00   24.40
  -1 -12  10  -25.00   22.40
   0  12 -10   12.00   26.20
   0 -12  10   12.40   26.70
  -1  12 -10  -25.90   24.00
   1 -12  10   -6.80   23.40
  -2  12 -10   28.20   32.00
   2 -12  10  -14.00   27.50
   5  11 -10   33.20   32.90
  -5 -11  10  -22.30   27.20
   4  11 -10  -32.40   25.40
  -4 -11  10   11.30   27.10
   3  11 -10   -9.90   24.40
  -3 -11  10    4.40   23.20
   2  11 -10   20.10   26.80
  -2 -11  10  -13.00   23.50
   1  11 -10    9.50   24.00
  -1 -11  10  -25.70   19.60
   0  11 -10   -3.60   23.30
   0 -11  10  -31.60   20.60
  -1  11 -10   20.90   25.60
   1 -11  10   23.50   24.00
  -2  11 -10  -10.50   26.70
   2 -11  10   34.60   25.00
  -3  11 -10   28.00   31.90
   3 -11  10   -1.00   32.10
   6  10 -10    9.70   29.20
   5  10 -10   46.20   30.40
  -5 -10  10   -5.80   24.50
   4  10 -10  -20.30   24.90
  -4 -10  10   22.20   22.30
   3  10 -10   -4.90   25.50
  -3 -10  10   55.79   26.00
   2  10 -10   72.29   26.00
  -2 -10  10   -3.40   19.00
   1  10 -10   11.70   22.20
  -1 -10  10  -34.40   17.00
   0  10 -10   19.00   22.10
   0 -10  10    0.40   19.60
  -1  10 -10   29.00   25.70
   1 -10  10    7.00   20.70
  -2  10 -10   17.00   25.90
   2 -10  10   14.20   21.60
  -3  10 -10   31.90   32.70
   3 -10  10   -9.50   29.70
   3 -10  10    0.90   23.20
  -4  10 -10   23.80   35.90
   4 -10  10   17.80   35.60
   6   9 -10    3.70   30.70
  -6  -9  10   25.60   27.60
   5   9 -10   23.80   26.70
  -5  -9  10  -25.70   21.80
   4   9 -10   33.40   26.80
  -4  -9  10  -25.80   21.10
   3   9 -10    4.60   24.70
  -3  -9  10   18.80   20.70
   2   9 -10   -3.90   22.80
  -2  -9  10   -3.00   18.60
   1   9 -10  -24.80   18.70
  -1  -9  10  -14.40   19.50
   0   9 -10    6.50   21.30
   0  -9  10   48.70   22.30
  -1   9 -10   47.40   26.50
   1  -9  10   73.09   24.20
  -2   9 -10   31.00   26.00
   2  -9  10   69.19   24.70
   2  -9  10  118.09   29.90
  -3   9 -10   46.30   33.50
   3  -9  10  -12.80   20.40
   3  -9  10   25.00   29.30
  -4   9 -10   -8.90   30.90
   4  -9  10   51.79   34.60
   6   8 -10   35.10   29.50
  -6  -8  10   56.09   28.40
   5   8 -10  -41.40   24.30
   5   8 -10    3.00   24.10
  -5  -8  10   12.30   21.30
   4   8 -10   46.40   25.20
  -4  -8  10   50.59   22.20
   3   8 -10   37.90   24.40
  -3  -8  10   74.39   23.00
   2   8 -10    5.60   23.70
  -2  -8  10    7.30   19.50
   1   8 -10    8.70   22.00
  -1  -8  10   15.30   19.10
   0   8 -10    9.60   20.20
   0  -8  10    8.10   18.70
  -1   8 -10   25.30   20.80
   1  -8  10   23.50   25.30
   1  -8  10  -30.70   15.00
  -2   8 -10   -2.40   22.40
   2  -8  10   17.10   19.40
   2  -8  10   10.90   23.30
  -3   8 -10   23.90   28.10
   3  -8  10   21.80   25.80
   3  -8  10   48.30   22.60
  -4   8 -10  -22.60   24.10
   4  -8  10   14.80   29.90
  -5   8 -10  -28.60   29.50
   5  -8  10    9.60   32.80
   7   7 -10   27.90   32.10
   6   7 -10    3.40   27.00
  -6  -7  10  -12.50   31.40
   5   7 -10   39.80   23.90
   5   7 -10    9.10   22.80
  -5  -7  10   28.80   21.00
   4   7 -10   27.80   23.20
   4   7 -10   -4.30   21.10
  -4  -7  10   23.40   18.10
   3   7 -10   -9.50   20.20
  -3  -7  10    4.80   17.60
   2   7 -10  -20.80   19.10
  -2  -7  10   -6.00   16.60
   1   7 -10   61.29   23.50
  -1  -7  10   49.60   19.60
   0   7 -10  111.69   28.30
   0  -7  10  125.89   24.40
   0  -7  10   88.89   24.80
  -1   7 -10  123.59   27.50
   1  -7  10   75.79   27.60
   1  -7  10  125.79   24.10
  -2   7 -10   31.90   24.80
   2  -7  10   33.20   25.10
   2  -7  10   12.20   17.50
  -3   7 -10   24.10   25.20
   3  -7  10   83.29   22.80
   3  -7  10   91.89   27.40
  -4   7 -10   14.00   26.90
   4  -7  10   17.50   26.20
  -5   7 -10   -0.30   25.90
   5  -7  10   27.40   31.30
   7   6 -10   46.00   32.70
  -7  -6  10  -40.90   31.30
   6   6 -10  -14.90   23.80
  -6  -6  10   -0.40   29.90
   5   6 -10   13.50   22.20
   5   6 -10  -14.00   18.00
   4   6 -10   41.10   20.80
   4   6 -10   53.09   23.90
  -4  -6  10   24.50   17.50
   3   6 -10   43.00   24.00
  -3  -6  10   -9.60   14.30
   2   6 -10   12.60   19.30
  -2  -6  10   23.30   16.30
   1   6 -10  -11.70   17.10
  -1  -6  10    1.70   15.40
  -1  -6  10    0.00   14.90
   0   6 -10  143.19   29.10
   0  -6  10  226.88   29.50
   0  -6  10  200.08   27.30
  -1   6 -10    7.30   19.80
   1  -6  10  -11.90   21.00
   1  -6  10   16.30   14.70
  -2   6 -10   17.70   20.40
   2  -6  10   10.30   16.50
   2  -6  10   44.90   26.40
  -3   6 -10  -15.70   20.70
   3  -6  10   25.90   24.80
   3  -6  10   -3.80   16.50
  -4   6 -10   11.20   22.40
   4  -6  10   51.29   27.40
  -5   6 -10   14.10   27.20
   5  -6  10  -26.60   25.10
   7   5 -10   -7.50   28.00
  -7  -5  10   29.90   36.20
   6   5 -10   23.10   25.00
  -6  -5  10   76.69   31.50
   5   5 -10   80.39   25.30
   5   5 -10   42.70   21.80
   4   5 -10  -14.60   16.80
   4   5 -10   16.80   17.90
  -4  -5  10  -21.80   13.10
   3   5 -10   -0.30   14.90
   3   5 -10    6.10   17.80
  -3  -5  10   14.10   15.50
   2   5 -10   28.50   19.10
   2   5 -10   24.20   17.30
  -2  -5  10   23.90   16.10
   1   5 -10    7.20   17.10
   1   5 -10   76.89   18.70
  -1  -5  10   79.69   18.70
   0   5 -10  315.57   29.70
   0   5 -10  280.97   35.20
   0  -5  10  260.97   29.20
  -1   5 -10  245.28   36.20
  -1   5 -10  255.37   29.00
   1  -5  10  262.07   32.20
  -2   5 -10  115.29   22.40
  -2   5 -10  116.09   26.60
   2  -5  10  127.49   30.70
  -3   5 -10  -16.50   17.80
   3  -5  10  -11.90   20.20
  -4   5 -10   -9.20   20.40
   4  -5  10   -8.50   21.10
  -5   5 -10   -2.80   21.60
   5  -5  10  -16.60   21.60
  -6   5 -10   -7.40   24.40
   6  -5  10   20.10   32.10
   7   4 -10   39.70   30.40
  -7  -4  10   34.60   34.30
   6   4 -10   25.80   25.70
  -6  -4  10   19.60   29.20
   5   4 -10    0.80   20.50
  -5  -4  10   23.00   20.10
   4   4 -10   18.00   17.20
   4   4 -10  -22.90   15.60
  -4  -4  10    0.10   13.00
   3   4 -10    8.40   14.10
   3   4 -10   -7.00   13.70
   3   4 -10   27.60   16.50
  -3  -4  10  -11.30   16.10
   2   4 -10   87.09   21.00
   2   4 -10   66.59   18.50
   2   4 -10   58.59   18.10
  -2  -4  10  108.39   20.10
   1   4 -10  106.39   20.50
   1   4 -10   75.59   19.60
  -1  -4  10  102.89   19.00
   0   4 -10   59.59   19.70
   0   4 -10   41.40   16.70
   0  -4  10   46.40   16.90
  -1   4 -10    9.80   17.60
  -1   4 -10   11.60   14.90
   1  -4  10    5.20   15.10
  -2   4 -10    2.30   17.70
  -2   4 -10  -13.20   13.20
   2  -4  10   13.10   18.30
  -3   4 -10    8.60   15.90
  -3   4 -10   32.20   19.10
   3  -4  10   -0.80   20.40
  -4   4 -10  -24.30   17.60
  -4   4 -10   12.00   17.90
   4  -4  10    1.80   22.40
  -5   4 -10   30.50   22.00
   5  -4  10   92.09   29.00
  -6   4 -10   10.70   24.10
   6  -4  10   15.10   28.10
   7   3 -10   -8.10   26.50
  -7  -3  10   -1.80   32.60
   6   3 -10   19.50   24.60
  -6  -3  10   49.80   31.30
   5   3 -10   72.29   23.90
  -5  -3  10   40.70   24.00
   4   3 -10    7.10   14.90
   4   3 -10   12.30   15.40
   4   3 -10    7.80   16.10
   3   3 -10  -13.60   13.80
   3   3 -10   10.40   14.20
   3   3 -10  -11.00   13.60
   3   3 -10   11.50   13.00
   2   3 -10   -2.30   10.20
   2   3 -10   -9.10   12.50
   2   3 -10    0.40   12.70
  -2  -3  10   10.30   14.60
   1   3 -10   79.19   19.30
   1   3 -10   72.29   17.00
  -1  -3  10  122.19   20.50
   0   3 -10  513.85   42.70
   0  -3  10  577.44   39.00
  -1   3 -10  396.26   30.50
  -1   3 -10  262.37   35.90
   1  -3  10  403.26   33.40
  -2   3 -10   28.80   17.90
  -2   3 -10   -2.00   13.30
   2  -3  10   39.40   17.60
  -3   3 -10    9.10   15.70
  -3   3 -10   11.50   16.20
   3  -3  10   -8.40   19.20
  -4   3 -10   29.50   17.20
  -4   3 -10   19.70   20.00
   4  -3  10   53.29   23.20
  -5   3 -10   17.50   21.10
   5  -3  10   -5.20   20.60
  -6   3 -10   21.50   23.60
   6  -3  10   29.90   26.10
   7   2 -10   41.40   29.50
  -7  -2  10    3.10   31.50
   6   2 -10   -0.20   23.10
  -6  -2  10   -8.60   26.40
   5   2 -10   67.09   21.30
   5   2 -10   68.19   22.80
  -5  -2  10   43.10   24.50
   4   2 -10   24.50   17.60
   4   2 -10   44.70   16.80
   4   2 -10   16.80   14.40
   4   2 -10   23.60   16.70
   3   2 -10  118.09   18.90
   3   2 -10   93.79   18.70
   3   2 -10  136.19   21.00
   3   2 -10   98.29   19.10
   2   2 -10  568.84   38.60
   2   2 -10  539.55   34.90
   2   2 -10  557.74   38.10
  -2  -2  10  593.44   40.00
   1   2 -10   61.59   17.30
   1   2 -10  105.79   19.80
  -1  -2  10   53.99   16.50
   0   2 -10   56.69   18.50
   0   2 -10   46.40   14.90
   0  -2  10   72.09   17.20
  -1   2 -10   -1.20   12.50
  -1   2 -10   -2.10   14.90
   1  -2  10   -7.30   12.30
  -2   2 -10   39.70   14.90
  -2   2 -10   66.49   19.80
   2  -2  10   94.19   20.20
  -3   2 -10   16.90   15.20
  -3   2 -10   32.60   14.70
   3  -2  10   13.90   19.40
  -4   2 -10  138.99   25.90
  -4   2 -10  241.38   27.90
   4  -2  10  245.28   38.30
  -5   2 -10   98.49   25.10
   5  -2  10  110.59   29.40
  -6   2 -10   46.00   25.10
   6  -2  10   40.80   28.10
  -7   2 -10   20.80   26.50
   7  -2  10  -36.50   27.10
   7   1 -10   76.59   30.30
   6   1 -10  -10.00   21.60
   6   1 -10   -4.80   21.50
  -6  -1  10   29.20   27.90
   5   1 -10   38.90   21.20
   5   1 -10   40.10   21.40
  -5  -1  10   16.00   22.40
   4   1 -10   37.50   15.00
   4   1 -10   52.49   18.90
   4   1 -10   35.70   17.40
   3   1 -10   49.20   15.50
   3   1 -10   35.90   14.70
   3   1 -10   24.20   13.50
   3   1 -10   52.19   14.30
   2   1 -10   31.90   14.30
   2   1 -10   31.50   14.40
   2   1 -10   33.70   12.50
   2   1 -10   39.20   12.80
   1   1 -10  419.56   32.60
   1   1 -10  473.25   33.40
  -1  -1  10  473.35   34.70
  -1  -1  10  451.45   27.30
   0   1 -10  628.84   39.10
   0  -1  10  580.84   39.80
  -1   1 -10   11.30   14.60
  -1   1 -10   -3.50   10.30
   1  -1  10    2.00   12.30
  -2   1 -10   17.70   12.10
  -2   1 -10   23.80   14.50
   2  -1  10    9.80   14.00
  -3   1 -10   20.70   14.90
  -3   1 -10   11.50   13.70
   3  -1  10   16.70   16.30
  -4   1 -10   -9.60   14.00
  -4   1 -10   -5.10   14.00
   4  -1  10  -10.30   18.10
  -5   1 -10    6.90   18.80
   5  -1  10   20.20   24.00
  -6   1 -10   71.09   26.00
   6  -1  10   73.99   30.20
  -7   1 -10  -21.90   22.50
   7  -1  10   19.70   31.10
   7   0 -10   34.20   31.90
   7   0 -10  -18.70   24.20
   6   0 -10   16.30   24.30
   6   0 -10   17.70   25.50
   5   0 -10   25.50   20.00
   5   0 -10   27.00   19.50
  -5   0  10   41.20   23.00
   4   0 -10  111.09   19.40
   4   0 -10  133.99   24.80
   4   0 -10  139.99   23.50
  -4   0  10  153.58   25.00
   3   0 -10  165.98   24.70
   3   0 -10  166.28   22.20
   3   0 -10  181.98   23.90
   3   0 -10  164.78   21.20
   2   0 -10   68.29   16.60
   2   0 -10   95.29   17.40
   2   0 -10  105.49   17.00
  -2   0  10  119.59   16.80
   1   0 -10  480.65   34.70
   1   0 -10  573.04   34.00
  -1   0  10  505.45   30.10
  -1   0  10  509.25   37.10
   0   0 -10  -11.60   10.20
   0   0 -10   -1.80   10.10
   0   0  10   10.50    7.90
   0   0  10   14.20   12.20
  -1   0 -10   30.80   15.60
  -1   0 -10   31.30   13.10
   1   0  10   58.09   15.20
  -2   0 -10    2.50   12.60
  -2   0 -10   23.30   12.00
   2   0  10   -1.20   12.30
  -3   0 -10  400.26   35.00
  -3   0 -10  425.36   31.60
   3   0  10  414.56   36.10
  -4   0 -10   77.89   18.10
  -4   0 -10   84.39   21.80
   4   0  10   80.09   25.00
  -5   0 -10   64.79   22.30
   5   0  10  113.49   31.10
  -6   0 -10  -16.70   19.50
   6   0  10  -15.10   24.60
  -7   0 -10   29.60   26.70
   7   0  10   17.80   29.70
   7  -1 -10    2.30   31.90
   7  -1 -10  -30.80   25.40
  -7   1  10  -18.90   24.10
   6  -1 -10   -2.20   25.30
   6  -1 -10   39.80   25.60
   5  -1 -10   16.50   21.80
   5  -1 -10   -2.20   18.30
   4  -1 -10  102.69   22.00
   4  -1 -10  119.09   19.00
   4  -1 -10  111.39   23.90
  -4   1  10   89.49   21.70
   3  -1 -10    3.50   10.50
   3  -1 -10  -13.00   10.60
   3  -1 -10    4.60   13.90
  -3   1  10   11.50   12.40
   2  -1 -10  415.66   27.90
   2  -1 -10  419.26   30.80
   2  -1 -10  427.96   32.70
  -2   1  10  380.16   28.70
   1  -1 -10  190.38   17.60
   1  -1 -10  173.78   21.80
   1  -1 -10  146.79   20.30
  -1   1  10  167.78   17.00
   0  -1 -10   17.50   11.90
   0  -1 -10   20.20   10.80
   0   1  10    0.60    7.10
   0   1  10    8.20   11.80
  -1  -1 -10  141.29   22.40
  -1  -1 -10   97.29   17.00
   1   1  10  104.89   19.50
  -2  -1 -10   26.60   12.70
  -2  -1 -10   57.09   13.60
   2   1  10   51.49   15.80
  -3  -1 -10  173.48   24.60
  -3  -1 -10  181.78   22.00
   3   1  10  221.68   28.20
  -4  -1 -10   13.80   13.60
  -4  -1 -10  -15.10   13.40
   4   1  10  -26.70   17.60
  -5  -1 -10   83.69   22.60
   5   1  10   78.29   29.30
  -6  -1 -10  -16.40   18.90
   6   1  10  -30.80   24.00
  -7  -1 -10  -17.50   22.60
   7   1  10   -4.90   28.60
   7  -2 -10   67.99   36.10
  -7   2  10   46.30   29.10
   6  -2 -10    5.40   25.80
  -6   2  10   19.60   22.10
   5  -2 -10   53.49   23.20
  -5   2  10   22.00   20.50
   4  -2 -10   45.20   20.20
  -4   2  10   74.19   20.00
   3  -2 -10  353.56   32.50
   3  -2 -10  287.07   26.10
  -3   2  10  262.17   26.80
  -3   2  10  297.87   28.20
   2  -2 -10  341.17   23.00
   2  -2 -10  295.57   29.10
   2  -2 -10  253.47   25.50
  -2   2  10  289.27   25.10
   1  -2 -10   61.09   15.00
   1  -2 -10   62.39   15.10
   1  -2 -10   58.39   10.50
  -1   2  10   50.89   11.80
   0  -2 -10  165.48   18.30
   0  -2 -10  170.18   20.00
   0   2  10  137.29   16.90
   0   2  10  156.68   22.00
  -1  -2 -10   40.30   14.20
  -1  -2 -10   75.49   14.70
   1   2  10   59.69    9.90
   1   2  10   58.89   15.90
  -2  -2 -10  206.78   22.20
  -2  -2 -10  201.18   21.50
   2   2  10  118.59   21.30
  -3  -2 -10   85.89   17.10
  -3  -2 -10   97.89   18.30
   3   2  10   53.69   18.10
  -4  -2 -10  613.24   45.30
  -4  -2 -10  674.63   42.10
   4   2  10  663.93   50.49
   5   2  10   87.09   29.80
  -6  -2 -10   29.90   21.00
   6   2  10   -2.10   24.60
  -7  -2 -10   18.10   24.60
   7   2  10    5.20   30.50
   7  -3 -10   32.20   37.00
  -7   3  10   -3.30   25.40
   6  -3 -10   13.40   26.40
  -6   3  10    0.60   20.90
   5  -3 -10  101.89   29.80
  -5   3  10   72.39   22.00
   4  -3 -10   -4.50   17.70
  -4   3  10   29.40   17.40
   3  -3 -10  146.79   21.60
   3  -3 -10  192.88   28.80
  -3   3  10  155.48   22.70
   2  -3 -10   25.60   14.50
   2  -3 -10   34.20   14.10
  -2   3  10   56.59   13.50
   1  -3 -10   17.40   12.80
   1  -3 -10    7.10    6.80
   1  -3 -10    6.00   11.70
  -1   3  10    8.30    9.00
   0  -3 -10   76.09   12.10
   0  -3 -10   43.10   13.00
   0   3  10   84.39   14.30
   0   3  10  102.49   19.60
  -1  -3 -10   33.30   12.50
  -1  -3 -10   40.60   13.60
   1   3  10   62.49   12.00
   1   3  10    6.00   12.90
  -2  -3 -10  241.38   23.00
  -2  -3 -10  248.88   23.10
   2   3  10  222.28   20.80
   2   3  10  241.28   25.70
  -3  -3 -10    7.00   11.70
  -3  -3 -10   -0.10   11.30
   3   3  10   22.80   15.40
  -4  -3 -10    9.70   12.30
  -4  -3 -10   -8.00   12.60
   4   3  10   14.30   17.90
  -5  -3 -10   -1.60   16.10
  -5  -3 -10    4.10   13.70
   5   3  10   35.80   26.20
  -6  -3 -10   46.00   23.00
   6   3  10   27.50   29.20
  -7  -3 -10  -10.70   22.20
   7   3  10  -43.40   26.70
   7  -4 -10  -19.60   32.00
  -7   4  10   16.70   26.80
   6  -4 -10   23.70   28.70
  -6   4  10   13.20   22.40
   5  -4 -10  -11.50   22.50
  -5   4  10   -6.30   19.10
   4  -4 -10  132.29   27.00
  -4   4  10  119.69   24.20
   3  -4 -10  224.38   24.90
   3  -4 -10  246.68   31.90
  -3   4  10  318.27   29.20
   2  -4 -10    8.70   12.60
   2  -4 -10   49.20   17.00
  -2   4  10   29.10   13.20
   1  -4 -10  -22.90   10.10
   1  -4 -10    0.50   12.00
  -1   4  10  -11.20    8.70
   0  -4 -10   90.39   16.80
   0   4  10   79.19   16.30
   0   4  10   56.39   17.20
  -1  -4 -10   -8.90    9.70
  -1  -4 -10   10.60   11.80
   1   4  10   10.00   13.00
   1   4  10    4.30   10.20
  -2  -4 -10    8.30   10.00
  -2  -4 -10   17.80   12.90
   2   4  10   31.90   15.50
   2   4  10   29.90    8.40
  -3  -4 -10  539.25   36.50
  -3  -4 -10  464.45   35.30
   3   4  10  504.95   40.40
  -4  -4 -10  293.47   31.00
  -4  -4 -10  340.17   29.00
   4   4  10  333.87   35.80
  -5  -4 -10    5.80   16.80
  -5  -4 -10   23.00   15.20
   5   4  10   49.60   27.40
  -6  -4 -10   -4.80   19.00
   6   4  10  -23.50   27.60
  -7  -4 -10   -6.90   21.40
   7   4  10  -34.20   29.40
   7  -5 -10   23.40   36.80
   6  -5 -10   54.59   32.20
  -6   5  10   46.00   25.60
   5  -5 -10    1.70   25.00
  -5   5  10    4.60   19.20
   4  -5 -10    1.00   20.70
  -4   5  10  -22.10   14.70
   3  -5 -10  -15.10   12.20
   3  -5 -10   -9.60   15.20
  -3   5  10   -0.20   14.10
   2  -5 -10   55.79   18.30
   2  -5 -10   32.80   14.40
  -2   5  10   29.10   14.30
   1  -5 -10  312.57   27.50
   1  -5 -10  336.17   31.00
  -1   5  10  335.67   27.20
   0  -5 -10  153.28   20.60
   0  -5 -10  150.08   22.50
   0   5  10  215.88   24.70
  -1  -5 -10  599.54   38.20
   1   5  10  566.84   40.90
  -2  -5 -10   24.30   10.90
  -2  -5 -10   46.20   14.80
   2   5  10   61.79   12.80
   2   5  10   56.29   18.30
  -3  -5 -10    4.20   11.30
  -3  -5 -10   -5.10   12.10
   3   5  10   -1.80    9.20
   3   5  10  -19.90   13.60
  -4  -5 -10   54.19   16.70
  -4  -5 -10   29.20   16.30
   4   5  10   41.10   22.00
  -5  -5 -10   -4.20   14.60
  -5  -5 -10   24.30   15.10
   5   5  10   53.49   26.20
  -6  -5 -10  -26.70   17.70
   6   5  10   32.00   32.10
  -7  -5 -10  101.49   29.50
   7   5  10   14.10   33.50
   6  -6 -10   19.80   33.50
  -6   6  10  -20.10   23.50
   5  -6 -10  111.69   35.60
  -5   6  10   87.59   26.40
   4  -6 -10  150.78   31.70
  -4   6  10  122.59   25.70
   3  -6 -10   16.50   14.50
   3  -6 -10  -17.80   16.80
  -3   6  10    5.60   15.60
   2  -6 -10  -13.20   15.00
   2  -6 -10   -5.80   11.80
  -2   6  10   16.70   14.60
   1  -6 -10   18.30   12.70
   1  -6 -10   12.00   14.00
  -1   6  10    2.20   12.00
   0  -6 -10    9.00   13.30
   0  -6 -10   -6.30   10.50
   0   6  10    3.10   13.90
  -1  -6 -10    9.70   11.50
   1   6  10    5.50   14.90
   1   6  10   -6.80   13.00
  -2  -6 -10  628.94   41.60
   2   6  10  672.23   40.20
[truncated: 379,801 more chars]
