# Supplementary material for: Mol­ecular structure of tris­[(6-bromo­pyridin-2-yl)meth­yl]amine
Source: Acta Crystallogr E Crystallogr Commun. 2024 Sep 10;80(Pt 10):1006–9. doi: 10.1107/S2056989024008685 (PMC11451500; doi:10.1107/S2056989024008685)
Supplement: Supplementary file 2 [file e-80-01006-Isup4.hkl]

data_I                                                                          
_shelx_title ' TPABr3'                                                          
_shelx_refln_list_code          4                                               
_shelx_F_calc_maximum      204.60                                               
_exptl_crystal_F_000       512.00                                               
_reflns_d_resolution_high  0.8400                                               
                                                                                
loop_                                                                           
 _space_group_symop_operation_xyz                                               
 'x, y, z'                                                                      
 '-x, -y, -z'                                                                   
                                                                                
_cell_length_a     6.2445                                                       
_cell_length_b    13.2335                                                       
_cell_length_c    13.4984                                                       
_cell_angle_alpha  79.168                                                       
_cell_angle_beta   88.671                                                       
_cell_angle_gamma  78.962                                                       
                                                                                
_shelx_F_squared_multiplier     1.000                                           
                                                                                
loop_                                                                           
 _refln_index_h                                                                 
 _refln_index_k                                                                 
 _refln_index_l                                                                 
 _refln_F_squared_calc                                                          
 _refln_F_squared_meas                                                          
 _refln_F_squared_sigma                                                         
 _refln_observed_status                                                         
   1   0   0         76.06         64.60         8.94 o                         
   2   0   0       2399.00       2633.32        79.38 o                         
   3   0   0        979.63       1015.39        46.14 o                         
   4   0   0        984.15        993.29        52.87 o                         
   5   0   0          8.96        -20.53        24.75 o                         
   6   0   0        899.86        870.27        72.01 o                         
   7   0   0        958.94       1102.83        96.28 o                         
  -7   1   0         20.15        -45.80        49.85 o                         
  -6   1   0        257.59        215.87        48.17 o                         
  -5   1   0       2269.80       2289.86        94.79 o                         
  -4   1   0         91.08         94.45        25.50 o                         
  -3   1   0       3120.53       2863.55        92.98 o                         
  -2   1   0       1555.14       1522.25        53.16 o                         
  -1   1   0       1916.34       1884.33        55.03 o                         
   1   1   0       3415.01       3742.49        98.89 o                         
   2   1   0       5220.79       5514.47       182.07 o                         
   3   1   0       6258.19       6939.31       192.14 o                         
   4   1   0       2173.00       1937.73        76.04 o                         
   5   1   0        353.78        400.74        45.02 o                         
   6   1   0         13.02          7.81        33.57 o                         
   7   1   0        196.49        165.78        56.79 o                         
  -7   2   0        127.68        109.50        57.23 o                         
  -6   2   0        193.33        236.78        51.10 o                         
  -5   2   0       1182.19       1153.07        74.51 o                         
  -4   2   0        351.49        334.74        59.47 o                         
  -3   2   0       1719.33       1710.23        65.56 o                         
  -2   2   0       5969.62       5930.01       163.19 o                         
  -1   2   0      37927.72      37552.21       810.86 o                         
   0   2   0        586.36        584.84        20.00 o                         
   1   2   0         87.73         93.57         8.50 o                         
   2   2   0       2084.86       2247.12        58.61 o                         
   3   2   0        536.54        606.09        35.54 o                         
   4   2   0        521.92        551.81        50.08 o                         
   5   2   0       2275.11       2151.74        89.65 o                         
   6   2   0        817.43        794.88        67.14 o                         
   7   2   0         44.86         -2.43        72.82 o                         
  -6   3   0        667.40        712.60       121.59 o                         
  -5   3   0          2.51        -20.46        29.97 o                         
  -4   3   0        481.40        458.51        42.53 o                         
  -3   3   0        202.05        254.17        32.45 o                         
  -2   3   0       5807.60       5934.65       164.90 o                         
  -1   3   0       8988.28       8751.76       197.35 o                         
   0   3   0       8893.20       8767.06       196.63 o                         
   1   3   0       1424.16       1373.82        44.87 o                         
   2   3   0       2512.67       2572.22        77.48 o                         
   3   3   0       3217.61       3088.31        81.48 o                         
   4   3   0        216.06        217.19        29.57 o                         
   5   3   0       1732.23       1635.67        75.90 o                         
   6   3   0        873.22        832.39        73.27 o                         
   7   3   0         20.14          6.32        45.85 o                         
  -6   4   0        401.39        335.59        66.68 o                         
  -5   4   0         93.50        111.31        39.67 o                         
  -4   4   0         66.14         26.91        39.91 o                         
  -3   4   0       1674.72       1725.14        70.80 o                         
  -2   4   0      10439.54      10652.95       244.04 o                         
  -1   4   0       1052.28        967.63        34.33 o                         
   0   4   0        278.33        283.74        20.88 o                         
   1   4   0       7634.06       7668.42       202.59 o                         
   2   4   0        276.64        254.39        17.62 o                         
   3   4   0        790.17        731.11        32.39 o                         
   4   4   0       1228.94       1108.89        54.63 o                         
   5   4   0       1192.57       1136.72        63.66 o                         
   6   4   0        154.62        152.13        43.56 o                         
   7   4   0         96.20         83.15        79.59 o                         
  -6   5   0         86.90         44.73        73.27 o                         
  -5   5   0        636.25        700.51        65.77 o                         
  -4   5   0        374.15        364.76        44.41 o                         
  -3   5   0       3791.65       3900.65       126.37 o                         
  -2   5   0       4325.04       4298.96       110.45 o                         
  -1   5   0        147.35        129.33        18.02 o                         
   0   5   0        134.45        134.35        18.42 o                         
   1   5   0       3671.37       3798.61       110.60 o                         
   2   5   0       1443.98       1494.54        64.51 o                         
   3   5   0         50.98         62.60        15.34 o                         
   4   5   0       4685.42       4486.32       117.43 o                         
   5   5   0       2712.83       2585.35        98.34 o                         
   6   5   0         14.64         31.89        47.49 o                         
   7   5   0          7.62        -49.20        49.20 o                         
  -6   6   0          7.04         49.56        50.52 o                         
  -5   6   0         21.49         34.69        41.24 o                         
  -4   6   0        895.88        992.01        68.00 o                         
  -3   6   0        313.56        311.41        32.03 o                         
  -2   6   0         26.78         19.41        17.47 o                         
  -1   6   0       7458.77       7234.02       174.04 o                         
   0   6   0       1767.80       2010.26        79.08 o                         
   1   6   0         15.97         49.93        18.85 o                         
   2   6   0        680.51        652.43        50.68 o                         
   3   6   0        281.58        299.91        31.65 o                         
   4   6   0          9.46         25.35        18.31 o                         
   5   6   0         72.85         66.10        27.51 o                         
   6   6   0        404.93        430.49        63.13 o                         
   7   6   0         56.94         29.03        52.00 o                         
  -5   7   0         11.90        -16.05        45.46 o                         
  -4   7   0       2897.71       3195.97       124.86 o                         
  -3   7   0       1681.78       1805.80        68.64 o                         
  -2   7   0         73.48         87.60        23.08 o                         
  -1   7   0        657.90        663.42        39.68 o                         
   0   7   0       3436.40       3801.51       101.90 o                         
   1   7   0        370.81        368.03        24.85 o                         
   2   7   0        146.50        120.18        26.28 o                         
   3   7   0       8106.34       7999.82       224.60 o                         
   4   7   0       5060.33       4680.51       147.23 o                         
   5   7   0        110.19        113.70        41.73 o                         
   6   7   0         79.78         24.80        42.05 o                         
   7   7   0         64.12         93.25        57.38 o                         
  -5   8   0         87.39        107.93        53.26 o                         
  -4   8   0         38.83        -37.54        50.77 o                         
  -3   8   0        250.28        239.51        35.95 o                         
  -2   8   0       1546.95       1710.84        66.22 o                         
  -1   8   0        512.38        559.13        68.72 o                         
   0   8   0        750.88        710.42        41.82 o                         
   1   8   0        109.74        103.46        19.28 o                         
   2   8   0          0.66        -22.82        22.82 o                         
   3   8   0        697.83        797.89        53.90 o                         
   4   8   0        515.28        451.36        52.22 o                         
   5   8   0        176.32        143.77        38.79 o                         
   6   8   0          1.79        -29.47        40.50 o                         
  -5   9   0        560.92        655.12        76.99 o                         
  -4   9   0        490.33        668.55       135.23 o                         
  -3   9   0         73.90         96.47        35.36 o                         
  -2   9   0        850.93        858.63        55.94 o                         
  -1   9   0       1163.28       1151.77        57.61 o                         
   0   9   0         25.06         33.52        24.58 o                         
   1   9   0        557.11        483.80        34.26 o                         
   2   9   0       2808.30       2710.11       138.63 o                         
   3   9   0       1638.46       1782.65        82.20 o                         
   4   9   0        318.05        337.62        43.06 o                         
   5   9   0        294.07        293.53        46.80 o                         
   6   9   0        239.24         49.07        48.17 o                         
  -4  10   0          1.82        -28.14        52.91 o                         
  -3  10   0        435.80        460.44        51.68 o                         
  -2  10   0         10.64         46.75        35.23 o                         
  -1  10   0        228.15        197.18        34.89 o                         
   0  10   0          0.84          5.91        26.77 o                         
   1  10   0        146.70        134.87        38.99 o                         
   2  10   0       1533.01       1731.11        84.50 o                         
   3  10   0          8.08         47.86        36.96 o                         
   4  10   0        114.66        118.32        38.51 o                         
   5  10   0         14.27        -34.59        34.59 o                         
   6  10   0        495.25        552.59        81.13 o                         
  -4  11   0        182.62        155.51        82.74 o                         
  -3  11   0        389.72        361.31        57.58 o                         
  -2  11   0        193.71        219.51        43.67 o                         
  -1  11   0         96.58        106.63        36.74 o                         
   0  11   0        630.63        714.91        62.82 o                         
   1  11   0       1570.57       1782.00        90.01 o                         
   2  11   0        483.62        424.94        54.58 o                         
   3  11   0        152.68        175.56        46.12 o                         
   4  11   0        611.35        530.29        60.02 o                         
   5  11   0         34.57         60.65        52.07 o                         
   6  11   0         37.76         78.52        64.52 o                         
  -3  12   0         32.62         15.13        62.39 o                         
  -2  12   0        214.56        177.67        45.97 o                         
  -1  12   0          9.05          5.26        37.04 o                         
   0  12   0         15.00          4.88        41.96 o                         
   1  12   0       1253.70       1470.67        89.95 o                         
   2  12   0         46.17          9.86        42.23 o                         
   3  12   0          0.67          7.30        46.28 o                         
   4  12   0        156.67        104.20        62.51 o                         
   5  12   0        176.02        151.51        53.36 o                         
  -2  13   0          5.79         52.11        47.30 o                         
  -1  13   0        322.53        303.39        70.61 o                         
   0  13   0        100.97         32.07        55.77 o                         
   1  13   0          0.47        -29.10        45.80 o                         
   2  13   0        443.18        434.99        64.80 o                         
   3  13   0        764.68        692.95        74.80 o                         
   4  13   0         50.22         66.99        67.08 o                         
   5  13   0          0.61        -36.24        49.42 o                         
  -1  14   0        261.60        300.63        65.27 o                         
   0  14   0        390.86        397.41        64.86 o                         
   1  14   0         43.32         53.53        54.38 o                         
   2  14   0         29.94        140.14        57.61 o                         
   3  14   0        198.92        230.05        67.47 o                         
   4  14   0         11.07         31.43        58.02 o                         
   0  15   0         31.13        119.24        72.89 o                         
   1  15   0         95.88        116.85        98.67 o                         
   2  15   0         86.43        150.92        70.43 o                         
   3  15   0          1.74        -15.19        61.51 o                         
  -2 -15   1          5.64        -60.68        60.68 o                         
  -1 -15   1         38.25         51.95        64.30 o                         
  -4 -14   1        492.18        261.02        72.74 o                         
  -3 -14   1        350.79        401.26        75.16 o                         
  -2 -14   1         11.22        107.53        61.40 o                         
  -1 -14   1          5.37        -44.32        52.56 o                         
   0 -14   1        492.33        524.13        69.57 o                         
   1 -14   1         66.39         84.79        58.58 o                         
  -4 -13   1         13.53         70.22        53.84 o                         
  -3 -13   1        206.63        143.88        58.91 o                         
  -2 -13   1         10.74        -39.17        48.15 o                         
  -1 -13   1         20.29          9.64        60.35 o                         
   0 -13   1        702.42        731.14        77.04 o                         
   1 -13   1        408.13        464.06        70.81 o                         
   2 -13   1          2.39         56.11        55.23 o                         
  -5 -12   1        655.39        643.93       223.92 o                         
  -4 -12   1        436.61        491.54        88.90 o                         
  -3 -12   1          1.50         -3.96        48.34 o                         
  -2 -12   1          1.51        -42.25        43.86 o                         
  -1 -12   1        265.73        346.85        87.37 o                         
   0 -12   1          4.80        -17.98        40.82 o                         
   1 -12   1        325.70        449.86        92.24 o                         
   2 -12   1        617.94        779.76        65.98 o                         
   3 -12   1          5.22         35.33        61.02 o                         
  -6 -11   1          0.44         21.03        60.31 o                         
  -5 -11   1        481.72        423.57        59.91 o                         
  -4 -11   1         14.40         70.52        44.21 o                         
  -3 -11   1         54.87         -8.27        41.29 o                         
  -2 -11   1        525.06        562.23        67.19 o                         
  -1 -11   1       2842.56       3065.61       120.42 o                         
   0 -11   1        773.70        902.09        70.61 o                         
   1 -11   1          3.23        -18.82        32.39 o                         
   2 -11   1        158.72        134.10        42.85 o                         
   3 -11   1        158.49        131.03        49.65 o                         
   4 -11   1         34.46         27.81       103.73 o                         
  -6 -10   1        512.01        498.67        79.24 o                         
  -5 -10   1        130.97        117.34        43.26 o                         
  -4 -10   1         16.72         45.30        38.36 o                         
  -3 -10   1         90.75        132.60        52.01 o                         
  -2 -10   1         81.69        107.35        38.42 o                         
  -1 -10   1         52.54         52.18        41.41 o                         
   0 -10   1        106.20        108.55        30.68 o                         
   1 -10   1        922.80       1128.60        61.66 o                         
   2 -10   1         36.77        116.27        37.47 o                         
   3 -10   1         73.23         54.56        42.46 o                         
   4 -10   1          0.36         20.13        55.19 o                         
  -6  -9   1        222.34        136.88        54.95 o                         
  -5  -9   1        426.82        346.68        49.48 o                         
  -4  -9   1        222.12        192.77        39.03 o                         
  -3  -9   1        502.53        512.98        55.53 o                         
  -2  -9   1       3675.01       3676.42       126.54 o                         
  -1  -9   1        510.91        508.23        47.54 o                         
   0  -9   1       1730.00       1874.97        68.55 o                         
   1  -9   1        902.58       1036.16        56.41 o                         
   2  -9   1        158.58        166.91        36.54 o                         
   3  -9   1          2.62         38.46        34.77 o                         
   4  -9   1        242.95        195.87        56.24 o                         
   5  -9   1        243.53        302.92        67.54 o                         
  -6  -8   1         34.00         54.66        45.02 o                         
  -5  -8   1          0.12         -6.15        30.52 o                         
  -4  -8   1         60.78         92.66        30.82 o                         
  -3  -8   1         32.56         36.31        30.52 o                         
  -2  -8   1       2695.04       2927.81       103.80 o                         
  -1  -8   1        381.31        424.91        40.52 o                         
   0  -8   1       1372.32       1519.32        57.83 o                         
   1  -8   1         11.67        -16.88        28.93 o                         
   2  -8   1        409.27        489.81        41.18 o                         
   3  -8   1         15.53         12.09        29.27 o                         
   4  -8   1         39.22        -18.91        40.93 o                         
   5  -8   1        623.03        652.86        73.48 o                         
  -7  -7   1        434.57        665.21       126.68 o                         
  -6  -7   1         61.84         27.89        59.52 o                         
  -5  -7   1        212.54        204.94        37.54 o                         
  -4  -7   1       3667.12       3524.73       120.78 o                         
  -3  -7   1       1384.92       1377.26        63.79 o                         
  -2  -7   1         55.61         48.15        23.64 o                         
  -1  -7   1       6086.50       5768.31       380.98 o                         
   0  -7   1       4175.07       4248.66       115.56 o                         
   1  -7   1          5.68          6.07        20.57 o                         
   2  -7   1        131.56        142.02        26.07 o                         
   3  -7   1        978.80        920.99        51.43 o                         
   4  -7   1        812.06        748.71        67.12 o                         
   5  -7   1         46.03          5.16        51.72 o                         
  -7  -6   1         40.71         27.43        80.56 o                         
  -6  -6   1          3.48         30.02        41.53 o                         
  -5  -6   1        485.81        454.49        53.53 o                         
  -4  -6   1        393.31        376.67        57.92 o                         
  -3  -6   1       4319.32       4069.84       125.58 o                         
  -2  -6   1         17.39         -0.60        19.70 o                         
  -1  -6   1        101.40        125.72        22.42 o                         
   0  -6   1         89.29         60.03        18.22 o                         
   1  -6   1          2.29         24.19        18.20 o                         
   2  -6   1         66.44         78.33        20.49 o                         
   3  -6   1       2745.36       2804.42        86.28 o                         
   4  -6   1       1248.88       1434.62        78.91 o                         
   5  -6   1         28.11        -38.16        39.56 o                         
   6  -6   1          3.14        -36.14        49.80 o                         
  -7  -5   1         10.68        -10.80        55.13 o                         
  -6  -5   1         39.48         -0.79        68.02 o                         
  -5  -5   1        632.54        550.76        48.63 o                         
  -4  -5   1        174.04        193.31        24.14 o                         
  -3  -5   1        328.95        325.37        25.03 o                         
  -2  -5   1      14657.16      15066.41       391.39 o                         
  -1  -5   1       8840.77       8893.67       237.43 o                         
   0  -5   1        144.21        116.15        17.99 o                         
   1  -5   1         48.64         55.81        16.09 o                         
   2  -5   1        296.17        302.67        26.20 o                         
   3  -5   1          2.26          0.64        19.69 o                         
   4  -5   1        299.83        310.21        41.81 o                         
   5  -5   1       1700.96       1368.31        84.16 o                         
   6  -5   1        164.03        150.15        52.86 o                         
  -7  -4   1        164.60        128.44        64.64 o                         
  -6  -4   1          6.31         -2.77        30.64 o                         
  -5  -4   1       1531.08       1436.58        70.87 o                         
  -4  -4   1       2520.76       2496.94        73.99 o                         
  -3  -4   1        302.28        317.32        25.53 o                         
  -2  -4   1        159.57        161.72        20.17 o                         
  -1  -4   1        377.05        373.20        25.39 o                         
   0  -4   1        506.39        469.78        29.15 o                         
   1  -4   1         44.08         78.00        13.67 o                         
   2  -4   1       9372.34       9689.50       223.72 o                         
   3  -4   1       4615.84       4568.85       140.55 o                         
   4  -4   1        362.59        362.48        42.33 o                         
   5  -4   1          8.93         45.46        35.40 o                         
   6  -4   1        181.62        146.97        52.50 o                         
  -7  -3   1         22.93         50.91        47.01 o                         
  -6  -3   1        661.65        639.03        61.15 o                         
  -5  -3   1        154.11        188.15        54.24 o                         
  -4  -3   1        224.43        262.83        31.96 o                         
  -3  -3   1       9567.86       9224.50       212.87 o                         
  -2  -3   1       6111.28       5998.77       139.35 o                         
  -1  -3   1        264.16        233.47        18.38 o                         
   0  -3   1        465.11        492.90        25.34 o                         
   1  -3   1        297.42        378.88        26.36 o                         
   2  -3   1        299.72        259.99        20.67 o                         
   3  -3   1         56.59         40.65        20.08 o                         
   4  -3   1       2241.27       2200.15       124.84 o                         
   5  -3   1        188.10        143.57        50.36 o                         
   6  -3   1         84.04         98.32        48.37 o                         
  -7  -2   1         26.16         74.71        55.59 o                         
  -6  -2   1       1255.31       1153.84        75.69 o                         
  -5  -2   1       1534.58       1521.92        73.14 o                         
  -4  -2   1       1205.70       1267.46        58.90 o                         
  -3  -2   1       1824.14       1865.16       110.81 o                         
  -2  -2   1       2977.53       3388.44        83.54 o                         
  -1  -2   1        376.87        471.60        16.78 o                         
   0  -2   1        712.43        671.19        27.79 o                         
   1  -2   1      18573.96      18607.95       405.65 o                         
   2  -2   1       4546.18       4757.27       133.50 o                         
   3  -2   1       1828.63       1830.20        68.89 o                         
   4  -2   1       3920.47       4153.62       141.72 o                         
   5  -2   1        228.33        231.01        38.36 o                         
   6  -2   1        100.54         71.54        41.95 o                         
   7  -2   1         90.00         43.18        53.33 o                         
  -7  -1   1         30.97         61.35        59.05 o                         
  -6  -1   1        435.96        553.60        60.30 o                         
  -5  -1   1         95.96        113.77        31.67 o                         
  -4  -1   1       4478.26       4287.34       134.44 o                         
  -3  -1   1       4693.23       4731.23       138.07 o                         
  -2  -1   1       1059.06       1185.68        65.38 o                         
  -1  -1   1        638.44        761.94        23.26 o                         
   1  -1   1      10330.08      10937.17       239.92 o                         
   2  -1   1        763.40        845.19        36.32 o                         
   3  -1   1       7280.64       7169.54       198.53 o                         
   4  -1   1        247.03        333.24        35.60 o                         
   5  -1   1        151.13        105.08        38.26 o                         
   6  -1   1         21.87        -23.28        35.71 o                         
   7  -1   1        166.55        215.00        60.27 o                         
  -7   0   1        660.88        574.72        73.99 o                         
  -6   0   1         34.02         28.68        37.19 o                         
  -5   0   1       1557.39       1569.49       181.08 o                         
  -4   0   1       5567.97       5192.43       157.56 o                         
  -3   0   1        159.38        154.76        23.29 o                         
  -2   0   1       1138.57       1054.65        41.46 o                         
  -1   0   1       7102.80       8156.12       208.84 o                         
   0   0   1       3320.14       4445.75       112.57 o                         
   1   0   1         59.81         76.99        10.49 o                         
   2   0   1       6685.21       7204.89       191.50 o                         
   3   0   1      11265.39      11536.18       305.50 o                         
   4   0   1        256.10        253.51        46.73 o                         
   5   0   1        418.25        483.44        47.62 o                         
   6   0   1        283.00        286.93        75.45 o                         
   7   0   1        518.23        625.06        75.32 o                         
  -7   1   1        117.10        182.20        62.57 o                         
  -6   1   1         15.54         11.06        37.42 o                         
  -5   1   1        948.17        846.46        60.20 o                         
  -4   1   1        215.12        256.43        32.50 o                         
  -3   1   1         79.20        193.69        37.50 o                         
  -2   1   1       5090.31       5335.44       147.38 o                         
  -1   1   1        115.06        172.28        17.01 o                         
   0   1   1       3961.24       4516.25       115.27 o                         
   1   1   1       3542.96       3941.20        89.47 o                         
   2   1   1         27.95          3.78        10.67 o                         
   3   1   1        255.41        321.75        44.28 o                         
   4   1   1         45.66         17.82        20.07 o                         
   5   1   1        258.90        244.50        45.76 o                         
   6   1   1       1721.64       1686.49        89.74 o                         
   7   1   1        770.73        850.83        80.59 o                         
  -7   2   1          7.82        105.35        70.91 o                         
  -6   2   1        650.03        838.28        73.89 o                         
  -5   2   1       5081.92       4912.52       161.26 o                         
  -4   2   1        225.12        197.48        44.22 o                         
  -3   2   1          3.05         21.95        17.75 o                         
  -2   2   1        874.05       1094.83        45.61 o                         
  -1   2   1         57.08         74.01        10.63 o                         
   0   2   1       1151.75       1128.98        29.62 o                         
   1   2   1      19201.16      19863.09       430.54 o                         
   2   2   1      29437.08      31055.95       673.03 o                         
   3   2   1          3.35        -16.02        18.57 o                         
   4   2   1        422.86        402.96        36.37 o                         
   5   2   1        538.72        570.31        50.12 o                         
   6   2   1          5.91        -29.06        29.06 o                         
   7   2   1         96.46         51.16        48.51 o                         
  -6   3   1         30.43         -2.91        43.50 o                         
  -5   3   1        170.91        140.20        45.66 o                         
  -4   3   1         30.29        -11.16        24.66 o                         
  -3   3   1       2142.50       2179.99        94.23 o                         
  -2   3   1       3021.59       3159.59        96.98 o                         
  -1   3   1       7641.38       7418.21       168.31 o                         
   0   3   1       6381.13       6329.62       232.10 o                         
   1   3   1         36.51         34.95        10.90 o                         
   2   3   1         38.81         41.38        11.49 o                         
   3   3   1          6.15         -9.63        11.75 o                         
   4   3   1        244.83        242.15        31.52 o                         
   5   3   1       3014.39       2884.46       106.89 o                         
   6   3   1       2325.64       2071.65       106.88 o                         
   7   3   1         17.24         53.39        53.45 o                         
  -6   4   1       1779.14       1729.04       125.37 o                         
  -5   4   1        200.79        143.85        41.30 o                         
  -4   4   1         26.33         28.52        28.38 o                         
  -3   4   1       1827.46       1890.41       136.39 o                         
  -2   4   1        228.53        260.29        21.68 o                         
  -1   4   1       2106.34       2068.91        56.73 o                         
   0   4   1      28721.11      26334.78       573.98 o                         
   1   4   1      10445.86      10623.48       236.23 o                         
   2   4   1         30.16          7.37        11.27 o                         
   3   4   1          2.09          1.08        12.28 o                         
   4   4   1        603.08        558.96        31.54 o                         
   5   4   1         99.91         94.06        28.55 o                         
   6   4   1        141.32        115.73        38.47 o                         
   7   4   1        376.42        480.64       195.54 o                         
  -6   5   1        270.71        215.26        55.21 o                         
  -5   5   1         23.67         26.00        45.47 o                         
  -4   5   1       1828.94       1830.67       125.66 o                         
  -3   5   1       1665.71       1670.87       157.38 o                         
  -2   5   1       4954.05       5089.34       127.23 o                         
  -1   5   1       1420.83       1367.88        45.27 o                         
   0   5   1       3437.70       3513.17        89.79 o                         
   1   5   1       2696.13       2997.33        75.65 o                         
   2   5   1       1647.09       1460.55        45.02 o                         
   3   5   1        151.42        145.37        20.49 o                         
   4   5   1       3072.20       2851.69        81.90 o                         
   5   5   1       1431.41       1361.56       109.42 o                         
   6   5   1         82.12         88.66        36.90 o                         
   7   5   1        775.86        805.61       219.55 o                         
  -6   6   1         81.12         55.33        63.44 o                         
  -5   6   1        150.12         82.89        56.20 o                         
  -4   6   1        437.65        458.10        57.94 o                         
  -3   6   1        841.64        870.38        51.79 o                         
  -2   6   1          6.30         10.96        17.31 o                         
  -1   6   1       7576.53       7887.23       187.09 o                         
   0   6   1       5101.75       4977.59       190.01 o                         
   1   6   1         34.47         62.49        13.89 o                         
   2   6   1        228.36        200.92        35.19 o                         
   3   6   1        670.12        685.39        48.35 o                         
   4   6   1       2594.78       2531.73        76.79 o                         
   5   6   1         66.00         61.62        27.86 o                         
   6   6   1        462.55        551.79        71.18 o                         
   7   6   1          9.55        114.49        56.41 o                         
  -5   7   1          2.68          5.88        44.16 o                         
  -4   7   1        756.19        650.35        87.16 o                         
  -3   7   1        451.18        482.83        39.81 o                         
  -2   7   1        626.39        634.07        39.65 o                         
  -1   7   1       6784.35       6711.85       166.45 o                         
   0   7   1        549.36        660.01        36.28 o                         
   1   7   1       1459.24       1584.17        51.48 o                         
   2   7   1       2254.15       2370.34        83.61 o                         
   3   7   1       3532.55       3525.42       203.60 o                         
   4   7   1        266.34        237.87        33.24 o                         
   5   7   1        562.44        521.30        53.37 o                         
   6   7   1       1250.32       1095.03       154.93 o                         
   7   7   1        243.08        132.49        61.77 o                         
  -5   8   1         71.74         42.24        51.07 o                         
  -4   8   1        117.37         27.17        40.71 o                         
  -3   8   1         72.78         67.40        28.80 o                         
  -2   8   1        620.37        642.38        43.56 o                         
  -1   8   1        691.35        731.65        45.96 o                         
   0   8   1         15.65         28.57        20.97 o                         
   1   8   1        914.99        891.88        40.54 o                         
   2   8   1         30.27         76.33        26.77 o                         
   3   8   1        852.12        819.63        73.37 o                         
   4   8   1         91.44        179.02        33.01 o                         
   5   8   1        247.16        225.94        40.13 o                         
   6   8   1         60.30         83.33        46.96 o                         
   7   8   1         29.77         28.51        56.19 o                         
  -5   9   1        276.96        188.91        61.68 o                         
  -4   9   1          6.99         -4.98        44.07 o                         
  -3   9   1        385.22        354.44        42.08 o                         
  -2   9   1       3147.78       3459.02       107.50 o                         
  -1   9   1       1206.76       1233.79        58.57 o                         
   0   9   1        166.65        140.93        27.86 o                         
   1   9   1       1302.70       1303.67       111.31 o                         
   2   9   1        714.63        867.29        61.29 o                         
   3   9   1          4.50         13.65        31.95 o                         
   4   9   1       1125.23       1140.47        68.48 o                         
   5   9   1       1980.92       2075.96        94.14 o                         
   6   9   1        250.41        230.33       102.86 o                         
  -4  10   1          3.11         19.03        53.62 o                         
  -3  10   1         47.07        103.18        38.65 o                         
  -2  10   1         20.43         46.69        35.11 o                         
  -1  10   1        191.63        241.73        63.80 o                         
   0  10   1        291.40        358.06        45.23 o                         
   1  10   1        142.95         81.41        31.85 o                         
   2  10   1       1247.35       1263.73       121.82 o                         
   3  10   1         33.57         85.08        36.97 o                         
   4  10   1          0.15        -28.41        33.25 o                         
   5  10   1        320.40        283.62        76.16 o                         
   6  10   1          1.49         -4.72        49.56 o                         
  -4  11   1        140.87        187.34        84.25 o                         
  -3  11   1        784.12        901.24        76.40 o                         
  -2  11   1        264.88        303.52        47.81 o                         
  -1  11   1          2.21         12.25        38.29 o                         
   0  11   1       1550.94       1575.44        83.08 o                         
   1  11   1        134.79         77.56        40.43 o                         
   2  11   1          0.14        -35.09        35.09 o                         
   3  11   1        646.30        572.70        59.43 o                         
   4  11   1       1244.13       1130.67        81.28 o                         
   5  11   1         59.33         62.48        42.22 o                         
   6  11   1         39.03        -53.32        53.32 o                         
  -3  12   1        256.94        333.58        92.89 o                         
  -2  12   1         20.64         54.07        42.34 o                         
  -1  12   1        202.53        279.71        45.61 o                         
   0  12   1        122.42        131.73        45.87 o                         
   1  12   1        565.16        624.36        67.61 o                         
   2  12   1         10.93         63.07        46.20 o                         
   3  12   1        573.94        607.46        67.02 o                         
   4  12   1        529.41        644.84       179.75 o                         
   5  12   1          5.50        -45.94        45.94 o                         
  -2  13   1        249.47        206.43       123.49 o                         
  -1  13   1        421.87        413.97        62.46 o                         
   0  13   1        181.73        127.24        53.03 o                         
   1  13   1         72.61         66.90        50.51 o                         
   2  13   1        545.31        482.40        64.51 o                         
   3  13   1        316.27        334.63       104.17 o                         
   4  13   1         17.42         44.72        60.16 o                         
   5  13   1         72.05         33.48        54.01 o                         
  -1  14   1        202.10        129.21        71.26 o                         
   0  14   1         47.36          7.83        70.99 o                         
   1  14   1         87.02         58.29        51.12 o                         
   2  14   1        322.04        387.75        65.87 o                         
   3  14   1        291.30        314.15        66.88 o                         
   4  14   1         44.59         76.89        57.83 o                         
   0  15   1          4.59        -36.74        98.63 o                         
   1  15   1         21.97         73.37        66.96 o                         
   2  15   1         14.10          0.77        74.77 o                         
   3  15   1         28.75         35.05        61.38 o                         
  -3 -14   2        173.74        188.40        66.18 o                         
  -2 -14   2         44.77         -4.10        55.42 o                         
  -1 -14   2         84.21         46.67        69.26 o                         
   0 -14   2        244.60        260.11        62.52 o                         
   1 -14   2         14.87        -50.47        57.35 o                         
  -4 -13   2        106.48         56.05        55.66 o                         
  -3 -13   2        230.37        208.76        89.07 o                         
  -2 -13   2         20.46          2.11        51.03 o                         
  -1 -13   2          9.77         32.09        68.08 o                         
   0 -13   2        295.53        309.06        57.04 o                         
   1 -13   2         19.09         59.00        50.77 o                         
   2 -13   2         96.86         50.14        69.88 o                         
  -5 -12   2        399.16        343.04        73.93 o                         
  -4 -12   2         40.69         54.30        64.96 o                         
  -3 -12   2        202.58        270.10       131.91 o                         
  -2 -12   2        476.43        404.48       110.87 o                         
  -1 -12   2         39.83         29.11        68.89 o                         
   0 -12   2          3.42         29.08        45.01 o                         
   1 -12   2         50.54         17.81        43.43 o                         
   2 -12   2        107.35        100.35        47.31 o                         
   3 -12   2         23.75        -59.30        77.84 o                         
  -5 -11   2        221.52        228.45        54.12 o                         
  -4 -11   2        372.81        414.53        95.91 o                         
  -3 -11   2         17.39         72.03        44.98 o                         
  -2 -11   2        156.69        169.67        48.24 o                         
  -1 -11   2        661.39        771.98       117.91 o                         
   0 -11   2          2.43          9.62        38.39 o                         
   1 -11   2        273.84        263.86        53.56 o                         
   2 -11   2       1142.40       1188.87        77.99 o                         
   3 -11   2        381.24        352.79        66.38 o                         
  -6 -10   2         84.45         53.34        58.83 o                         
  -5 -10   2         28.03         -1.31        74.44 o                         
  -4 -10   2        184.32        242.10        46.94 o                         
  -3 -10   2       1175.08       1340.49        80.74 o                         
  -2 -10   2        216.47        297.54        46.36 o                         
  -1 -10   2        316.61        321.91        47.02 o                         
   0 -10   2          3.55        -11.22        27.58 o                         
   1 -10   2          4.24         -4.61        31.21 o                         
   2 -10   2         10.30         -8.48        34.07 o                         
   3 -10   2        397.73        365.05        50.97 o                         
   4 -10   2         56.01          6.14        72.38 o                         
  -6  -9   2        539.89        491.57        75.97 o                         
  -5  -9   2       1299.49       1056.74        77.84 o                         
  -4  -9   2         14.69          1.81        32.77 o                         
  -3  -9   2        244.71        247.22        41.85 o                         
  -2  -9   2        331.63        371.40        80.67 o                         
  -1  -9   2         24.33        -11.48        29.34 o                         
   0  -9   2       2881.01       3057.52        94.54 o                         
   1  -9   2       2955.94       3027.52       112.09 o                         
   2  -9   2        612.72        633.60        73.31 o                         
   3  -9   2          5.63          8.51        34.89 o                         
   4  -9   2        104.43        127.88        55.68 o                         
  -6  -8   2         11.40         96.21        49.97 o                         
  -5  -8   2        102.62         13.26        36.49 o                         
  -4  -8   2       2054.56       2009.51        86.96 o                         
  -3  -8   2         57.56         54.17        31.03 o                         
  -2  -8   2       1312.86       1470.39        70.12 o                         
  -1  -8   2         63.86         77.15        28.84 o                         
   0  -8   2          7.88         -5.28        21.27 o                         
   1  -8   2        635.30        566.62        65.59 o                         
   2  -8   2        465.57        374.97        37.41 o                         
   3  -8   2        273.32        305.37        38.57 o                         
   4  -8   2        645.56        565.24        61.72 o                         
   5  -8   2        206.62        309.61        90.53 o                         
  -7  -7   2        330.78        277.98       123.47 o                         
  -6  -7   2        361.87        459.27        68.06 o                         
  -5  -7   2       1047.90        988.66        65.05 o                         
  -4  -7   2        722.33        707.38        53.56 o                         
  -3  -7   2         17.57         -1.98        24.58 o                         
  -2  -7   2          1.25        -26.57        26.57 o                         
  -1  -7   2       5635.25       5693.89       160.11 o                         
   0  -7   2       4956.92       4906.44       162.24 o                         
   1  -7   2        587.92        558.49        39.38 o                         
   2  -7   2        873.60        831.14        47.59 o                         
   3  -7   2        795.70        809.60        49.71 o                         
   4  -7   2         79.89         82.09        39.67 o                         
   5  -7   2        116.58        112.35        53.28 o                         
  -7  -6   2        289.53        292.43        73.30 o                         
  -6  -6   2        220.34        311.55        61.92 o                         
  -5  -6   2       1911.54       1769.03        80.23 o                         
  -4  -6   2        145.83        132.66        31.27 o                         
  -3  -6   2        905.78        950.34        51.52 o                         
  -2  -6   2       1015.09       1096.27        52.36 o                         
  -1  -6   2        744.82        597.32        44.40 o                         
   0  -6   2       1935.66       1934.02        99.58 o                         
   1  -6   2       1085.11       1045.37        75.74 o                         
   2  -6   2        153.01        176.67        24.22 o                         
   3  -6   2       1274.40       1212.17        75.79 o                         
   4  -6   2         76.94         39.87        34.30 o                         
   5  -6   2        179.79        188.17        83.88 o                         
   6  -6   2        525.22        524.06        92.82 o                         
  -7  -5   2        395.54        517.19       154.51 o                         
  -6  -5   2        757.81        793.54       118.18 o                         
  -5  -5   2        454.02        513.88        49.19 o                         
  -4  -5   2        347.62        272.90        26.62 o                         
  -3  -5   2         72.38         85.83        15.98 o                         
  -2  -5   2       9079.48       9248.66       248.72 o                         
  -1  -5   2       1811.61       1340.29        52.22 o                         
   0  -5   2       1658.12       1569.91        63.81 o                         
   1  -5   2       5101.24       4864.73       152.59 o                         
   2  -5   2        238.24        195.06        23.37 o                         
   3  -5   2        585.08        611.78        54.67 o                         
   4  -5   2        285.06        266.35        57.47 o                         
   5  -5   2        251.46        289.35        49.09 o                         
   6  -5   2         70.86         55.07        71.89 o                         
  -7  -4   2          5.56         13.61        78.86 o                         
  -6  -4   2        282.07        239.58        43.67 o                         
  -5  -4   2        138.66        140.44        31.53 o                         
  -4  -4   2          7.81        -12.09        15.96 o                         
  -3  -4   2        956.50        920.85        36.89 o                         
  -2  -4   2       4605.42       4198.83       102.08 o                         
  -1  -4   2       4079.86       4152.80       117.85 o                         
   0  -4   2          9.46         34.35        12.47 o                         
   1  -4   2          5.57         -5.41        14.20 o                         
   2  -4   2       2743.53       2816.05        76.95 o                         
   3  -4   2        119.82        136.56        21.49 o                         
   4  -4   2        282.25        233.53        36.20 o                         
   5  -4   2       1868.41       1937.88        92.91 o                         
   6  -4   2        500.81        476.40        62.77 o                         
  -7  -3   2        894.32       1061.71        97.91 o                         
  -6  -3   2        930.32        894.83        69.10 o                         
  -5  -3   2        606.84        536.26        49.46 o                         
  -4  -3   2         57.47         60.76        27.55 o                         
  -3  -3   2       1205.33       1225.89        43.24 o                         
  -2  -3   2        783.34        704.55        27.02 o                         
  -1  -3   2       4533.29       4112.50        96.75 o                         
   0  -3   2       4758.77       3900.40       156.21 o                         
   1  -3   2       2994.98       3003.61        75.30 o                         
   2  -3   2       1505.78       1442.72        45.39 o                         
   3  -3   2          9.46          2.08        18.57 o                         
   4  -3   2         58.90         72.74        26.30 o                         
   5  -3   2          0.20         39.45        31.41 o                         
   6  -3   2        120.72        179.77        45.36 o                         
  -7  -2   2         15.69         86.15        50.95 o                         
  -6  -2   2        263.94        308.70        53.02 o                         
  -5  -2   2        170.23        167.00        33.81 o                         
  -4  -2   2        461.68        475.00        39.92 o                         
  -3  -2   2      12961.02      12750.12       335.54 o                         
  -2  -2   2       4480.60       4356.97       103.81 o                         
  -1  -2   2         97.08         65.85        15.11 o                         
   0  -2   2         29.92         18.34         7.08 o                         
   1  -2   2        228.31        239.71        19.02 o                         
   2  -2   2        109.10        124.97        19.74 o                         
   3  -2   2       3006.16       3136.01       100.37 o                         
   4  -2   2       8507.72       8610.37       242.38 o                         
   5  -2   2        611.00        562.41        53.83 o                         
   6  -2   2         20.90         20.73        39.15 o                         
  -7  -1   2        174.79        245.61        78.43 o                         
  -6  -1   2         14.81         15.37        35.57 o                         
  -5  -1   2         64.18         59.30        42.83 o                         
  -4  -1   2        123.07        111.85        25.39 o                         
  -3  -1   2        109.16         97.65        21.18 o                         
  -2  -1   2       2010.27       2019.75        54.13 o                         
  -1  -1   2      28361.68      29323.42       632.77 o                         
   0  -1   2         98.21        103.71        17.06 o                         
   1  -1   2       2558.85       2408.77        66.61 o                         
   2  -1   2        682.46        835.37        28.87 o                         
   3  -1   2        273.58        328.40        29.73 o                         
   4  -1   2        172.80        139.37        26.17 o                         
   5  -1   2         22.15         37.65        27.47 o                         
   6  -1   2       1001.14       1005.52        75.17 o                         
   7  -1   2        122.06        100.25        53.71 o                         
  -7   0   2         14.38        -47.20        47.20 o                         
  -6   0   2        148.88        308.11        52.15 o                         
  -5   0   2        558.27        573.81        52.89 o                         
  -4   0   2       5772.16       5666.40       169.60 o                         
  -3   0   2       1009.09        894.12        44.08 o                         
  -2   0   2       5817.69       6102.00       165.62 o                         
  -1   0   2       8701.15       9810.03       215.71 o                         
   0   0   2        168.99        153.82         8.71 o                         
   1   0   2       1408.66       1286.10        39.04 o                         
   2   0   2       8359.61       8742.56       230.31 o                         
   3   0   2       8995.35       8784.97       237.46 o                         
   4   0   2       1254.68       1214.67        57.50 o                         
   5   0   2        592.77        653.59        63.85 o                         
   6   0   2       1214.94       1082.55        81.42 o                         
   7   0   2         14.51         99.74        51.23 o                         
  -7   1   2          3.28        -31.18        51.19 o                         
  -6   1   2        115.77        117.61        47.45 o                         
  -5   1   2        127.81        139.17        34.99 o                         
  -4   1   2       1442.67       1392.06        65.06 o                         
  -3   1   2       1125.35       1114.87        50.19 o                         
  -2   1   2       8760.20       9033.41       238.74 o                         
  -1   1   2        185.01        253.67        14.13 o                         
   0   1   2         17.72         35.75         7.13 o                         
   1   1   2       5930.09       6041.09       135.25 o                         
   2   1   2       6061.23       6298.79       145.50 o                         
   3   1   2       1503.10       1431.12        65.79 o                         
   4   1   2        221.11        216.40        36.85 o                         
   5   1   2        579.96        579.96        78.80 o                         
   6   1   2        155.00        167.69        41.36 o                         
   7   1   2        180.58        302.42        63.08 o                         
  -7   2   2          2.27        -51.41        51.41 o                         
  -6   2   2        411.24        417.43        57.51 o                         
  -5   2   2       1105.44       1157.92        70.78 o                         
  -4   2   2       1406.37       1416.95        67.06 o                         
  -3   2   2       3879.78       3648.00       113.94 o                         
  -2   2   2       6643.35       6910.72       187.56 o                         
  -1   2   2       1207.10       1179.49        33.69 o                         
   0   2   2        220.10        200.63        14.73 o                         
   1   2   2       9669.58       9860.88       217.32 o                         
   2   2   2       9534.33       9471.23       213.27 o                         
   3   2   2        752.98        673.00        66.64 o                         
   4   2   2       2552.93       2478.48        93.30 o                         
   5   2   2       2029.15       1904.94        82.73 o                         
   6   2   2        256.87        301.55        47.81 o                         
   7   2   2          1.08          0.53        45.88 o                         
  -6   3   2        107.98        106.97        47.51 o                         
  -5   3   2        322.31        363.35        49.98 o                         
  -4   3   2         37.15         81.34        28.11 o                         
  -3   3   2        781.11        724.92        61.07 o                         
  -2   3   2          7.22         12.22        20.97 o                         
  -1   3   2        303.16        363.53        32.83 o                         
   0   3   2       2137.63       2588.95        74.97 o                         
   1   3   2      16856.50      17150.61       374.74 o                         
   2   3   2       8988.13       9048.06       204.22 o                         
   3   3   2        183.79        194.42        19.38 o                         
   4   3   2        105.42        109.41        23.87 o                         
   5   3   2        622.12        614.32        50.42 o                         
   6   3   2         92.81        113.04        38.99 o                         
   7   3   2         22.85         59.71        48.23 o                         
  -6   4   2         64.59         32.85        48.93 o                         
  -5   4   2         59.71         47.43        39.12 o                         
  -4   4   2       4189.92       4307.94       142.37 o                         
  -3   4   2       5789.54       5790.76       170.49 o                         
  -2   4   2         77.64         86.04        31.28 o                         
  -1   4   2        232.84        242.32        24.78 o                         
   0   4   2         50.81         75.86        15.86 o                         
   1   4   2       5109.77       5024.93       117.14 o                         
   2   4   2        328.16        278.56        19.85 o                         
   3   4   2       9270.19       9009.19       208.73 o                         
   4   4   2       2217.11       2104.18        64.99 o                         
   5   4   2        400.55        497.61        48.66 o                         
   6   4   2        115.79        150.22        39.42 o                         
   7   4   2        299.72        333.60        59.60 o                         
  -6   5   2        295.76        351.76        59.24 o                         
  -5   5   2         11.24         13.47        36.07 o                         
  -4   5   2          0.27        -27.61        27.61 o                         
  -3   5   2        491.74        530.36        44.66 o                         
  -2   5   2       1259.46       1217.98        48.23 o                         
  -1   5   2         28.15         55.37        13.93 o                         
   0   5   2      15737.47      14017.87       345.91 o                         
   1   5   2      10762.71      11022.95       247.37 o                         
   2   5   2        459.30        517.61        25.85 o                         
   3   5   2        192.22        256.17        23.72 o                         
   4   5   2       1605.28       1553.26        54.16 o                         
   5   5   2        352.59        321.04        40.82 o                         
   6   5   2        519.73        617.05        60.93 o                         
   7   5   2       1320.68       1227.10       182.14 o                         
  -6   6   2         44.96         56.82        70.31 o                         
  -5   6   2       1660.02       1606.28        91.07 o                         
  -4   6   2        358.63        403.69        60.85 o                         
  -3   6   2         10.66          6.36        21.48 o                         
  -2   6   2        404.84        543.99        33.61 o                         
  -1   6   2         64.28         45.50        20.49 o                         
   0   6   2        380.36        361.25        26.39 o                         
   1   6   2        714.88        605.43        28.51 o                         
   2   6   2      11276.23      11303.86       256.55 o                         
   3   6   2        535.25        529.90        32.19 o                         
   4   6   2       1562.55       1425.87        53.22 o                         
   5   6   2        112.85         98.22        26.75 o                         
   6   6   2         65.94        110.00        44.98 o                         
   7   6   2         53.32          8.60        50.71 o                         
  -5   7   2        503.48        426.51       106.74 o                         
  -4   7   2         45.20         16.25        35.95 o                         
  -3   7   2        363.98        423.51        36.08 o                         
  -2   7   2         31.46         43.77        20.66 o                         
  -1   7   2       4417.32       4302.90       114.09 o                         
   0   7   2       6026.70       5644.71       140.14 o                         
   1   7   2         21.88         64.76        17.14 o                         
   2   7   2       6051.85       6300.68       151.69 o                         
   3   7   2        570.46        554.25        40.68 o                         
   4   7   2        415.94        456.62        34.40 o                         
   5   7   2        596.88        674.79        50.67 o                         
   6   7   2       1939.92       1775.12       110.38 o                         
   7   7   2        120.28        171.19        61.92 o                         
  -5   8   2        183.81        107.08        52.62 o                         
  -4   8   2          3.47         33.26        40.69 o                         
  -3   8   2        191.37        242.09        37.06 o                         
  -2   8   2          4.49        -21.76        21.76 o                         
  -1   8   2        879.11        937.61        74.05 o                         
   0   8   2        447.32        458.44        34.56 o                         
   1   8   2       2926.81       2779.90        80.18 o                         
   2   8   2        558.24        615.76        34.72 o                         
   3   8   2        160.56        126.01        25.24 o                         
   4   8   2          1.79          1.65        45.90 o                         
   5   8   2        264.36        199.86        37.14 o                         
   6   8   2        155.80        187.92        54.23 o                         
   7   8   2          5.83         -4.18        52.10 o                         
  -5   9   2         49.71        -13.46        79.50 o                         
  -4   9   2         45.62        -10.98        43.02 o                         
  -3   9   2        176.91        115.20        41.10 o                         
  -2   9   2       2311.56       2273.58        86.87 o                         
  -1   9   2        450.55        520.70        43.33 o                         
   0   9   2        929.39        969.42        49.21 o                         
   1   9   2       4237.03       4056.96       163.20 o                         
   2   9   2        131.65        139.93        30.24 o                         
   3   9   2        227.84        185.37        49.29 o                         
   4   9   2        822.49        767.06        60.27 o                         
   5   9   2       2340.71       2418.62       101.85 o                         
   6   9   2         44.02        155.47        57.37 o                         
  -4  10   2         82.19         98.70        67.29 o                         
  -3  10   2          0.51        -35.40        35.40 o                         
  -2  10   2        682.68        782.94        58.28 o                         
  -1  10   2         86.50         99.31        32.38 o                         
   0  10   2        501.15        615.57        44.94 o                         
   1  10   2        261.31        255.23        34.36 o                         
   2  10   2         83.47         89.75        34.94 o                         
   3  10   2        187.96        197.10        39.37 o                         
   4  10   2        150.45        174.62        40.95 o                         
   5  10   2       1208.53       1250.95        77.57 o                         
   6  10   2         20.47          7.20        53.91 o                         
  -4  11   2        195.76        193.43        82.48 o                         
  -3  11   2        331.78        338.16        78.86 o                         
  -2  11   2          6.39         -8.17        37.35 o                         
  -1  11   2        638.36        700.45        55.46 o                         
   0  11   2       3476.56       3974.66       117.56 o                         
   1  11   2         37.27         44.58        37.48 o                         
   2  11   2         44.04         30.41        38.05 o                         
   3  11   2        639.46        533.97        95.20 o                         
   4  11   2        261.88        256.21        90.44 o                         
   5  11   2         37.54         95.73        45.33 o                         
   6  11   2        210.93        110.68        64.24 o                         
  -3  12   2        500.86        562.55       135.38 o                         
  -2  12   2         76.82        -20.53        48.00 o                         
  -1  12   2          1.83         25.39        39.65 o                         
   0  12   2        451.65        483.66        56.42 o                         
   1  12   2         38.33          8.74        39.52 o                         
   2  12   2         23.82         34.32        43.03 o                         
   3  12   2        971.13        995.10       113.11 o                         
   4  12   2        608.43        758.80        74.74 o                         
   5  12   2          5.50         58.15        52.28 o                         
  -2  13   2        358.50        481.04        69.58 o                         
  -1  13   2        347.15        231.83        67.42 o                         
   0  13   2         38.24         13.28        54.35 o                         
   1  13   2        292.05        220.20       101.09 o                         
   2  13   2        446.70        391.23        61.08 o                         
   3  13   2          1.20        -44.65        44.65 o                         
   4  13   2          0.47        -26.25        51.63 o                         
   5  13   2        381.70        260.90        87.18 o                         
  -2  14   2         76.74          2.29       103.30 o                         
  -1  14   2        217.42        279.85        74.92 o                         
   0  14   2          8.78         48.17       109.89 o                         
   1  14   2          0.12        -27.73        54.59 o                         
   2  14   2        303.19        234.14        60.05 o                         
   3  14   2        335.24        302.43        63.99 o                         
   4  14   2          1.39          5.82        56.48 o                         
   0  15   2         27.59         55.48        67.63 o                         
   1  15   2        165.97        162.67        69.00 o                         
   2  15   2         14.26        -47.82        63.00 o                         
   3  15   2          0.61        -10.39        60.81 o                         
  -3 -14   3         21.50        -29.59        61.99 o                         
  -2 -14   3        157.53        174.14        66.59 o                         
  -1 -14   3        543.10        591.41        76.25 o                         
   0 -14   3         93.62         73.80        63.50 o                         
  -4 -13   3        203.73        100.80        76.76 o                         
  -3 -13   3         60.57        126.16        59.11 o                         
  -2 -13   3          8.13         -4.20        71.63 o                         
  -1 -13   3        143.25         24.78        51.36 o                         
   0 -13   3          4.72         66.77        69.13 o                         
   1 -13   3          0.30        -61.55        61.55 o                         
   2 -13   3        213.28        267.34        81.47 o                         
  -5 -12   3         14.47        147.60        59.23 o                         
  -4 -12   3        117.82         51.66        52.81 o                         
  -3 -12   3        242.83        172.80        57.43 o                         
  -2 -12   3        391.80        442.48        78.45 o                         
  -1 -12   3        239.90        158.03        51.43 o                         
   0 -12   3         43.62         48.07        56.20 o                         
   1 -12   3        107.42        -25.54        50.39 o                         
   2 -12   3         36.56         36.63        65.15 o                         
  -5 -11   3        175.19        242.99        74.67 o                         
  -4 -11   3        122.87        112.34        50.91 o                         
  -3 -11   3        301.16        330.42        75.07 o                         
  -2 -11   3        685.73        692.45        93.97 o                         
  -1 -11   3        185.70        177.52        51.45 o                         
   0 -11   3        176.91        189.12       127.03 o                         
   1 -11   3        658.32        720.91        58.07 o                         
   2 -11   3        475.64        521.27        68.66 o                         
   3 -11   3         79.10         36.45        56.88 o                         
  -6 -10   3          0.70        -25.78        56.20 o                         
  -5 -10   3         96.36        104.25        88.42 o                         
  -4 -10   3         24.78         49.84        46.67 o                         
  -3 -10   3        980.63       1053.77        87.37 o                         
  -2 -10   3        256.77        344.37        51.15 o                         
  -1 -10   3        201.11        105.66        60.76 o                         
   0 -10   3          7.87        -43.20        43.20 o                         
   1 -10   3          1.33         -4.87        30.38 o                         
   2 -10   3         95.63         53.54        37.52 o                         
   3 -10   3         40.81         49.26        51.36 o                         
   4 -10   3         54.10         45.12        80.65 o                         
  -6  -9   3        286.96        335.01        75.17 o                         
  -5  -9   3         50.26         -0.91        38.70 o                         
  -4  -9   3        532.97        632.22        59.22 o                         
  -3  -9   3       1853.74       1947.36        90.06 o                         
  -2  -9   3        338.89        315.91        83.83 o                         
  -1  -9   3        107.79         92.35        36.15 o                         
   0  -9   3       1668.20       1780.25        69.10 o                         
   1  -9   3        614.25        641.50        83.33 o                         
   2  -9   3        155.29        166.96        55.95 o                         
   3  -9   3        409.02        434.47        53.63 o                         
   4  -9   3       1301.86       1428.85       126.87 o                         
  -6  -8   3         53.80        122.80        54.85 o                         
  -5  -8   3        237.73        142.74        40.68 o                         
  -4  -8   3          9.69         17.65        30.50 o                         
  -3  -8   3          1.83         11.00        29.68 o                         
  -2  -8   3       1915.92       1835.60        80.10 o                         
  -1  -8   3        239.18        217.45        26.19 o                         
   0  -8   3        629.59        621.36        69.04 o                         
   1  -8   3       1819.18       1835.56        90.50 o                         
   2  -8   3         53.71         58.92        30.79 o                         
   3  -8   3         29.53         38.04        32.38 o                         
   4  -8   3         43.54        100.64        61.80 o                         
   5  -8   3         21.64        122.72        76.29 o                         
  -6  -7   3         68.09         83.50        52.40 o                         
  -5  -7   3       1229.45       1193.54        99.50 o                         
  -4  -7   3       2994.35       2895.63       107.94 o                         
  -3  -7   3        232.75        186.49        34.12 o                         
  -2  -7   3          2.60         29.69        24.69 o                         
  -1  -7   3        519.74        519.47        31.93 o                         
   0  -7   3        383.24        398.09        32.11 o                         
   1  -7   3        225.19        239.72        28.34 o                         
   2  -7   3       5133.70       4812.56       130.63 o                         
   3  -7   3       2214.38       2253.22        81.04 o                         
   4  -7   3         69.57         46.15        39.09 o                         
   5  -7   3         80.32         34.67        61.57 o                         
  -7  -6   3          7.28        -34.98        57.26 o                         
  -6  -6   3         26.71         70.64        46.36 o                         
  -5  -6   3          0.54         10.92        33.60 o                         
  -4  -6   3        199.21        244.74        35.46 o                         
  -3  -6   3       1844.54       1665.29        70.53 o                         
  -2  -6   3        421.13        390.51        35.76 o                         
  -1  -6   3       3277.86       3207.28        96.33 o                         
   0  -6   3       2185.35       2088.56        75.89 o                         
   1  -6   3        123.88        155.97        31.90 o                         
   2  -6   3        162.60        161.40        25.02 o                         
   3  -6   3        137.56        175.78        29.00 o                         
   4  -6   3        240.18        302.09        46.12 o                         
   5  -6   3        107.81         43.95       101.60 o                         
  -7  -5   3         37.15        -29.73        60.03 o                         
  -6  -5   3        843.48        991.78       227.84 o                         
  -5  -5   3        997.55        869.59        77.08 o                         
  -4  -5   3       1563.06       1539.42        65.15 o                         
  -3  -5   3       1267.93       1294.10        45.82 o                         
  -2  -5   3        142.07        147.15        23.00 o                         
  -1  -5   3        725.31        621.20        28.39 o                         
   0  -5   3        665.53        787.36        34.16 o                         
   1  -5   3       9608.46       9551.83       221.87 o                         
   2  -5   3       2442.94       2339.10        69.90 o                         
   3  -5   3         90.49         82.89        23.03 o                         
   4  -5   3         28.28          5.28        31.38 o                         
   5  -5   3        183.06        165.74        43.44 o                         
   6  -5   3          0.56         26.23        65.16 o                         
  -7  -4   3         14.83        -56.06        56.06 o                         
  -6  -4   3        158.51        145.85        39.72 o                         
  -5  -4   3        966.32        937.87        59.36 o                         
  -4  -4   3       3231.90       3172.51        91.33 o                         
  -3  -4   3        381.76        354.64        25.51 o                         
  -2  -4   3       3003.08       3261.03        83.42 o                         
  -1  -4   3       5186.05       5090.40       121.05 o                         
   0  -4   3        139.97        128.58        15.76 o                         
   1  -4   3       7145.91       7313.36       171.70 o                         
   2  -4   3        534.57        523.84        29.21 o                         
   3  -4   3        946.51       1044.50        45.03 o                         
   4  -4   3         42.18         54.75        40.00 o                         
   5  -4   3       1660.19       1623.12        86.46 o                         
   6  -4   3        304.38        219.51        74.60 o                         
  -7  -3   3        613.25        512.11        72.25 o                         
  -6  -3   3        481.49        490.39        55.49 o                         
  -5  -3   3        917.65        904.73        58.92 o                         
  -4  -3   3        927.88        928.37        44.85 o                         
  -3  -3   3        374.44        404.16        25.83 o                         
  -2  -3   3       2971.96       3018.81        77.01 o                         
  -1  -3   3        271.67        345.48        25.89 o                         
   0  -3   3      21789.94      22414.43       490.51 o                         
   1  -3   3       4040.95       4022.86        99.10 o                         
   2  -3   3          4.85         25.80        12.70 o                         
   3  -3   3       1301.60       1374.71        64.67 o                         
   4  -3   3        405.17        373.71        40.49 o                         
   5  -3   3        106.80        151.53        36.65 o                         
   6  -3   3         47.67         20.22        42.32 o                         
  -7  -2   3        583.46        695.78        77.51 o                         
  -6  -2   3        258.31        268.82        47.22 o                         
  -5  -2   3        425.27        382.98        51.40 o                         
  -4  -2   3         48.11         36.05        22.47 o                         
  -3  -2   3       3664.36       3875.40        99.48 o                         
  -2  -2   3       1021.40       1055.95        34.78 o                         
  -1  -2   3        947.02       1011.21        31.00 o                         
   0  -2   3      41860.36      40922.92       895.27 o                         
   1  -2   3         17.21         13.31         8.32 o                         
   2  -2   3        682.58        544.74        25.55 o                         
   3  -2   3       1163.66       1270.56        44.25 o                         
   4  -2   3       3303.06       3459.08       156.32 o                         
   5  -2   3         47.98         52.73        39.68 o                         
   6  -2   3        505.38        566.83        60.75 o                         
  -7  -1   3         47.41         31.49        65.12 o                         
  -6  -1   3        851.96        883.51        73.31 o                         
  -5  -1   3       2177.31       2071.67        88.87 o                         
  -4  -1   3         11.94         18.01        21.83 o                         
  -3  -1   3       3032.26       3026.41        96.41 o                         
  -2  -1   3        483.47        520.16        45.77 o                         
  -1  -1   3       6823.44       6817.00       153.60 o                         
   0  -1   3       5578.25       6415.06       145.04 o                         
   1  -1   3       6072.30       5708.16       152.51 o                         
   2  -1   3       6763.72       7058.33       163.52 o                         
   3  -1   3       1631.29       1724.22        64.03 o                         
   4  -1   3       1393.65       1407.98        62.91 o                         
   5  -1   3        105.23         47.46        31.02 o                         
   6  -1   3        148.39        201.69        45.92 o                         
   7  -1   3         24.86         81.34        51.68 o                         
  -7   0   3        171.67        172.48        58.29 o                         
  -6   0   3         69.40         31.45        39.39 o                         
  -5   0   3        159.52        129.01        34.05 o                         
  -4   0   3        258.64        326.50        36.58 o                         
  -3   0   3          1.31        -15.99        15.99 o                         
  -2   0   3      11098.36      11674.75       261.21 o                         
  -1   0   3      33396.40      34860.35       752.52 o                         
   0   0   3        137.88        209.39        12.38 o                         
   1   0   3         10.12          7.26         6.42 o                         
   2   0   3       1122.15       1170.63        36.36 o                         
   3   0   3        273.34        316.43        53.95 o                         
   4   0   3        245.38        254.31        31.35 o                         
   5   0   3       3648.49       3600.29       125.35 o                         
   6   0   3       1315.01       1323.44        80.59 o                         
   7   0   3         43.23         45.37        47.90 o                         
  -7   1   3        420.08        452.71        71.87 o                         
  -6   1   3        859.28        916.83        77.77 o                         
  -5   1   3         98.55         88.94        33.94 o                         
  -4   1   3       1586.38       1540.65        69.42 o                         
  -3   1   3         42.61         42.18        19.89 o                         
  -2   1   3        560.71        584.46        25.34 o                         
  -1   1   3          6.49         16.59         8.12 o                         
   0   1   3        199.33        191.85        13.80 o                         
   1   1   3       8568.74       8670.66       192.47 o                         
   2   1   3       2140.68       2128.52        56.63 o                         
   3   1   3       4127.35       4076.89       102.28 o                         
   4   1   3          3.15         -6.10        17.71 o                         
   5   1   3        141.29        106.00        41.32 o                         
   6   1   3         83.26         47.02        69.18 o                         
   7   1   3         14.72         17.49        44.65 o                         
  -6   2   3        152.41        169.98        47.03 o                         
  -5   2   3          5.38        -12.04        29.17 o                         
  -4   2   3          4.92         11.61        34.10 o                         
  -3   2   3       6323.16       6259.33       178.99 o                         
  -2   2   3       8572.36       8198.86       188.05 o                         
  -1   2   3         26.77         56.98        15.21 o                         
   0   2   3      11533.25      12369.41       314.62 o                         
   1   2   3       3071.77       3253.44        77.83 o                         
   2   2   3          3.99          0.06         9.67 o                         
   3   2   3        478.57        537.78        32.46 o                         
   4   2   3       6661.65       6855.56       196.60 o                         
   5   2   3       2567.60       2646.61       127.80 o                         
   6   2   3        141.01        141.56        40.02 o                         
   7   2   3         60.21         64.06        48.18 o                         
  -6   3   3         37.79         49.90        46.25 o                         
  -5   3   3        572.04        623.50        93.76 o                         
  -4   3   3          5.71         41.71        44.08 o                         
  -3   3   3        654.10        658.01        43.27 o                         
  -2   3   3       2307.05       2403.91        70.43 o                         
  -1   3   3       2218.54       2143.04        66.89 o                         
   0   3   3       7783.93       7798.36       204.42 o                         
   1   3   3       3110.89       2985.47        73.09 o                         
   2   3   3       3233.73       3184.27        80.03 o                         
   3   3   3       1571.82       1540.88        49.70 o                         
   4   3   3       1375.20       1398.33        49.87 o                         
   5   3   3       1137.45       1089.09        63.57 o                         
   6   3   3         68.56         12.38        34.24 o                         
   7   3   3         28.32         26.85        46.79 o                         
  -6   4   3         28.25         30.20        46.65 o                         
  -5   4   3        110.84         91.82        38.92 o                         
  -4   4   3       6109.52       6042.71       185.28 o                         
  -3   4   3       2496.82       2542.00        91.08 o                         
  -2   4   3         25.64         62.30        15.16 o                         
  -1   4   3       5512.78       5674.20       156.23 o                         
   0   4   3       6669.70       7055.10       188.92 o                         
   1   4   3       1590.26       1429.49        50.48 o                         
   2   4   3        376.06        351.39        22.12 o                         
   3   4   3       7601.96       7555.97       178.67 o                         
   4   4   3       2103.84       2024.60        64.15 o                         
   5   4   3         89.40        134.68        32.14 o                         
   6   4   3        614.62        601.47        70.43 o                         
   7   4   3         15.31        -17.43        43.10 o                         
  -6   5   3         18.71         74.72        49.56 o                         
  -5   5   3         66.20         26.49        39.51 o                         
  -4   5   3       2246.97       2330.50        95.78 o                         
  -3   5   3        435.24        455.99        66.36 o                         
  -2   5   3        490.61        495.77        31.56 o                         
  -1   5   3        258.10        360.28        29.75 o                         
   0   5   3        620.02        605.58        34.49 o                         
   1   5   3        796.21        770.61        30.25 o                         
   2   5   3        450.95        382.38        24.05 o                         
   3   5   3       9210.79       9007.39       210.73 o                         
   4   5   3       1594.42       1505.78        54.48 o                         
   5   5   3        230.87        267.64        31.23 o                         
   6   5   3         58.02         66.23        36.95 o                         
   7   5   3        489.57        561.36       101.15 o                         
  -6   6   3         14.99         11.35        50.57 o                         
  -5   6   3        345.88        426.36        54.79 o                         
  -4   6   3        197.82        165.28        63.09 o                         
  -3   6   3        248.73        196.15        41.28 o                         
  -2   6   3       7397.94       7577.90       181.90 o                         
  -1   6   3       1288.63       1379.18        57.15 o                         
   0   6   3       2425.79       2232.73        63.55 o                         
   1   6   3         33.83         32.33        13.91 o                         
   2   6   3       1372.12       1417.53        47.45 o                         
   3   6   3        417.82        483.26        31.49 o                         
   4   6   3        250.15        223.51        26.50 o                         
   5   6   3       1419.65       1364.70        57.84 o                         
   6   6   3         22.54          0.58        43.92 o                         
   7   6   3        455.94        648.74        86.39 o                         
  -5   7   3       1461.13       1448.74        99.11 o                         
  -4   7   3        217.87        168.26        42.04 o                         
  -3   7   3         10.21         20.04        24.34 o                         
  -2   7   3         77.49         68.21        21.35 o                         
  -1   7   3       1601.82       1513.82        54.76 o                         
   0   7   3        801.19        714.85        35.24 o                         
   1   7   3       4040.40       3980.54       129.34 o                         
   2   7   3      10409.48      10590.79       244.92 o                         
   3   7   3        903.71        936.66        61.24 o                         
   4   7   3         52.89         25.03        20.57 o                         
   5   7   3         87.16         38.74        24.21 o                         
   6   7   3        160.23        153.60        51.10 o                         
   7   7   3        113.30        173.08        63.57 o                         
  -5   8   3          5.43         54.32        66.13 o                         
  -4   8   3         60.73         40.34        41.09 o                         
  -3   8   3       1890.24       1769.06        70.44 o                         
  -2   8   3        286.88        256.15        30.87 o                         
  -1   8   3        765.87        782.02        71.91 o                         
   0   8   3        422.12        356.25        29.76 o                         
   1   8   3        854.51        896.56        41.03 o                         
   2   8   3          6.22         -1.19        22.46 o                         
   3   8   3        341.49        368.88        31.61 o                         
   4   8   3        219.46        190.24        34.82 o                         
   5   8   3         74.27         37.25        30.84 o                         
   6   8   3        964.32        855.49        88.16 o                         
  -5   9   3        111.35        175.83        77.40 o                         
  -4   9   3         37.02         65.21        62.32 o                         
  -3   9   3        790.70        854.14        57.52 o                         
  -2   9   3         37.46         -0.29        27.77 o                         
  -1   9   3        302.08        362.21        48.35 o                         
   0   9   3       2270.22       2328.20        75.55 o                         
   1   9   3       5846.96       5506.73       140.56 o                         
   2   9   3        283.80        340.82        49.52 o                         
   3   9   3          3.85         21.01        28.43 o                         
   4   9   3       2685.59       2781.91       107.55 o                         
   5   9   3         70.85         62.25        33.03 o                         
   6   9   3          5.52        -45.67        66.32 o                         
  -4  10   3        373.74        478.05        87.43 o                         
  -3  10   3        106.38         80.13        46.47 o                         
  -2  10   3        450.22        389.60        45.58 o                         
  -1  10   3          1.50         27.99        29.78 o                         
   0  10   3         49.58         83.39        27.69 o                         
   1  10   3        504.08        409.08        35.77 o                         
   2  10   3        254.99        207.08        53.27 o                         
   3  10   3        309.68        320.40        45.85 o                         
   4  10   3         22.68         23.56        32.46 o                         
   5  10   3        596.34        589.60        60.91 o                         
   6  10   3          0.49        -18.13        67.59 o                         
  -4  11   3        372.79        518.40        97.39 o                         
  -3  11   3          3.38         40.99        65.06 o                         
  -2  11   3        147.33        138.90        49.19 o                         
  -1  11   3       1222.21       1232.62       146.30 o                         
   0  11   3       3945.30       4293.20       124.02 o                         
   1  11   3         80.35         63.47        47.53 o                         
   2  11   3        301.22        325.64        50.41 o                         
   3  11   3       1603.68       1685.69        89.50 o                         
   4  11   3         15.59         43.98        41.23 o                         
   5  11   3          9.20        -27.83        39.59 o                         
   6  11   3        542.48        611.05        85.87 o                         
  -3  12   3          8.22        -48.60        76.93 o                         
  -2  12   3         16.50        -34.77        47.95 o                         
  -1  12   3        335.54        249.04        53.14 o                         
   0  12   3        141.06        266.72        49.94 o                         
   1  12   3         71.32         20.32        40.50 o                         
   2  12   3         29.76        -38.84        38.84 o                         
   3  12   3        530.51        388.83        70.27 o                         
   4  12   3          5.51         -3.99        45.07 o                         
   5  12   3          4.41          3.77        47.16 o                         
  -2  13   3        354.60        264.36        62.69 o                         
  -1  13   3         96.97         62.52        51.80 o                         
   0  13   3        110.53         68.39        57.71 o                         
   1  13   3        287.39        362.22        72.65 o                         
   2  13   3        796.23        733.37        69.94 o                         
   3  13   3          0.72        -16.38        57.43 o                         
   4  13   3          3.28        -17.92        48.27 o                         
   5  13   3        281.38        295.69        73.10 o                         
  -2  14   3        248.25        252.73        69.39 o                         
  -1  14   3        289.10        109.89       109.23 o                         
   0  14   3         29.46        111.60        63.56 o                         
   1  14   3         17.46        -20.30        60.11 o                         
   2  14   3        282.61        209.67        70.87 o                         
   3  14   3         59.17         46.56        54.70 o                         
   4  14   3         21.49          6.65        62.99 o                         
   0  15   3         52.57         73.05        69.25 o                         
   1  15   3        255.95        252.46       132.40 o                         
   2  15   3         54.92        -40.59        65.11 o                         
   3  15   3          5.94        -40.58        89.27 o                         
  -2 -14   4         82.20         89.48        62.19 o                         
  -1 -14   4        271.11        230.05        81.46 o                         
  -4 -13   4          0.47        -21.95        57.81 o                         
  -3 -13   4          9.02        -11.25        56.86 o                         
  -2 -13   4         42.93         61.49        57.25 o                         
  -1 -13   4        330.61        226.61        60.02 o                         
   0 -13   4        110.29         67.89        65.97 o                         
   1 -13   4          4.02         67.40       122.22 o                         
  -4 -12   4         30.20        -40.99        62.87 o                         
  -3 -12   4         38.87        121.74        55.91 o                         
  -2 -12   4        219.94        221.31        57.17 o                         
  -1 -12   4         21.74        -31.42        49.89 o                         
   0 -12   4        279.88        301.34        61.61 o                         
   1 -12   4        329.25        400.14       113.08 o                         
   2 -12   4         45.55         88.78        71.39 o                         
  -5 -11   4         26.12         13.52        66.65 o                         
  -4 -11   4          0.01         -2.96        45.38 o                         
  -3 -11   4        441.94        499.28       163.66 o                         
  -2 -11   4        883.93       1056.18        83.34 o                         
  -1 -11   4        185.87        182.33        48.66 o                         
   0 -11   4         12.04         -9.17        42.13 o                         
   1 -11   4        217.48        207.51       142.39 o                         
   2 -11   4         76.35         27.02        51.64 o                         
   3 -11   4         78.22         74.19        60.81 o                         
  -5 -10   4        118.65        185.99        53.60 o                         
  -4 -10   4        169.99        148.44        48.49 o                         
  -3 -10   4        287.66        205.71        50.39 o                         
  -2 -10   4         52.57        -31.70        38.62 o                         
  -1 -10   4        500.11        663.67       105.36 o                         
   0 -10   4        217.45        247.41        45.48 o                         
   1 -10   4        206.36        185.54        38.05 o                         
   2 -10   4         12.34         34.45        48.89 o                         
   3 -10   4          3.79         28.38        51.08 o                         
  -6  -9   4          4.62         22.71        61.43 o                         
  -5  -9   4         39.04         49.90        44.11 o                         
  -4  -9   4        909.77        884.06       136.58 o                         
  -3  -9   4       1191.97       1312.18        78.50 o                         
  -2  -9   4        122.51         72.35        36.68 o                         
  -1  -9   4       1385.87       1466.61       105.53 o                         
   0  -9   4       1171.59       1123.22        56.35 o                         
   1  -9   4         27.44         25.22        29.07 o                         
   2  -9   4         13.79        -25.48        39.73 o                         
   3  -9   4        642.24        639.84        69.43 o                         
   4  -9   4        807.34        841.16       104.46 o                         
  -6  -8   4         20.93         37.08       120.73 o                         
  -5  -8   4         12.48        -23.53        47.46 o                         
  -4  -8   4         23.69         35.27        34.71 o                         
  -3  -8   4         89.11        105.40        35.10 o                         
  -2  -8   4        832.12        862.48       101.09 o                         
  -1  -8   4        784.87        728.33        41.74 o                         
   0  -8   4          2.67          9.84        22.68 o                         
   1  -8   4         43.11         52.62        26.38 o                         
   2  -8   4          9.38         31.30        28.86 o                         
   3  -8   4        383.87        450.83        57.00 o                         
   4  -8   4        221.17        237.81        73.30 o                         
  -6  -7   4          1.44         12.15        50.87 o                         
  -5  -7   4       1982.24       1942.00       109.97 o                         
  -4  -7   4        388.89        418.39        47.30 o                         
  -3  -7   4        452.50        536.14        55.68 o                         
  -2  -7   4       2808.03       2766.20       116.55 o                         
  -1  -7   4       2371.92       2241.86        69.75 o                         
   0  -7   4          0.58         28.83        20.16 o                         
   1  -7   4         82.37        119.05        25.77 o                         
   2  -7   4       1151.75       1172.73        89.82 o                         
   3  -7   4        466.45        559.81        54.88 o                         
   4  -7   4        664.49        695.63        87.95 o                         
   5  -7   4        312.50        204.55        73.04 o                         
  -6  -6   4          5.47         17.12        47.27 o                         
  -5  -6   4         37.02         85.47        36.97 o                         
  -4  -6   4       1252.09       1262.74        67.34 o                         
  -3  -6   4        319.13        343.82        39.29 o                         
  -2  -6   4         12.99         23.66        15.78 o                         
  -1  -6   4         74.92         89.77        19.12 o                         
   0  -6   4        226.42        202.61        23.17 o                         
   1  -6   4        111.95         92.36        21.45 o                         
   2  -6   4       2658.37       2598.68        80.87 o                         
   3  -6   4        886.34        848.07        47.59 o                         
   4  -6   4          0.96        -30.07        44.38 o                         
   5  -6   4         15.51          8.03        57.16 o                         
  -7  -5   4          0.77         -5.71        71.63 o                         
  -6  -5   4        202.85        187.66        57.26 o                         
  -5  -5   4         56.05         89.85        60.79 o                         
  -4  -5   4       1912.91       1968.70        66.52 o                         
  -3  -5   4       3926.21       3927.62       103.51 o                         
  -2  -5   4       4359.19       4290.24       108.62 o                         
  -1  -5   4        249.77        276.43        24.83 o                         
   0  -5   4         22.71         25.95        19.57 o                         
   1  -5   4        559.56        548.37        36.52 o                         
   2  -5   4        702.72        653.80        36.87 o                         
   3  -5   4        887.00        881.97        44.79 o                         
   4  -5   4       2546.59       2511.40       123.41 o                         
   5  -5   4        105.45        216.41        65.40 o                         
   6  -5   4         15.91         82.20        69.37 o                         
  -7  -4   4          2.67        -14.80        61.23 o                         
  -6  -4   4       1069.42       1024.00        97.61 o                         
  -5  -4   4        237.50        223.96        36.89 o                         
  -4  -4   4          3.53          3.28        18.35 o                         
  -3  -4   4          1.15          8.89        14.78 o                         
  -2  -4   4         55.56         42.15        13.67 o                         
  -1  -4   4         15.62         21.06        12.75 o                         
   0  -4   4        191.29        214.82        25.45 o                         
   1  -4   4      11390.05      10954.41       251.21 o                         
   2  -4   4       2834.63       2849.05        79.08 o                         
   3  -4   4          1.84         15.95        19.53 o                         
   4  -4   4         14.31        -12.81        28.61 o                         
   5  -4   4        407.05        239.83        60.64 o                         
   6  -4   4          0.00         24.93        65.04 o                         
  -7  -3   4        105.62        188.16        73.90 o                         
  -6  -3   4         39.72         62.03        37.16 o                         
  -5  -3   4        358.68        377.09        43.48 o                         
  -4  -3   4       5354.82       5038.93       130.88 o                         
  -3  -3   4       3097.05       3300.00        87.76 o                         
  -2  -3   4         50.13         53.73        16.20 o                         
  -1  -3   4        127.93        124.63        27.39 o                         
   0  -3   4        894.94        643.82        26.24 o                         
   1  -3   4        127.60        145.05        23.01 o                         
   2  -3   4       1575.07       1444.11        46.82 o                         
   3  -3   4       5176.55       5323.96       161.31 o                         
   4  -3   4          2.42         -4.64        25.65 o                         
   5  -3   4          1.67        -22.84        40.63 o                         
   6  -3   4          4.59          6.89        60.31 o                         
  -7  -2   4        310.78        277.89        63.05 o                         
  -6  -2   4        353.28        373.31        50.86 o                         
  -5  -2   4        484.71        578.40        93.34 o                         
  -4  -2   4        920.93        911.19        52.36 o                         
  -3  -2   4         80.29         86.89        16.20 o                         
  -2  -2   4       5388.19       5359.16       127.34 o                         
  -1  -2   4       3195.20       3285.93       124.96 o                         
   0  -2   4      12089.49       9784.69       220.62 o                         
   1  -2   4       2245.68       2180.09        70.11 o                         
   2  -2   4       1573.39       1713.51        51.99 o                         
   3  -2   4       3084.30       3310.35        89.22 o                         
   4  -2   4         52.02         43.58        32.52 o                         
   5  -2   4        278.47        313.09        41.88 o                         
   6  -2   4        534.24        613.64        62.78 o                         
  -7  -1   4        145.30         93.15        58.14 o                         
  -6  -1   4        651.50        618.60        62.29 o                         
  -5  -1   4       1821.06       2083.59        90.64 o                         
  -4  -1   4       1378.46       1334.96        63.43 o                         
  -3  -1   4        114.26        154.59        29.34 o                         
  -2  -1   4         48.43         65.30        14.91 o                         
  -1  -1   4       1004.20        977.90        31.46 o                         
   0  -1   4        151.07         74.36         9.75 o                         
   1  -1   4       2981.26       2953.73        87.00 o                         
   2  -1   4       6841.72       6655.74       176.88 o                         
   3  -1   4        185.55        214.46        20.24 o                         
   4  -1   4        235.29        213.71        50.46 o                         
   5  -1   4        112.69         74.93        36.00 o                         
   6  -1   4        499.14        472.83        54.88 o                         
  -7   0   4         29.15         -7.23        53.35 o                         
  -6   0   4        267.60        369.97        55.35 o                         
  -5   0   4       2703.13       2784.51       108.97 o                         
  -4   0   4        204.87        277.30        59.85 o                         
  -3   0   4        805.84        803.89        52.43 o                         
  -2   0   4       2423.61       2535.17        66.77 o                         
  -1   0   4      10391.75       9998.04       223.05 o                         
   0   0   4       3565.08       3558.02        96.87 o                         
   1   0   4       5842.50       5840.43       132.95 o                         
   2   0   4       4083.29       4076.87        99.10 o                         
   3   0   4        211.40        237.36        20.73 o                         
   4   0   4         17.26          8.05        19.76 o                         
   5   0   4       1122.20       1046.06       108.59 o                         
   6   0   4        451.29        560.93       110.97 o                         
   7   0   4        131.21        157.44        53.17 o                         
  -6   1   4        403.56        419.51        91.79 o                         
  -5   1   4        399.98        387.49        47.36 o                         
  -4   1   4         96.96         43.98        26.11 o                         
  -3   1   4       2105.66       2111.37        76.97 o                         
  -2   1   4       3093.41       3126.72        80.41 o                         
  -1   1   4       1877.35       1676.07        45.59 o                         
   0   1   4        360.97        376.91        30.80 o                         
   1   1   4       4617.26       4178.87        97.97 o                         
   2   1   4        280.73        346.05        25.83 o                         
   3   1   4        400.92        403.28        24.81 o                         
   4   1   4        179.81        248.96        43.80 o                         
   5   1   4       1912.42       1964.10        92.04 o                         
   6   1   4        572.18        606.55        67.52 o                         
   7   1   4          1.30         -2.40        44.01 o                         
  -6   2   4        902.76        815.58        76.24 o                         
  -5   2   4        329.39        266.62        44.03 o                         
  -4   2   4        468.84        459.90        50.39 o                         
  -3   2   4        286.85        320.78        41.01 o                         
  -2   2   4       2662.44       2700.64        81.90 o                         
  -1   2   4        578.57        555.68        28.40 o                         
   0   2   4      35131.35      35302.29       882.58 o                         
   1   2   4       6417.41       6519.89       148.90 o                         
   2   2   4          4.63         -9.74         9.74 o                         
   3   2   4        221.80        239.25        21.09 o                         
   4   2   4       1786.20       1846.20        60.38 o                         
   5   2   4        115.57        134.23        37.54 o                         
   6   2   4        313.22        380.61        51.49 o                         
   7   2   4       1020.29       1027.66        87.84 o                         
  -6   3   4         26.48         69.52        46.35 o                         
  -5   3   4        362.95        463.13        52.54 o                         
  -4   3   4       1574.07       1591.69        74.30 o                         
  -3   3   4       4126.73       4005.70       125.14 o                         
  -2   3   4       6135.69       5836.94       139.71 o                         
  -1   3   4        697.02        797.71        35.67 o                         
   0   3   4       1168.60       1187.47        82.39 o                         
   1   3   4        933.75       1117.16        35.29 o                         
   2   3   4        579.46        475.40        24.04 o                         
   3   3   4          1.39        -12.75        12.75 o                         
   4   3   4       3750.83       3748.97       101.83 o                         
   5   3   4       1825.50       1784.69       127.80 o                         
   6   3   4         17.78         24.49        35.29 o                         
   7   3   4         96.81        107.66        52.16 o                         
  -6   4   4          3.38         -1.10        45.24 o                         
  -5   4   4         75.74         49.21        49.02 o                         
  -4   4   4        731.99        801.81        58.95 o                         
  -3   4   4        176.39        152.29        27.20 o                         
  -2   4   4        525.17        543.67        28.57 o                         
  -1   4   4      18542.74      18135.01       464.86 o                         
   0   4   4       2986.13       2594.04       109.44 o                         
   1   4   4         62.07         60.79        12.33 o                         
   2   4   4       1550.13       1664.55        49.88 o                         
   3   4   4        683.41        745.09        41.66 o                         
   4   4   4        351.00        403.25        42.19 o                         
   5   4   4        825.06        846.87        59.51 o                         
   6   4   4       1021.10        998.32        71.56 o                         
   7   4   4        100.34         64.06        47.36 o                         
  -6   5   4        208.17        182.27        53.00 o                         
  -5   5   4        526.57        448.41        55.22 o                         
  -4   5   4       1323.49       1467.62        75.30 o                         
  -3   5   4       1556.92       1607.52        56.89 o                         
  -2   5   4        459.73        492.44        29.70 o                         
  -1   5   4        992.92        965.19        44.88 o                         
   0   5   4        732.07        752.19        45.05 o                         
   1   5   4       3769.85       3497.42       123.95 o                         
   2   5   4        255.02        290.45        22.86 o                         
   3   5   4       6911.15       7067.06       169.41 o                         
   4   5   4        356.56        386.39        32.11 o                         
   5   5   4        467.93        454.19        59.27 o                         
   6   5   4       1278.63       1132.42        75.63 o                         
   7   5   4         44.19        105.95        48.83 o                         
  -6   6   4        212.27        160.49       104.95 o                         
  -5   6   4         15.44         73.64        40.09 o                         
  -4   6   4         69.39         82.34        34.00 o                         
  -3   6   4        378.74        420.35        34.48 o                         
  -2   6   4       6490.71       6464.12       158.41 o                         
  -1   6   4        922.78        891.47        46.21 o                         
   0   6   4          2.15         28.19        19.66 o                         
   1   6   4       2781.11       2841.74        90.57 o                         
   2   6   4         64.78        112.10        18.46 o                         
   3   6   4       1373.96       1325.96        49.45 o                         
   4   6   4       1196.97       1228.53        52.39 o                         
   5   6   4        702.66        642.71        44.54 o                         
   6   6   4        139.54        146.63        41.25 o                         
   7   6   4          0.87         18.34        52.72 o                         
  -5   7   4        525.60        420.46        80.68 o                         
  -4   7   4         56.06         63.33        36.41 o                         
  -3   7   4        258.00        274.64        32.20 o                         
  -2   7   4       1768.02       1740.81        60.73 o                         
  -1   7   4        892.50        917.67        66.22 o                         
   0   7   4        442.49        430.43        38.45 o                         
   1   7   4        743.63        845.52        57.83 o                         
   2   7   4       2030.24       2045.27       123.50 o                         
   3   7   4        888.11        976.21        43.91 o                         
   4   7   4       1125.22       1090.24        52.24 o                         
   5   7   4       1362.22       1302.04       102.83 o                         
   6   7   4        205.90        165.55        51.69 o                         
   7   7   4          9.24         58.12        59.60 o                         
  -5   8   4        105.03         85.38        69.43 o                         
  -4   8   4         30.11          8.83        54.23 o                         
  -3   8   4        971.70       1116.71        57.82 o                         
  -2   8   4         31.57         25.97        27.05 o                         
  -1   8   4        114.25         33.11        28.17 o                         
   0   8   4       3502.21       3574.71       128.17 o                         
   1   8   4         27.80         20.50        18.23 o                         
   2   8   4       2102.83       2308.57        72.36 o                         
   3   8   4        187.58        241.25        28.45 o                         
   4   8   4        264.97        270.55        33.33 o                         
   5   8   4         13.16         55.85        31.95 o                         
   6   8   4         29.21         30.97        53.56 o                         
  -5   9   4          0.82        -27.21        70.43 o                         
  -4   9   4        383.45        278.89        76.30 o                         
  -3   9   4       1181.49       1269.20        78.29 o                         
  -2   9   4        175.86        147.44        40.22 o                         
  -1   9   4          8.04        -21.38        35.40 o                         
   0   9   4        546.26        472.42        37.81 o                         
   1   9   4        149.39        100.28        24.71 o                         
   2   9   4        117.02        103.55        29.87 o                         
   3   9   4       2929.05       2999.44       114.07 o                         
   4   9   4       4020.54       4307.89       143.79 o                         
   5   9   4         44.55         18.19        33.90 o                         
   6   9   4          0.91        -14.70        53.14 o                         
  -4  10   4         98.88        -23.71        66.45 o                         
  -3  10   4         99.10         87.61        60.30 o                         
  -2  10   4         83.11         85.21        44.61 o                         
  -1  10   4       1787.01       1778.66       216.15 o                         
   0  10   4        226.62        260.24        37.20 o                         
   1  10   4       2126.30       2066.53        87.41 o                         
   2  10   4         46.48         -4.32        29.20 o                         
   3  10   4        109.41         80.65        38.55 o                         
   4  10   4         71.02         88.87        38.33 o                         
   5  10   4          4.70         59.71        49.55 o                         
   6  10   4         24.34        -38.61        52.15 o                         
  -4  11   4        285.37        363.86        90.28 o                         
  -3  11   4          1.32        -40.17       105.21 o                         
  -2  11   4        308.05        116.71        50.98 o                         
  -1  11   4       1173.99       1234.82        81.48 o                         
   0  11   4        435.82        427.99        87.36 o                         
   1  11   4        184.51        158.67        36.44 o                         
   2  11   4       2537.79       2547.63       119.88 o                         
   3  11   4       1223.54       1247.76        79.25 o                         
   4  11   4         21.13         21.93        39.21 o                         
   5  11   4        189.28        144.71        47.24 o                         
   6  11   4        240.45        136.54        69.71 o                         
  -3  12   4         61.50        161.49        83.86 o                         
  -2  12   4        136.15         81.94        82.19 o                         
  -1  12   4         40.68         -1.72        43.54 o                         
   0  12   4        283.80        421.85        56.66 o                         
   1  12   4        147.43        170.22        63.32 o                         
   2  12   4        288.27        306.09        61.74 o                         
   3  12   4         49.40         32.47        41.55 o                         
   4  12   4         27.66        101.33        67.39 o                         
   5  12   4          8.58         29.10        58.76 o                         
  -2  13   4        112.23         28.01        55.68 o                         
  -1  13   4        203.71        244.10        71.86 o                         
   0  13   4        259.32        113.27        77.80 o                         
   1  13   4       1075.80        984.84        99.13 o                         
   2  13   4        603.09        540.26        81.24 o                         
   3  13   4         68.04         68.88        68.33 o                         
   4  13   4        101.58         80.76        99.89 o                         
   5  13   4        136.98        111.97        56.78 o                         
  -2  14   4         89.05        110.91        65.67 o                         
  -1  14   4        109.50        204.29        73.64 o                         
   0  14   4          0.36        -17.95       110.10 o                         
   1  14   4        224.04        237.16       121.99 o                         
   2  14   4        116.88        171.22       108.81 o                         
   3  14   4          1.27        -26.46        60.91 o                         
   4  14   4         28.77        -25.35        67.09 o                         
   0  15   4        329.87        344.69        79.05 o                         
   1  15   4         11.92        -18.33        97.14 o                         
   2  15   4          9.37        -43.75        61.60 o                         
   3  15   4        407.72        440.84       161.75 o                         
  -3 -13   5         18.02        108.05        64.13 o                         
  -2 -13   5          2.84        -31.65        55.89 o                         
  -1 -13   5         82.39        126.11        76.95 o                         
   0 -13   5         46.13         32.19        68.50 o                         
   1 -13   5         80.43          4.71        75.59 o                         
  -4 -12   5         85.39         88.99        58.56 o                         
  -3 -12   5        126.25        144.67        60.74 o                         
  -2 -12   5         88.92         92.80        67.79 o                         
  -1 -12   5          1.51        -51.81        51.81 o                         
   0 -12   5        315.16        305.94       168.11 o                         
   1 -12   5        238.89        331.90        81.93 o                         
   2 -12   5         43.11         93.56        71.85 o                         
  -5 -11   5        150.25        103.01        84.79 o                         
  -4 -11   5         98.77        124.18        56.02 o                         
  -3 -11   5         88.11        115.01        53.29 o                         
  -2 -11   5        221.88        353.00        58.45 o                         
  -1 -11   5         80.33         48.83        45.32 o                         
   0 -11   5        409.92        434.57        79.93 o                         
   1 -11   5        437.17        495.62       128.38 o                         
   2 -11   5         88.93         27.87        53.74 o                         
   3 -11   5         28.08         33.10        61.98 o                         
  -5 -10   5        159.16        165.83        55.07 o                         
  -4 -10   5        637.27        656.06        68.25 o                         
  -3 -10   5         30.03        -32.54        42.02 o                         
  -2 -10   5        219.71        143.16        45.58 o                         
  -1 -10   5         95.53        123.73        43.78 o                         
   0 -10   5        220.77        191.30        89.77 o                         
   1 -10   5        203.85        234.29        60.83 o                         
   2 -10   5         90.42         10.90        48.53 o                         
   3 -10   5         53.31         97.74        57.31 o                         
  -5  -9   5          5.40         42.85        45.53 o                         
  -4  -9   5        126.94        106.97        68.79 o                         
  -3  -9   5         17.57        -29.78        60.62 o                         
  -2  -9   5        362.50        515.13        54.30 o                         
  -1  -9   5       2783.11       3052.89       148.37 o                         
   0  -9   5       1600.00       1735.86        69.93 o                         
   1  -9   5          6.79          2.54        35.97 o                         
   2  -9   5         67.05        102.14        76.62 o                         
   3  -9   5        589.12        525.45        64.96 o                         
   4  -9   5          1.98        -67.18        70.92 o                         
  -6  -8   5        226.08        206.14       233.79 o                         
  -5  -8   5        284.76        385.69        55.59 o                         
  -4  -8   5         13.85         34.31        52.88 o                         
  -3  -8   5        181.29        287.70        43.66 o                         
  -2  -8   5         31.71         40.75        31.87 o                         
  -1  -8   5         74.53         98.86        29.65 o                         
   0  -8   5          2.58         12.87        27.92 o                         
   1  -8   5        500.91        572.45        63.26 o                         
   2  -8   5          3.91         21.72        37.21 o                         
   3  -8   5        153.57        129.33        46.20 o                         
   4  -8   5          5.83         16.46        73.12 o                         
  -6  -7   5         81.51        150.88        64.62 o                         
  -5  -7   5        128.65         71.75        40.85 o                         
  -4  -7   5         24.34        -24.69        30.83 o                         
  -3  -7   5        184.22        193.09        35.48 o                         
  -2  -7   5       2864.69       2823.98       216.95 o                         
  -1  -7   5       2517.10       2464.37        77.67 o                         
   0  -7   5        795.05        719.17        66.20 o                         
   1  -7   5        517.33        396.13        51.47 o                         
   2  -7   5        531.30        456.82        49.43 o                         
   3  -7   5          8.89          4.08        36.15 o                         
   4  -7   5        195.06        159.01        63.10 o                         
   5  -7   5        370.25        429.88        86.72 o                         
  -6  -6   5        381.04        432.17       123.07 o                         
  -5  -6   5         48.80         70.40        39.48 o                         
  -4  -6   5        145.88        188.63        36.82 o                         
  -3  -6   5        210.58        211.88        36.30 o                         
  -2  -6   5        497.84        484.94        36.32 o                         
  -1  -6   5         20.62         24.06        18.59 o                         
   0  -6   5        685.21        603.68        36.36 o                         
   1  -6   5          4.47          4.49        19.21 o                         
   2  -6   5        336.88        376.60        35.75 o                         
   3  -6   5        151.76        148.60        62.67 o                         
   4  -6   5        358.13        273.09        62.55 o                         
   5  -6   5        445.13        636.35       138.16 o                         
  -6  -5   5        261.21        287.29        69.05 o                         
  -5  -5   5         35.59          6.14        70.57 o                         
  -4  -5   5        655.15        664.75        42.45 o                         
  -3  -5   5       2001.29       1969.67        64.19 o                         
  -2  -5   5       1519.28       1510.53        52.14 o                         
  -1  -5   5       2384.14       2301.11        75.09 o                         
   0  -5   5        692.90        666.88        34.02 o                         
   1  -5   5        951.98        858.36        39.00 o                         
   2  -5   5        209.39        198.25        25.97 o                         
   3  -5   5        201.78        189.11        35.26 o                         
   4  -5   5        795.49        874.18       100.54 o                         
   5  -5   5        445.12        571.36       170.66 o                         
  -6  -4   5         97.67         18.96        93.52 o                         
  -5  -4   5         11.59          9.29        29.01 o                         
  -4  -4   5         19.30         22.94        20.99 o                         
  -3  -4   5       3078.92       2935.33        83.25 o                         
  -2  -4   5       1630.82       1889.57        69.34 o                         
  -1  -4   5       1196.38       1042.16        44.65 o                         
   0  -4   5        199.98        197.38        18.59 o                         
   1  -4   5       1260.43       1178.62        47.24 o                         
   2  -4   5         57.56         59.33        20.76 o                         
   3  -4   5       1456.95       1416.63        54.14 o                         
   4  -4   5       3071.90       2985.37       204.88 o                         
   5  -4   5         51.96         64.85        59.94 o                         
   6  -4   5         12.31         -7.07        63.98 o                         
  -6  -3   5         51.37         57.72        39.91 o                         
  -5  -3   5        219.43        235.80        39.74 o                         
  -4  -3   5        357.75        354.66        41.66 o                         
  -3  -3   5        505.85        465.82        30.30 o                         
  -2  -3   5       5422.36       5415.09       131.14 o                         
  -1  -3   5       8366.40       7947.12       184.06 o                         
   0  -3   5        191.85        280.80        41.03 o                         
   1  -3   5        180.36        187.27        25.69 o                         
   2  -3   5         56.06         84.32        15.28 o                         
   3  -3   5        277.61        304.60        27.46 o                         
   4  -3   5        601.35        640.37        42.76 o                         
   5  -3   5        638.68        560.11        72.18 o                         
   6  -3   5        344.02        403.75        78.93 o                         
  -7  -2   5         15.03        -25.20        49.43 o                         
  -6  -2   5          5.13        -34.35        34.35 o                         
  -5  -2   5        138.67        107.28        33.65 o                         
  -4  -2   5       4105.78       3851.02       106.25 o                         
  -3  -2   5        528.64        586.66        46.90 o                         
  -2  -2   5          0.89          4.95        12.76 o                         
  -1  -2   5        695.78        654.50        28.38 o                         
   0  -2   5        259.83        213.58        22.32 o                         
   1  -2   5        108.94        203.44        23.93 o                         
   2  -2   5      11593.98      11321.43       282.61 o                         
   3  -2   5       6676.23       6765.65       194.28 o                         
   4  -2   5        374.93        436.98        40.37 o                         
   5  -2   5        294.80        287.39        60.52 o                         
   6  -2   5        494.21        425.54        79.85 o                         
  -6  -1   5         51.09         67.07        41.72 o                         
  -5  -1   5          6.00         41.75        30.53 o                         
  -4  -1   5          8.15         14.84        23.89 o                         
  -3  -1   5       4106.17       4000.64       118.49 o                         
  -2  -1   5       8321.89       8563.66       196.96 o                         
  -1  -1   5        133.61        155.58        15.83 o                         
   0  -1   5        323.12        289.41        17.17 o                         
   1  -1   5        590.37        600.71        32.65 o                         
   2  -1   5         79.28         82.76        13.23 o                         
   3  -1   5        224.54        223.08        22.27 o                         
   4  -1   5       1618.14       1581.71        56.44 o                         
   5  -1   5        126.91         86.03        31.88 o                         
   6  -1   5        266.31        323.53       163.43 o                         
  -6   0   5        386.93        365.10        92.88 o                         
  -5   0   5       1231.28       1161.09        81.09 o                         
  -4   0   5       1897.53       1814.10        77.61 o                         
  -3   0   5       1213.80       1227.35        45.20 o                         
  -2   0   5        518.80        523.41        26.41 o                         
  -1   0   5        146.24        152.44        14.89 o                         
   0   0   5        673.89        661.06        49.70 o                         
   1   0   5       7934.25       7224.23       193.37 o                         
   2   0   5      14354.95      14118.96       314.66 o                         
   3   0   5       1100.91       1092.79        73.19 o                         
   4   0   5        224.12        209.77        23.89 o                         
   5   0   5        831.88        815.89        78.80 o                         
   6   0   5         12.54        -19.65        32.43 o                         
  -6   1   5         53.34         68.25        46.81 o                         
  -5   1   5         38.94         51.36        34.92 o                         
  -4   1   5       1564.71       1583.03        72.23 o                         
  -3   1   5       5376.36       5770.11       167.66 o                         
  -2   1   5         18.22         55.19        17.04 o                         
  -1   1   5        876.59        754.09        24.83 o                         
   0   1   5       1527.43       1461.82        48.81 o                         
   1   1   5       3480.85       3462.51        84.56 o                         
   2   1   5         15.12         11.34        10.94 o                         
   3   1   5       3812.47       3655.97        95.86 o                         
   4   1   5        632.04        649.47        36.24 o                         
   5   1   5       1187.80       1206.08        66.68 o                         
   6   1   5         92.39        109.75        38.36 o                         
  -6   2   5        660.13        645.66        70.32 o                         
  -5   2   5        772.52        703.21        79.81 o                         
  -4   2   5       1270.82       1281.96        82.37 o                         
  -3   2   5        812.74        810.41        65.71 o                         
  -2   2   5        617.18        635.16        42.82 o                         
  -1   2   5          2.56         24.47         9.89 o                         
   0   2   5      13057.10      12236.62       272.09 o                         
   1   2   5       6889.24       6808.74       156.75 o                         
   2   2   5        287.13        279.93        20.13 o                         
   3   2   5       2985.39       2918.66        80.05 o                         
   4   2   5        762.77        766.91        38.99 o                         
   5   2   5          3.86        -11.30        40.22 o                         
   6   2   5         14.43         -5.41        32.48 o                         
   7   2   5        448.33        456.40        66.72 o                         
  -6   3   5         72.75        139.79       104.48 o                         
  -5   3   5        667.95        696.98        63.24 o                         
  -4   3   5        735.61        770.46        55.19 o                         
  -3   3   5        553.50        577.38        34.17 o                         
  -2   3   5        272.12        269.71        21.88 o                         
  -1   3   5        128.02        127.37        19.57 o                         
   0   3   5       4300.24       4070.79       121.85 o                         
   1   3   5       6297.32       6569.84       152.59 o                         
   2   3   5       3448.48       3366.52        86.18 o                         
   3   3   5        114.66        123.78        18.70 o                         
   4   3   5       2083.21       2091.15        67.98 o                         
   5   3   5        129.07         62.83        70.26 o                         
   6   3   5         96.10        116.38        41.34 o                         
   7   3   5       1105.15       1145.52        92.14 o                         
  -6   4   5        209.51        210.30        61.48 o                         
  -5   4   5       2421.55       2387.09       107.97 o                         
  -4   4   5         87.36         89.20        47.88 o                         
  -3   4   5        102.07         56.95        19.40 o                         
  -2   4   5         90.53        163.90        28.28 o                         
  -1   4   5        778.94        586.90        52.56 o                         
   0   4   5       1488.56       1361.40        52.71 o                         
   1   4   5       2083.79       1873.03        54.09 o                         
   2   4   5      12962.79      13051.88       293.93 o                         
   3   4   5        558.79        560.90        32.02 o                         
   4   4   5       1073.21       1013.44        46.17 o                         
   5   4   5        269.52        180.95        64.65 o                         
   6   4   5        181.90        218.05        45.71 o                         
   7   4   5          9.22         30.25        47.39 o                         
  -6   5   5         51.71        -44.37        60.18 o                         
  -5   5   5         49.09         -8.90        58.81 o                         
  -4   5   5         53.77         36.46        30.77 o                         
  -3   5   5        315.37        320.81        29.52 o                         
  -2   5   5        627.84        669.59        64.14 o                         
  -1   5   5       5223.93       4863.08       141.66 o                         
   0   5   5       2060.33       2038.69        72.18 o                         
   1   5   5        800.71        917.15        57.28 o                         
   2   5   5       1159.17       1277.28        44.67 o                         
   3   5   5        607.92        635.93        84.73 o                         
   4   5   5        391.26        425.44        46.51 o                         
   5   5   5        999.73       1102.13        54.24 o                         
   6   5   5       2680.94       2355.34       106.36 o                         
   7   5   5        145.91         88.76        67.91 o                         
  -5   6   5         41.55         18.87        56.21 o                         
  -4   6   5         42.69        -29.21        29.21 o                         
  -3   6   5        152.65        116.74        33.56 o                         
  -2   6   5        495.38        564.98        44.02 o                         
  -1   6   5        106.02        135.25        26.36 o                         
   0   6   5       1706.61       1707.42        67.70 o                         
   1   6   5       9584.62       9234.42       369.15 o                         
   2   6   5        127.79         86.39        18.51 o                         
   3   6   5        271.63        277.79        27.23 o                         
   4   6   5        210.69        232.64        32.18 o                         
   5   6   5         12.67         -2.16        24.50 o                         
   6   6   5          5.32        -59.84        59.84 o                         
   7   6   5        189.83        330.21        74.10 o                         
  -5   7   5         54.35         51.56       158.57 o                         
  -4   7   5        540.24        561.39        76.43 o                         
  -3   7   5        119.33        162.51        28.32 o                         
  -2   7   5       3780.34       3508.78       118.80 o                         
  -1   7   5       1223.95       1270.52        73.74 o                         
   0   7   5         64.84         46.61        36.21 o                         
   1   7   5       2744.11       2639.00        91.50 o                         
   2   7   5        157.87        164.89        22.97 o                         
   3   7   5        395.12        473.88        35.64 o                         
   4   7   5        738.21        782.75        47.39 o                         
   5   7   5       3566.06       3565.93       109.00 o                         
   6   7   5         63.81         54.25        66.74 o                         
  -5   8   5          2.39        129.84       162.37 o                         
  -4   8   5         64.22          9.88        63.98 o                         
  -3   8   5          1.69         17.67        34.15 o                         
  -2   8   5        198.95        207.78        40.75 o                         
  -1   8   5       1680.48       1636.60        74.49 o                         
   0   8   5       3018.72       3038.22       106.82 o                         
   1   8   5         17.87         16.20        31.95 o                         
   2   8   5        343.72        348.13        30.91 o                         
   3   8   5        386.68        374.73        34.24 o                         
   4   8   5        252.46        269.68        37.05 o                         
   5   8   5        373.63        474.87        65.92 o                         
   6   8   5        292.26        342.47       101.60 o                         
  -5   9   5         91.90        -53.28        71.81 o                         
  -4   9   5        183.60        296.44       161.52 o                         
  -3   9   5       1577.79       1550.32        85.58 o                         
  -2   9   5          9.04         24.21        36.04 o                         
  -1   9   5        501.17        567.24        55.00 o                         
   0   9   5       3286.42       3399.41       119.40 o                         
   1   9   5        198.09        207.31        35.40 o                         
   2   9   5         19.87         -6.12        28.46 o                         
   3   9   5       2007.10       2019.13        86.94 o                         
   4   9   5       1986.40       2139.55        92.82 o                         
   5   9   5          8.92        -32.21        32.71 o                         
   6   9   5        456.52        515.96        76.97 o                         
  -4  10   5         43.20         47.23       137.95 o                         
  -3  10   5        367.41        380.78        57.85 o                         
  -2  10   5        697.57        722.66        67.44 o                         
  -1  10   5        763.29        701.08        87.40 o                         
   0  10   5       1019.46       1011.30        88.38 o                         
   1  10   5         50.09         78.47        33.52 o                         
   2  10   5        820.11        784.05        50.21 o                         
   3  10   5        845.61        956.69        66.89 o                         
   4  10   5        410.26        415.65        51.12 o                         
   5  10   5          6.45         44.13        38.29 o                         
   6  10   5         27.75        -51.49        51.49 o                         
  -4  11   5        152.43        121.66       139.63 o                         
  -3  11   5          6.16        -12.91        67.08 o                         
  -2  11   5       1017.56        988.99        88.33 o                         
  -1  11   5        919.89        960.48       147.04 o                         
   0  11   5         83.27         20.21        48.25 o                         
   1  11   5        183.32        129.32        62.30 o                         
   2  11   5        857.98        795.31       116.33 o                         
   3  11   5         46.77         51.38        38.68 o                         
   4  11   5        106.95        127.68        45.42 o                         
   5  11   5       1160.76       1227.56        87.01 o                         
   6  11   5        474.92        444.90        82.44 o                         
  -3  12   5        223.71        116.59        84.27 o                         
  -2  12   5          0.17         52.29        54.31 o                         
  -1  12   5        159.19        138.15        53.70 o                         
   0  12   5         65.83         51.68        44.46 o                         
   1  12   5         23.15        -31.41        85.87 o                         
   2  12   5        869.53        748.48        87.43 o                         
   3  12   5        359.77        429.77        64.89 o                         
   4  12   5         79.90         73.03        47.58 o                         
   5  12   5        131.72        103.83        52.40 o                         
  -2  13   5        180.36        251.68        64.93 o                         
  -1  13   5         24.76        -66.89        66.89 o                         
   0  13   5        251.86        293.07       159.18 o                         
   1  13   5        410.38        357.27        70.95 o                         
   2  13   5          5.06        -53.93        53.93 o                         
   3  13   5          8.12        -20.05        58.17 o                         
   4  13   5        823.86        805.17        98.83 o                         
   5  13   5        180.67        175.86        59.71 o                         
  -1  14   5         59.37         38.37        70.78 o                         
   0  14   5        157.65         88.03        67.47 o                         
   1  14   5       1023.28       1183.99       127.51 o                         
   2  14   5        150.90        144.37        68.81 o                         
   3  14   5          0.01        -62.06        62.06 o                         
   4  14   5        377.56        344.85        95.86 o                         
   0  15   5          1.90         57.18        74.61 o                         
   1  15   5         43.01         12.13        69.51 o                         
   2  15   5         89.99         57.87        86.08 o                         
   3  15   5        469.25        473.36       102.66 o                         
  -2 -13   6          0.46        -55.97        68.38 o                         
  -1 -13   6          9.94         10.53        71.65 o                         
   0 -13   6          0.43          3.85        71.84 o                         
  -3 -12   6        304.85        248.08        64.00 o                         
  -2 -12   6        170.96        213.54        81.43 o                         
  -1 -12   6         44.30         48.47        67.76 o                         
   0 -12   6         41.32        -28.28        93.31 o                         
   1 -12   6         18.47         72.28        73.50 o                         
  -4 -11   6         59.78         10.77        53.52 o                         
  -3 -11   6        199.76         80.10        51.11 o                         
  -2 -11   6          5.06        -18.45        46.60 o                         
  -1 -11   6          0.56          6.29        55.85 o                         
   0 -11   6        254.03        185.92        68.33 o                         
   1 -11   6        425.39        388.49        80.36 o                         
   2 -11   6        203.49        199.83        66.24 o                         
  -5 -10   6        204.19        253.92        62.73 o                         
  -4 -10   6        327.48        260.96        58.84 o                         
  -3 -10   6        100.96         13.65        46.97 o                         
  -2 -10   6         82.05         28.58        44.60 o                         
  -1 -10   6         24.63         23.10        47.63 o                         
   0 -10   6          1.16         36.56        61.43 o                         
   1 -10   6         18.42          9.82        42.19 o                         
   2 -10   6        341.42        363.18        64.49 o                         
   3 -10   6        203.69        203.56        64.34 o                         
  -5  -9   6        352.58        442.29        65.47 o                         
  -4  -9   6        111.14        138.01        50.00 o                         
  -3  -9   6          0.98         12.04        40.55 o                         
  -2  -9   6        145.52        100.65        41.59 o                         
  -1  -9   6        493.48        521.25        52.35 o                         
   0  -9   6        177.69        239.69        56.50 o                         
   1  -9   6        259.85        231.04        57.45 o                         
   2  -9   6       1026.84        872.52        76.93 o                         
   3  -9   6        496.27        398.01        65.27 o                         
  -6  -8   6        113.43        111.88        76.00 o                         
  -5  -8   6        147.61        147.54        49.87 o                         
  -4  -8   6         80.62         55.51        41.93 o                         
  -3  -8   6        519.29        473.12        53.19 o                         
  -2  -8   6        113.09        110.97        57.91 o                         
  -1  -8   6        129.89        217.05        64.88 o                         
   0  -8   6        770.16        719.62        87.57 o                         
   1  -8   6        135.85        234.84        44.62 o                         
   2  -8   6         87.87         55.61        39.41 o                         
   3  -8   6         46.42         68.74        44.16 o                         
   4  -8   6          4.37        -51.08        77.58 o                         
  -6  -7   6        403.09        336.52        81.31 o                         
  -5  -7   6        755.97        680.25        67.51 o                         
  -4  -7   6         30.56         34.63        35.65 o                         
  -3  -7   6        115.35         99.15        34.27 o                         
  -2  -7   6        439.59        437.60        63.17 o                         
  -1  -7   6         21.71         39.38        28.90 o                         
   0  -7   6       1696.51       1848.74        67.58 o                         
   1  -7   6       3298.98       3344.18       122.95 o                         
   2  -7   6        799.56        876.76       131.82 o                         
   3  -7   6         23.61         30.66        38.60 o                         
   4  -7   6        115.00        122.51        91.38 o                         
  -6  -6   6         29.31        -20.20        59.07 o                         
  -5  -6   6         94.12         71.84        49.90 o                         
  -4  -6   6        267.26        205.06        62.25 o                         
  -3  -6   6         11.52          2.05        27.68 o                         
  -2  -6   6        530.49        576.62        37.00 o                         
  -1  -6   6        857.59        751.22        65.26 o                         
   0  -6   6         79.79         97.37        23.50 o                         
   1  -6   6         11.86         42.67        32.02 o                         
   2  -6   6          6.82          0.49        70.13 o                         
   3  -6   6         31.98         44.81        42.73 o                         
   4  -6   6         47.29         -0.39        60.79 o                         
   5  -6   6        588.19        455.75        80.09 o                         
  -6  -5   6        522.00        572.69        90.10 o                         
  -5  -5   6         83.22         86.49        52.71 o                         
  -4  -5   6        235.94        273.95        67.98 o                         
  -3  -5   6        187.31        225.46        27.81 o                         
  -2  -5   6         40.28         -4.16        18.82 o                         
  -1  -5   6        926.87        787.92        53.97 o                         
   0  -5   6      11252.12      10793.64       251.09 o                         
   1  -5   6       1126.82       1086.11        44.58 o                         
   2  -5   6         10.42         15.60        28.02 o                         
   3  -5   6        312.36        231.75        39.78 o                         
   4  -5   6        139.16        142.10        52.27 o                         
   5  -5   6          0.70        -54.29        54.29 o                         
  -6  -4   6         73.34         72.66        61.37 o                         
  -5  -4   6       1440.02       1381.39        87.61 o                         
  -4  -4   6         18.69         14.81        27.67 o                         
  -3  -4   6       2081.71       2125.84        68.35 o                         
  -2  -4   6        869.11        914.54        41.19 o                         
  -1  -4   6         92.55         71.49        18.29 o                         
   0  -4   6       4485.90       4308.73       145.05 o                         
   1  -4   6        278.47        234.79        33.00 o                         
   2  -4   6        780.77        771.85        64.60 o                         
   3  -4   6        908.35        831.44        74.29 o                         
   4  -4   6        592.53        665.71        87.47 o                         
   5  -4   6        461.81        443.16        76.94 o                         
  -6  -3   6        234.94        269.91        58.30 o                         
  -5  -3   6         13.74        -27.03        28.93 o                         
  -4  -3   6        267.91        312.60        34.24 o                         
  -3  -3   6        366.05        419.99        31.56 o                         
  -2  -3   6       2334.70       2478.52        71.05 o                         
  -1  -3   6       8310.31       8141.49       191.12 o                         
   0  -3   6         21.63         12.19        12.65 o                         
   1  -3   6        398.33        415.80        45.01 o                         
   2  -3   6        769.85        767.41        60.87 o                         
   3  -3   6         23.35         49.42        27.06 o                         
   4  -3   6        168.37         77.61        43.42 o                         
   5  -3   6        262.93        242.95        59.68 o                         
   6  -3   6        434.43        163.42        68.63 o                         
  -6  -2   6        408.20        418.23        73.34 o                         
  -5  -2   6        395.52        441.75        49.11 o                         
  -4  -2   6        260.82        264.66        30.21 o                         
  -3  -2   6        240.74        257.99        25.57 o                         
  -2  -2   6       2082.57       2080.64        61.83 o                         
  -1  -2   6       8049.43       8453.40       196.09 o                         
   0  -2   6       1872.85       1940.44        57.36 o                         
   1  -2   6         14.04         60.53        20.78 o                         
   2  -2   6       1700.60       1668.32        67.03 o                         
   3  -2   6        837.49        795.51        43.44 o                         
   4  -2   6         78.47        129.30        32.95 o                         
   5  -2   6       1770.36       1741.43       114.16 o                         
   6  -2   6        758.41        885.04       237.83 o                         
  -6  -1   6        221.22        253.68        52.51 o                         
  -5  -1   6        121.56        139.23        38.62 o                         
  -4  -1   6        121.80        181.45        47.07 o                         
  -3  -1   6        499.40        550.12        36.45 o                         
  -2  -1   6       1005.48        896.56        36.40 o                         
  -1  -1   6       1243.17       1269.31        41.93 o                         
   0  -1   6       1823.28       1730.91        71.18 o                         
   1  -1   6       3176.24       2976.08        93.75 o                         
   2  -1   6        230.51        284.09        30.16 o                         
   3  -1   6        850.78        876.51        48.04 o                         
   4  -1   6        218.84        244.62        28.04 o                         
   5  -1   6        548.40        652.27        79.02 o                         
   6  -1   6        124.49         31.41        96.29 o                         
  -6   0   6        116.55        152.13        51.99 o                         
  -5   0   6        235.90        235.80        43.96 o                         
  -4   0   6         19.10         40.11        20.78 o                         
  -3   0   6       4969.02       5082.73       129.09 o                         
  -2   0   6       7584.45       8004.30       186.58 o                         
  -1   0   6         28.51         25.90        12.58 o                         
   0   0   6        246.88        235.66        23.00 o                         
   1   0   6       2491.20       2441.75        79.06 o                         
   2   0   6        203.94        157.94        15.39 o                         
   3   0   6        111.69        123.31        30.01 o                         
   4   0   6       9316.03       9352.70       223.86 o                         
   5   0   6        953.78        979.72        64.39 o                         
   6   0   6         16.53         29.91        56.59 o                         
  -6   1   6          2.00        -45.19        55.74 o                         
  -5   1   6         39.61         30.87        39.34 o                         
  -4   1   6          1.98        -25.01        25.01 o                         
  -3   1   6        229.31        259.60        25.89 o                         
  -2   1   6         11.89          9.88        13.66 o                         
  -1   1   6       6684.98       6269.74       147.05 o                         
   0   1   6        758.03        711.73        62.38 o                         
   1   1   6        504.54        422.59        21.44 o                         
   2   1   6       2561.91       2495.14        67.87 o                         
   3   1   6         22.75         28.40        14.90 o                         
   4   1   6         15.17          0.38        18.96 o                         
   5   1   6          2.73         14.96        27.62 o                         
   6   1   6        237.33        258.08        65.25 o                         
  -6   2   6         42.90         14.26        46.78 o                         
  -5   2   6        175.64        130.28        40.49 o                         
  -4   2   6       4186.32       4300.99       141.99 o                         
  -3   2   6       3653.69       3757.30       101.40 o                         
  -2   2   6        366.24        380.94        27.39 o                         
  -1   2   6        728.15        632.75        27.46 o                         
   0   2   6       2100.56       2113.98        58.69 o                         
   1   2   6        844.36        919.13        33.69 o                         
   2   2   6        103.22         71.99        16.14 o                         
   3   2   6       9262.83       9341.39       218.04 o                         
   4   2   6       4789.58       4721.30       161.79 o                         
   5   2   6         64.70         73.76        36.62 o                         
   6   2   6         64.62         62.68        48.65 o                         
  -6   3   6          2.09         19.32        39.73 o                         
  -5   3   6         70.98         87.09        39.82 o                         
  -4   3   6       2330.20       2450.55        97.70 o                         
  -3   3   6         56.52         69.32        20.14 o                         
  -2   3   6       9744.05       9836.10       227.84 o                         
  -1   3   6        615.59        603.98        34.42 o                         
   0   3   6       5604.50       5543.62       154.64 o                         
   1   3   6       2578.04       2490.04        68.08 o                         
   2   3   6        768.28        765.98        33.26 o                         
   3   3   6       1592.62       1528.50        51.87 o                         
   4   3   6         71.43         88.03        21.61 o                         
   5   3   6        401.44        466.65        48.71 o                         
   6   3   6         50.37         18.06        38.16 o                         
  -6   4   6          0.21         -9.25        51.76 o                         
  -5   4   6       1121.12       1176.32       176.47 o                         
  -4   4   6       1620.64       1671.10        96.34 o                         
  -3   4   6        747.33        683.23        38.45 o                         
  -2   4   6       1057.57        969.20        60.02 o                         
  -1   4   6        101.35        135.92        29.28 o                         
   0   4   6         71.02         31.47        17.74 o                         
   1   4   6        586.45        595.92        29.21 o                         
   2   4   6      11794.67      11977.54       272.43 o                         
   3   4   6        926.56        953.15        41.44 o                         
   4   4   6         61.57         50.20        21.43 o                         
   5   4   6        640.01        623.70        45.55 o                         
   6   4   6         20.81          6.37        36.38 o                         
  -6   5   6         38.75        137.25        74.97 o                         
  -5   5   6        852.33        782.11        90.86 o                         
  -4   5   6         22.19         34.94        33.12 o                         
  -3   5   6       1933.45       2031.93        67.77 o                         
  -2   5   6         28.40         10.83        21.98 o                         
  -1   5   6       4043.39       3976.91       121.91 o                         
   0   5   6         78.85        101.11        23.23 o                         
   1   5   6       2300.45       1927.94       186.59 o                         
   2   5   6       3184.71       3088.86        84.38 o                         
   3   5   6        223.19        222.95        24.92 o                         
   4   5   6        420.96        399.65        37.92 o                         
   5   5   6        445.72        504.54        42.42 o                         
   6   5   6        772.51        846.95        72.17 o                         
  -5   6   6        131.16        210.07        66.82 o                         
  -4   6   6       1153.25        908.04       159.18 o                         
  -3   6   6       1522.48       1334.17        57.78 o                         
  -2   6   6          5.10         17.55        24.91 o                         
  -1   6   6       1140.84        939.71        50.33 o                         
   0   6   6        450.95        546.11        63.79 o                         
   1   6   6       3194.89       3024.44       100.10 o                         
   2   6   6        534.16        537.45        33.43 o                         
   3   6   6        876.28        920.10        66.02 o                         
   4   6   6        320.81        400.11        36.94 o                         
   5   6   6        410.91        375.90        39.96 o                         
   6   6   6        166.49        238.61        71.36 o                         
  -5   7   6         17.65         43.87        65.24 o                         
  -4   7   6        716.68        761.88        87.82 o                         
  -3   7   6        103.03        154.77        37.14 o                         
  -2   7   6        899.73        816.41        55.70 o                         
  -1   7   6         13.86         34.88        25.65 o                         
   0   7   6       1304.08       1233.72        62.04 o                         
   1   7   6       7079.20       7189.50       205.08 o                         
   2   7   6         13.75          6.66        18.45 o                         
   3   7   6        140.51        165.19        26.04 o                         
   4   7   6        922.33        999.65        51.81 o                         
   5   7   6        447.26        428.50        44.79 o                         
   6   7   6          5.90          2.86        55.84 o                         
  -5   8   6        267.20        366.65       108.40 o                         
  -4   8   6        508.32        533.13       201.06 o                         
  -3   8   6          3.93        -10.37        35.44 o                         
  -2   8   6        256.44        277.55        55.70 o                         
  -1   8   6        272.44        288.09        40.75 o                         
   0   8   6        521.21        548.70        50.39 o                         
   1   8   6         28.20         -6.59        25.19 o                         
   2   8   6        572.15        574.14        48.89 o                         
   3   8   6       1655.98       1774.45        66.41 o                         
   4   8   6        314.77        393.31        39.07 o                         
   5   8   6        201.19        232.45        38.04 o                         
   6   8   6         93.80        163.74        56.89 o                         
  -4   9   6        163.97        187.55        68.73 o                         
  -3   9   6         18.21         38.49        40.89 o                         
  -2   9   6        311.23        274.10        46.61 o                         
  -1   9   6       1728.39       1725.33        88.17 o                         
   0   9   6       4135.86       4044.72       137.44 o                         
   1   9   6          6.14        -21.56        27.70 o                         
   2   9   6        419.32        441.81        70.69 o                         
   3   9   6       1563.06       1588.97        68.71 o                         
   4   9   6         29.41        -13.89        27.95 o                         
   5   9   6         37.03          1.54        34.38 o                         
   6   9   6        775.30        991.21       145.15 o                         
  -4  10   6         41.12          5.95        70.45 o                         
  -3  10   6         18.11         71.14        51.09 o                         
  -2  10   6        173.25        138.77        47.27 o                         
  -1  10   6        127.62         95.84        42.01 o                         
   0  10   6        378.10        298.02        47.77 o                         
   1  10   6       1332.84       1474.73        77.02 o                         
   2  10   6        861.47        785.24       118.06 o                         
   3  10   6        460.98        409.64        43.45 o                         
   4  10   6        204.47        186.71        43.94 o                         
   5  10   6          4.04         10.92        40.04 o                         
   6  10   6        292.09        280.59        69.28 o                         
  -3  11   6          0.18         14.90        79.92 o                         
  -2  11   6        689.91        683.85        73.63 o                         
  -1  11   6        630.23        798.96        75.78 o                         
   0  11   6        135.99         89.63        63.64 o                         
   1  11   6        549.87        545.95        56.64 o                         
   2  11   6        418.45        278.97        48.72 o                         
   3  11   6         92.61         69.90        51.06 o                         
   4  11   6        205.63        161.45        44.89 o                         
   5  11   6       1083.94       1265.48        87.94 o                         
  -3  12   6         60.09         73.18        81.61 o                         
  -2  12   6        185.92        265.51        62.90 o                         
  -1  12   6         65.43         71.23        52.26 o                         
   0  12   6         67.22         43.13        66.89 o                         
   1  12   6        282.63        227.11        47.05 o                         
   2  12   6        506.54        491.08        75.36 o                         
   3  12   6         72.82         74.84        55.49 o                         
   4  12   6         90.73         89.69       119.22 o                         
   5  12   6        548.53        561.20        68.68 o                         
  -2  13   6         86.03         18.59        59.64 o                         
  -1  13   6         12.14         19.48        90.90 o                         
   0  13   6        990.10       1127.15       108.83 o                         
   1  13   6        339.61        293.75       102.64 o                         
   2  13   6        177.62         78.72        75.46 o                         
   3  13   6         30.82        -16.16        57.87 o                         
   4  13   6        530.82        418.56        84.17 o                         
  -1  14   6         95.69         93.60        75.36 o                         
   0  14   6          3.25         -1.11        65.07 o                         
   1  14   6        260.04        344.51        77.25 o                         
   2  14   6          3.58        -56.29        57.79 o                         
   3  14   6         61.29         22.10        65.47 o                         
   4  14   6        415.95        381.09        89.15 o                         
   0  15   6         74.39         35.02        84.81 o                         
   1  15   6         34.56         12.39        68.93 o                         
   2  15   6        213.25        113.79        95.63 o                         
   3  15   6         97.26         39.06        72.59 o                         
  -3 -12   7         94.17         86.67       136.44 o                         
  -2 -12   7         49.80        -37.80       142.62 o                         
  -1 -12   7        245.31         72.26       135.38 o                         
   0 -12   7        248.91        335.41        88.16 o                         
  -4 -11   7        178.93         47.97       125.06 o                         
  -3 -11   7        314.12        259.16        72.06 o                         
  -2 -11   7         14.79        -78.86        78.86 o                         
  -1 -11   7         68.15        154.20        65.25 o                         
   0 -11   7          5.65        -55.76        55.76 o                         
   1 -11   7         54.79         33.99        63.32 o                         
   2 -11   7         68.44         42.65        68.74 o                         
  -4 -10   7         15.33        -18.19        49.77 o                         
  -3 -10   7         21.48        -45.46        45.46 o                         
  -2 -10   7        659.78        496.15        84.55 o                         
  -1 -10   7        333.05        335.91        71.54 o                         
   0 -10   7         40.96         18.47       101.39 o                         
   1 -10   7         24.95        107.19        59.44 o                         
   2 -10   7         30.60         60.09        55.40 o                         
  -5  -9   7        293.78        198.49        58.80 o                         
  -4  -9   7        384.45        447.92        94.21 o                         
  -3  -9   7        451.30        310.51        63.77 o                         
  -2  -9   7        263.23        183.76        62.39 o                         
  -1  -9   7        144.63        211.61        60.14 o                         
   0  -9   7        131.77         53.73       149.19 o                         
   1  -9   7        292.74        259.80        51.15 o                         
   2  -9   7        699.77        847.05       159.67 o                         
   3  -9   7        331.55        278.18       106.36 o                         
  -5  -8   7         43.58         88.88        62.02 o                         
  -4  -8   7          0.73        -13.50        39.57 o                         
  -3  -8   7       1266.31       1293.16       154.71 o                         
  -2  -8   7        523.87        428.71        79.02 o                         
  -1  -8   7          0.60         32.27        44.92 o                         
   0  -8   7        349.19        372.04        89.44 o                         
   1  -8   7          7.34         76.83        38.71 o                         
   2  -8   7         21.82          2.96        42.29 o                         
   3  -8   7          3.50        -18.68        43.23 o                         
   4  -8   7         19.26        -15.63       108.62 o                         
  -5  -7   7        316.41        397.32        81.62 o                         
  -4  -7   7        641.56        661.58        86.11 o                         
  -3  -7   7        648.13        708.14        62.36 o                         
  -2  -7   7        102.41         11.81        35.99 o                         
  -1  -7   7          8.99         12.22        25.87 o                         
   0  -7   7        980.14        903.09        67.48 o                         
   1  -7   7        849.47        999.54        73.22 o                         
   2  -7   7        595.34        663.88        65.23 o                         
   3  -7   7        253.77        127.34        96.03 o                         
   4  -7   7        420.76        173.70        70.98 o                         
  -6  -6   7        149.71        308.63       124.96 o                         
  -5  -6   7         46.37         27.24        40.69 o                         
  -4  -6   7        243.84        178.91        44.98 o                         
  -3  -6   7        727.65        797.35       118.01 o                         
  -2  -6   7          6.87         22.01        22.96 o                         
  -1  -6   7         69.51         79.24        24.14 o                         
   0  -6   7         60.22         89.69        32.71 o                         
   1  -6   7       1172.63       1106.85        70.47 o                         
   2  -6   7        245.44        225.43        78.57 o                         
   3  -6   7         95.33         68.32        40.25 o                         
   4  -6   7          1.60        -23.91        54.72 o                         
   5  -6   7         25.60        -13.75        60.41 o                         
  -6  -5   7         18.29         91.87        69.11 o                         
  -5  -5   7       1380.57       1169.76       100.82 o                         
  -4  -5   7       1250.23       1374.46        75.04 o                         
  -3  -5   7        462.71        472.95        38.50 o                         
  -2  -5   7        435.08        486.48        35.99 o                         
  -1  -5   7         68.49         40.84        20.70 o                         
   0  -5   7       1597.86       1894.09       114.17 o                         
   1  -5   7        342.27        316.61        42.59 o                         
   2  -5   7       1246.16       1164.70        68.39 o                         
   3  -5   7       1918.46       2142.52        94.83 o                         
   4  -5   7         69.40         88.42        52.14 o                         
   5  -5   7          3.92        -38.50        68.87 o                         
  -6  -4   7         10.63        -27.52        58.30 o                         
  -5  -4   7        140.79        187.03        60.67 o                         
  -4  -4   7          0.23          6.86        23.73 o                         
  -3  -4   7         30.76         27.88        36.20 o                         
  -2  -4   7         30.65         40.83        21.19 o                         
  -1  -4   7        430.89        359.76        39.15 o                         
   0  -4   7       2780.97       2858.78        80.87 o                         
   1  -4   7        531.32        551.76        85.16 o                         
   2  -4   7         10.67         -3.82        29.33 o                         
   3  -4   7         98.03        159.80        43.67 o                         
   4  -4   7         42.83         31.69        39.32 o                         
   5  -4   7          0.18         -6.66        52.44 o                         
  -6  -3   7        381.10        331.02        76.93 o                         
  -5  -3   7       1422.21       1489.56        83.55 o                         
  -4  -3   7        700.27        721.98        50.00 o                         
  -3  -3   7         72.64         93.32        22.91 o                         
  -2  -3   7        489.05        547.32        34.01 o                         
  -1  -3   7         59.31         51.09        18.03 o                         
   0  -3   7        454.11        340.32        38.60 o                         
   1  -3   7       3461.99       3558.91       116.39 o                         
   2  -3   7       2926.76       2762.26       100.63 o                         
   3  -3   7         55.17         73.78        31.22 o                         
   4  -3   7          5.50         25.41        35.48 o                         
   5  -3   7         53.29         69.60        51.14 o                         
  -6  -2   7        118.84         98.95        48.24 o                         
  -5  -2   7         87.10        142.74        47.31 o                         
  -4  -2   7        472.38        486.56        39.66 o                         
  -3  -2   7        398.31        500.18        35.00 o                         
  -2  -2   7       1322.06       1313.38        48.23 o                         
  -1  -2   7       4386.36       4410.42       112.19 o                         
   0  -2   7       3015.62       2771.09        94.55 o                         
   1  -2   7       1083.13       1106.12        54.93 o                         
   2  -2   7        385.54        408.65        55.67 o                         
   3  -2   7         30.59         66.40        29.37 o                         
   4  -2   7         92.19        167.02        37.32 o                         
   5  -2   7       1588.73       1610.49       114.89 o                         
   6  -2   7        365.32        356.00        80.15 o                         
  -6  -1   7        729.74        862.76        79.50 o                         
  -5  -1   7        362.08        390.60        51.26 o                         
  -4  -1   7          2.21         10.12        22.05 o                         
  -3  -1   7         38.76         24.56        18.42 o                         
  -2  -1   7         39.16         35.80        16.23 o                         
  -1  -1   7         97.38        183.56        29.26 o                         
   0  -1   7       3145.13       2973.05        80.12 o                         
   1  -1   7       7169.60       7469.84       283.07 o                         
   2  -1   7         36.98         45.34        22.92 o                         
   3  -1   7        182.23        174.98        47.45 o                         
   4  -1   7          0.38         -6.88        30.97 o                         
   5  -1   7         57.28          0.72        46.97 o                         
   6  -1   7          2.35          6.29        54.84 o                         
  -6   0   7        348.88        397.15        63.63 o                         
  -5   0   7        143.16        167.47        43.03 o                         
  -4   0   7        363.06        357.78        33.56 o                         
  -3   0   7       1725.35       1841.29        61.21 o                         
  -2   0   7       1939.75       1952.71        60.17 o                         
  -1   0   7       2035.29       2061.76        60.20 o                         
   0   0   7       4960.36       4908.53       137.75 o                         
   1   0   7        620.44        617.80        38.46 o                         
   2   0   7         86.33         59.13        22.45 o                         
   3   0   7         78.66         91.93        17.40 o                         
   4   0   7       1953.34       1981.73        90.85 o                         
   5   0   7        437.71        439.88       106.28 o                         
   6   0   7        171.94        119.36        64.04 o                         
  -6   1   7        287.61        243.91        57.47 o                         
  -5   1   7         61.84         31.54        47.71 o                         
  -4   1   7        862.08        784.48        55.53 o                         
  -3   1   7        739.77        810.95        41.54 o                         
  -2   1   7       1587.18       1590.36        52.62 o                         
  -1   1   7       2118.45       2096.45        60.68 o                         
   0   1   7       1958.95       1899.56        56.89 o                         
   1   1   7          3.05         19.03        11.09 o                         
   2   1   7        578.17        572.07        28.14 o                         
   3   1   7          0.36         -5.88        14.81 o                         
   4   1   7       1234.47       1255.46        72.28 o                         
   5   1   7        382.14        381.80        68.02 o                         
   6   1   7         55.98         42.96        53.02 o                         
  -6   2   7        206.85        203.94        55.86 o                         
  -5   2   7          1.26          7.97        37.21 o                         
  -4   2   7        975.70       1071.26        66.35 o                         
  -3   2   7        170.42        169.51        25.13 o                         
  -2   2   7        617.07        590.28        58.47 o                         
  -1   2   7      15497.24      15432.14       344.69 o                         
   0   2   7       1218.29       1360.74        45.21 o                         
   1   2   7        608.73        576.97        29.33 o                         
   2   2   7          5.49          6.21        12.99 o                         
   3   2   7       2452.21       2474.85        72.83 o                         
   4   2   7         79.21         78.60        34.93 o                         
   5   2   7       1236.52       1350.28        75.34 o                         
   6   2   7       1345.61       1353.71       115.82 o                         
  -6   3   7        119.20         64.70        54.06 o                         
  -5   3   7         10.67         -2.48        31.88 o                         
  -4   3   7        707.26        811.06       113.51 o                         
  -3   3   7        208.85        223.51        26.76 o                         
  -2   3   7         22.78         33.82        17.69 o                         
  -1   3   7        555.56        520.70        35.60 o                         
   0   3   7        166.65        210.78        27.85 o                         
   1   3   7       2472.20       2450.80        69.31 o                         
   2   3   7        601.75        612.35        31.30 o                         
   3   3   7       2783.44       2850.25        81.38 o                         
   4   3   7        520.20        610.43        60.37 o                         
   5   3   7          6.73         79.89        35.47 o                         
   6   3   7         73.55        106.20        68.44 o                         
  -6   4   7          3.83        -16.87       120.09 o                         
  -5   4   7        462.20        353.21        68.64 o                         
  -4   4   7         38.10         26.17        31.59 o                         
  -3   4   7        252.71        217.85        27.11 o                         
  -2   4   7       6142.35       5669.28       166.69 o                         
  -1   4   7       1875.59       1813.01        68.94 o                         
   0   4   7        208.44        246.18        28.96 o                         
   1   4   7        785.22        831.96        36.22 o                         
   2   4   7         15.31         34.90        16.58 o                         
   3   4   7        320.49        361.43        30.25 o                         
   4   4   7       3825.10       3997.98       115.84 o                         
   5   4   7       1142.74       1250.43        62.30 o                         
   6   4   7        156.28        163.24        45.00 o                         
  -5   5   7        102.78        182.33        63.81 o                         
  -4   5   7        299.56        249.81        82.45 o                         
  -3   5   7        112.61        102.89        27.73 o                         
  -2   5   7        846.12        809.09        54.36 o                         
  -1   5   7        225.35        155.46        34.70 o                         
   0   5   7       4599.93       4578.90       138.73 o                         
   1   5   7        785.86        709.86        67.42 o                         
   2   5   7       4638.34       4450.50       114.61 o                         
   3   5   7        941.73        950.61        50.38 o                         
   4   5   7        479.27        439.04        37.99 o                         
   5   5   7        203.14        185.61        38.22 o                         
   6   5   7          0.83          3.62        40.74 o                         
  -5   6   7         48.07         56.13        60.56 o                         
  -4   6   7        243.54        212.50        58.89 o                         
  -3   6   7       2481.16       2409.98        96.30 o                         
  -2   6   7       1096.78        999.83        58.17 o                         
  -1   6   7          2.22         46.70        25.17 o                         
   0   6   7        457.16        448.27        42.74 o                         
   1   6   7         65.63         49.24        25.30 o                         
   2   6   7        111.53        106.76        21.58 o                         
   3   6   7       1407.56       1459.49        56.64 o                         
   4   6   7       2892.42       3100.43        94.99 o                         
   5   6   7          5.09         37.78        29.63 o                         
   6   6   7         47.69         53.94        47.98 o                         
  -5   7   7         95.52         51.50       128.38 o                         
  -4   7   7        393.54        367.05        70.58 o                         
  -3   7   7        876.97        897.29        63.31 o                         
  -2   7   7         25.39         62.62        31.02 o                         
  -1   7   7       1056.00       1060.81        79.68 o                         
   0   7   7        947.16       1027.39        59.09 o                         
   1   7   7       2396.67       2306.89        99.79 o                         
   2   7   7        178.71        212.44        26.72 o                         
   3   7   7       1541.02       1687.84        63.68 o                         
   4   7   7       1036.64       1140.91        84.17 o                         
   5   7   7         23.58         64.46        31.61 o                         
   6   7   7          1.10        -19.93        43.18 o                         
  -5   8   7          3.15        -92.27       118.80 o                         
  -4   8   7        672.02        610.51        90.74 o                         
  -3   8   7         99.36        112.44        41.28 o                         
  -2   8   7        639.54        625.85        55.67 o                         
  -1   8   7        496.00        429.93        47.42 o                         
   0   8   7        411.22        487.24        48.88 o                         
   1   8   7        628.81        652.94        99.80 o                         
   2   8   7       1141.00       1188.91        57.73 o                         
   3   8   7        848.35        905.40        51.19 o                         
   4   8   7         89.66         58.24        29.07 o                         
   5   8   7        159.34        184.75        38.84 o                         
   6   8   7        128.72        114.25        56.53 o                         
  -4   9   7        369.86        367.55        80.87 o                         
  -3   9   7        111.40        106.00        45.80 o                         
  -2   9   7        221.75        275.90        48.05 o                         
  -1   9   7       1934.30       1677.31        90.08 o                         
   0   9   7         44.51         43.30        32.87 o                         
   1   9   7        180.63        247.54        39.90 o                         
   2   9   7       2753.20       2976.82       135.70 o                         
   3   9   7       1710.49       1915.06       110.07 o                         
   4   9   7        219.37        260.62        38.82 o                         
   5   9   7         51.43         24.93        50.84 o                         
   6   9   7        515.82        545.14       105.00 o                         
  -4  10   7          0.06        -13.22        70.88 o                         
  -3  10   7        394.68        281.80        74.66 o                         
  -2  10   7         66.92          3.68        43.87 o                         
  -1  10   7        481.95        619.73        64.41 o                         
   0  10   7          5.25          2.07        42.87 o                         
   1  10   7        272.48        193.03        42.93 o                         
   2  10   7          3.53          5.07        34.13 o                         
   3  10   7          4.38        -10.25        34.55 o                         
   4  10   7         14.64         53.56        38.05 o                         
   5  10   7        100.43        186.20        46.15 o                         
  -3  11   7         57.71        -18.42       134.34 o                         
  -2  11   7        211.15        199.53        57.03 o                         
  -1  11   7         17.08         75.13        48.44 o                         
   0  11   7        199.99        170.11        47.22 o                         
   1  11   7        913.22        946.51        87.23 o                         
   2  11   7        679.49        553.90        61.89 o                         
   3  11   7          0.51         -9.53        45.75 o                         
   4  11   7        555.60        664.68       179.16 o                         
   5  11   7        167.31        126.11        48.35 o                         
  -3  12   7         29.63       -126.02       126.02 o                         
  -2  12   7        326.27        354.82        66.88 o                         
  -1  12   7         10.06         -8.64        69.37 o                         
   0  12   7         44.89         91.01        46.96 o                         
   1  12   7        238.60        262.99        62.59 o                         
   2  12   7        214.18         92.97        59.74 o                         
   3  12   7        346.79        201.84        65.11 o                         
   4  12   7         57.68         71.06        56.58 o                         
   5  12   7        765.98        782.18        93.51 o                         
  -2  13   7          3.39         91.72        61.30 o                         
  -1  13   7         56.25        132.74        60.25 o                         
   0  13   7        877.47        941.13        85.01 o                         
   1  13   7         65.86        114.28        61.06 o                         
   2  13   7          7.12         -5.40        60.84 o                         
   3  13   7        467.54        336.56       122.84 o                         
   4  13   7         38.41         69.77        78.22 o                         
  -1  14   7         80.35        117.11        97.73 o                         
   0  14   7        401.56        384.46       109.04 o                         
   1  14   7         87.17        -54.26        54.26 o                         
   2  14   7        101.76        113.54       123.69 o                         
   3  14   7        101.34         62.41       131.36 o                         
   1  15   7         17.38        -83.11        83.11 o                         
   2  15   7        548.94        494.64       197.02 o                         
  -3 -11   8         78.71         36.77        74.55 o                         
  -2 -11   8         19.89         -3.81        67.13 o                         
  -1 -11   8         91.98        207.68        71.81 o                         
   0 -11   8        260.39        307.59        72.68 o                         
   1 -11   8          7.69         17.57       100.96 o                         
  -4 -10   8          4.45        -48.49        51.90 o                         
  -3 -10   8          5.68        -56.70        56.70 o                         
  -2 -10   8        103.31        129.65        66.61 o                         
  -1 -10   8         47.52        -27.91        55.52 o                         
   0 -10   8        227.86        151.72        64.29 o                         
   1 -10   8        360.41        180.90        66.82 o                         
   2 -10   8         43.77         22.03        59.30 o                         
  -4  -9   8         13.48         -9.19        49.40 o                         
  -3  -9   8        177.71        157.66        60.50 o                         
  -2  -9   8        440.71        547.73       135.59 o                         
  -1  -9   8        556.84        581.12       142.82 o                         
   0  -9   8         69.24        113.59        57.37 o                         
   1  -9   8         63.20         52.97        49.36 o                         
   2  -9   8         41.66         97.74        53.05 o                         
   3  -9   8         61.90         38.25        58.18 o                         
  -5  -8   8          1.23          1.18        52.86 o                         
  -4  -8   8         12.87         66.18        47.18 o                         
  -3  -8   8         38.32        -16.23        40.91 o                         
  -2  -8   8          1.67         -5.69        58.45 o                         
  -1  -8   8        107.49         80.96       109.89 o                         
   0  -8   8        409.73        409.20        66.17 o                         
   1  -8   8        161.28         96.18        99.76 o                         
   2  -8   8        143.85        122.28        66.97 o                         
   3  -8   8         40.35         63.12        49.41 o                         
  -5  -7   8          3.57         26.63        46.83 o                         
  -4  -7   8        191.53        166.59        47.62 o                         
  -3  -7   8        453.51        594.69       111.71 o                         
  -2  -7   8       1295.48       1296.60        87.23 o                         
  -1  -7   8       1264.84       1433.29        85.57 o                         
   0  -7   8         15.96          9.22        55.94 o                         
   1  -7   8          4.35        -39.64        39.64 o                         
   2  -7   8          3.24         85.57        44.44 o                         
   3  -7   8        718.34        620.46        78.01 o                         
   4  -7   8        559.57        527.96       157.91 o                         
  -5  -6   8         27.43         78.84        87.61 o                         
  -4  -6   8          5.62         46.46        39.88 o                         
  -3  -6   8        160.21        204.25        66.57 o                         
  -2  -6   8        107.38        107.10        30.96 o                         
  -1  -6   8       1320.82       1414.13        90.59 o                         
   0  -6   8        449.34        479.03        86.57 o                         
   1  -6   8        964.06        885.39       132.24 o                         
   2  -6   8        358.92        382.93        52.62 o                         
   3  -6   8         46.60         54.95        43.64 o                         
   4  -6   8         80.97        107.59        62.07 o                         
  -6  -5   8         48.01         66.13        70.47 o                         
  -5  -5   8        421.39        378.73       102.03 o                         
  -4  -5   8        576.26        655.08        70.39 o                         
  -3  -5   8        841.74        780.73        51.48 o                         
  -2  -5   8        877.85        907.80        52.65 o                         
  -1  -5   8       1122.22       1030.25        92.52 o                         
   0  -5   8         12.39         17.52        30.20 o                         
   1  -5   8         22.51         12.05        41.55 o                         
   2  -5   8       1471.61       1382.97        80.42 o                         
   3  -5   8        862.51        977.79       121.00 o                         
   4  -5   8        215.85        277.87        68.43 o                         
   5  -5   8         84.52        146.68        68.94 o                         
  -6  -4   8         28.96         25.80        69.41 o                         
  -5  -4   8         13.36         -0.54        53.73 o                         
  -4  -4   8       1185.64       1259.47        61.04 o                         
  -3  -4   8         40.69         68.08        25.75 o                         
  -2  -4   8        717.16        686.51        47.05 o                         
  -1  -4   8         65.06         57.57        21.95 o                         
   0  -4   8        257.59        247.17        36.00 o                         
   1  -4   8        482.34        541.19        60.50 o                         
   2  -4   8       1247.53       1238.88        70.91 o                         
   3  -4   8        523.55        537.32        55.60 o                         
   4  -4   8         15.37         36.08        39.25 o                         
   5  -4   8         16.05        -38.26        52.75 o                         
  -6  -3   8         39.02         22.88        63.55 o                         
  -5  -3   8        206.44        189.26        55.02 o                         
  -4  -3   8       1093.84       1216.89        58.57 o                         
  -3  -3   8       2209.94       2192.58        75.70 o                         
  -2  -3   8       1117.04       1207.52        51.44 o                         
  -1  -3   8        320.02        367.71        31.05 o                         
   0  -3   8         41.61         37.47        25.29 o                         
   1  -3   8        381.73        354.38        40.73 o                         
   2  -3   8        900.49        875.16        58.28 o                         
   3  -3   8        564.29        583.72        55.00 o                         
   4  -3   8        647.41        498.73        73.21 o                         
   5  -3   8        277.45        256.97        65.97 o                         
  -6  -2   8        302.90        376.22        62.63 o                         
  -5  -2   8        462.58        523.36        87.44 o                         
  -4  -2   8          6.66         48.16        40.41 o                         
  -3  -2   8        102.59         69.85        23.75 o                         
  -2  -2   8         11.13         12.07        19.02 o                         
  -1  -2   8         20.40        -11.21        16.22 o                         
   0  -2   8        522.67        496.20        28.05 o                         
   1  -2   8       4051.25       3949.07       127.99 o                         
   2  -2   8       1700.21       1662.06        73.74 o                         
   3  -2   8        130.86         56.04        31.99 o                         
   4  -2   8          0.14         31.01        36.52 o                         
   5  -2   8        225.22        236.60        65.56 o                         
  -6  -1   8         16.01        143.09        54.91 o                         
  -5  -1   8        367.50        367.45        52.54 o                         
  -4  -1   8       1092.78        940.31        53.56 o                         
  -3  -1   8       1597.62       1677.47        60.84 o                         
  -2  -1   8          4.70         16.35        17.81 o                         
  -1  -1   8        556.19        563.55        32.49 o                         
   0  -1   8        309.08        346.46        26.51 o                         
   1  -1   8        370.17        391.67        42.33 o                         
   2  -1   8          4.93         10.56        24.44 o                         
   3  -1   8       1644.92       1787.15       116.08 o                         
   4  -1   8        294.54        281.60        44.25 o                         
   5  -1   8         18.05         63.01        55.19 o                         
   6  -1   8         51.09         -7.12       120.09 o                         
  -6   0   8        460.91        613.94        72.81 o                         
  -5   0   8        252.34        276.53        48.97 o                         
  -4   0   8          1.49         15.91        37.69 o                         
  -3   0   8         62.14        100.65        24.97 o                         
  -2   0   8        205.05        249.71        31.84 o                         
  -1   0   8        116.74         82.21        18.08 o                         
   0   0   8       4965.88       4530.32       211.26 o                         
   1   0   8       3442.39       3405.48       110.23 o                         
   2   0   8        569.72        510.00        41.96 o                         
   3   0   8        758.21        811.77        62.00 o                         
   4   0   8        485.38        431.43        47.38 o                         
   5   0   8        334.55        326.37        65.45 o                         
   6   0   8        137.56        221.21        78.62 o                         
  -6   1   8         44.26        148.82        57.25 o                         
  -5   1   8       1204.50       1291.19       131.29 o                         
  -4   1   8        740.65        838.18        65.29 o                         
  -3   1   8        115.30        103.83        24.74 o                         
  -2   1   8        113.05        126.38        18.73 o                         
  -1   1   8         89.40         58.06        17.15 o                         
   0   1   8        189.03        204.76        21.67 o                         
   1   1   8          3.42         16.61        12.57 o                         
   2   1   8       4032.26       4013.30       125.06 o                         
   3   1   8        654.24        651.77        48.59 o                         
   4   1   8        543.51        468.56        49.75 o                         
   5   1   8        219.46        308.55        66.09 o                         
   6   1   8          5.55          9.48        59.34 o                         
  -6   2   8        113.27         70.03        58.13 o                         
  -5   2   8        584.91        557.54        61.41 o                         
  -4   2   8         36.54         33.08        32.19 o                         
  -3   2   8        455.75        448.35        45.71 o                         
  -2   2   8        603.27        626.07        35.32 o                         
  -1   2   8       4711.77       4636.19       116.19 o                         
   0   2   8       1774.88       1727.39        55.75 o                         
   1   2   8        207.38        208.12        22.16 o                         
   2   2   8       4351.45       4329.87       110.50 o                         
   3   2   8        277.81        324.15        40.31 o                         
   4   2   8        426.50        400.28        44.45 o                         
   5   2   8        491.28        426.91       156.87 o                         
   6   2   8       1051.95       1101.02       201.48 o                         
  -6   3   8        330.10        399.09       115.63 o                         
  -5   3   8        166.26        191.22        75.22 o                         
  -4   3   8          1.28        -36.63        36.63 o                         
  -3   3   8         42.21         66.25        23.65 o                         
  -2   3   8        207.02        187.24        24.35 o                         
  -1   3   8        830.92        809.05        45.56 o                         
   0   3   8        723.14        767.44        43.39 o                         
   1   3   8       3074.00       3065.56        84.63 o                         
   2   3   8         10.77         19.24        15.29 o                         
   3   3   8        124.65        146.60        22.83 o                         
   4   3   8        219.04        178.82        27.26 o                         
   5   3   8       1259.72       1205.35        89.09 o                         
   6   3   8        571.91        566.55        89.32 o                         
  -5   4   8          4.21        -48.03        50.09 o                         
  -4   4   8         43.42         88.29        95.01 o                         
  -3   4   8          7.47        -17.38        22.73 o                         
  -2   4   8       1327.25       1347.88        63.43 o                         
  -1   4   8        754.38        728.36        45.44 o                         
   0   4   8       4131.37       3981.83       123.74 o                         
   1   4   8       3729.73       3463.32       112.25 o                         
   2   4   8         93.69         91.05        19.23 o                         
   3   4   8        565.34        519.67        35.84 o                         
   4   4   8        122.03        180.26        34.91 o                         
   5   4   8        983.85       1040.40        58.83 o                         
   6   4   8         53.23         33.02        60.54 o                         
  -5   5   8          1.12        -11.66        56.97 o                         
  -4   5   8        175.13        184.36        56.17 o                         
  -3   5   8        540.53        538.83        48.74 o                         
  -2   5   8       1971.45       1863.67        78.11 o                         
  -1   5   8         21.71         54.46        34.98 o                         
   0   5   8       1150.45       1215.09        75.51 o                         
   1   5   8       1038.73       1093.57        68.94 o                         
   2   5   8          0.47        -10.67        16.67 o                         
   3   5   8         52.58         59.17        21.90 o                         
   4   5   8        985.96       1113.05        83.44 o                         
   5   5   8       2246.43       2335.49        87.11 o                         
   6   5   8          0.36         46.71        64.12 o                         
  -5   6   8          1.96         28.69        78.22 o                         
  -4   6   8         68.28          8.49        49.74 o                         
  -3   6   8        304.79        294.86        46.06 o                         
  -2   6   8         29.65         32.27        29.33 o                         
  -1   6   8       2155.84       2378.04       172.88 o                         
   0   6   8       3490.31       3494.17       117.89 o                         
   1   6   8        140.92        152.57        32.75 o                         
   2   6   8        302.89        364.36        45.47 o                         
   3   6   8        308.86        335.13        53.51 o                         
   4   6   8         69.56        111.79        28.83 o                         
   5   6   8         33.29         78.19        31.26 o                         
   6   6   8        289.56        231.11        54.65 o                         
  -5   7   8        262.24         74.87        76.31 o                         
  -4   7   8        164.29        193.81        64.33 o                         
  -3   7   8       1625.14       1488.81        80.83 o                         
  -2   7   8        171.42        246.70        40.10 o                         
  -1   7   8          2.94         50.81        30.01 o                         
   0   7   8       1038.60       1027.58        62.15 o                         
   1   7   8        282.77        289.76        70.10 o                         
   2   7   8        532.83        547.45        38.24 o                         
   3   7   8       2831.04       2860.43        89.40 o                         
   4   7   8       2795.98       2807.33        92.86 o                         
   5   7   8         69.60         78.32        40.80 o                         
   6   7   8        402.63        293.97        58.83 o                         
  -4   8   8          1.43         13.59        61.80 o                         
  -3   8   8        103.90        138.01        48.65 o                         
  -2   8   8       2024.14       2013.70       123.27 o                         
  -1   8   8       1736.84       1877.31        86.75 o                         
   0   8   8        360.04        435.76        58.20 o                         
   1   8   8         70.14         48.13        31.20 o                         
   2   8   8         90.36         67.08        32.96 o                         
   3   8   8        202.17        252.23        33.75 o                         
   4   8   8          5.91         -2.34        32.89 o                         
   5   8   8        472.08        662.00        55.75 o                         
   6   8   8        239.54        210.22        63.46 o                         
  -4   9   8        160.76        114.56        71.11 o                         
  -3   9   8          0.28         -7.13        43.43 o                         
  -2   9   8        742.62        809.73        68.57 o                         
  -1   9   8        695.96        681.33        62.78 o                         
   0   9   8        785.58        944.91        86.56 o                         
   1   9   8         14.47         60.47        34.71 o                         
   2   9   8       2944.33       3103.76       142.83 o                         
   3   9   8        685.61        749.57        62.84 o                         
   4   9   8          6.61         40.33        31.80 o                         
   5   9   8        368.62        326.11        51.85 o                         
   6   9   8        341.33        233.55        68.76 o                         
  -4  10   8         92.64         69.11        75.48 o                         
  -3  10   8        414.31        432.42        84.50 o                         
  -2  10   8        270.10        361.43        56.24 o                         
  -1  10   8         36.44        -17.65        49.95 o                         
   0  10   8        110.80          3.97        38.00 o                         
   1  10   8         30.08        -25.99        35.38 o                         
   2  10   8        639.51        630.19        60.95 o                         
   3  10   8          7.53         49.47        40.02 o                         
   4  10   8        301.85        423.22        67.77 o                         
   5  10   8         10.48        -18.46        41.19 o                         
  -3  11   8        437.51        594.95       258.87 o                         
  -2  11   8        117.53         21.94        77.49 o                         
  -1  11   8        163.22        226.46        60.58 o                         
   0  11   8          8.01        -16.11        63.14 o                         
   1  11   8        832.55        793.95        68.40 o                         
   2  11   8        277.91        250.21        51.40 o                         
   3  11   8         33.22         40.56        51.14 o                         
   4  11   8       1294.51       1521.52       154.51 o                         
   5  11   8         55.48        209.92        65.87 o                         
  -2  12   8         18.60         -1.86        63.06 o                         
  -1  12   8        205.36        106.06        53.13 o                         
   0  12   8          9.93         13.51        47.25 o                         
   1  12   8       1355.68       1296.10       166.90 o                         
   2  12   8         17.40         73.06        68.02 o                         
   3  12   8        400.68        221.16       101.16 o                         
   4  12   8        123.72        148.27        65.23 o                         
  -2  13   8         27.24        -15.28        86.77 o                         
  -1  13   8        179.78        144.46        62.88 o                         
   0  13   8        290.44        317.29        61.46 o                         
   1  13   8          4.14         44.25        50.00 o                         
   2  13   8         75.06         64.77        61.05 o                         
   3  13   8        829.10        839.20       307.55 o                         
   4  13   8          3.09        -37.97        59.72 o                         
  -1  14   8         13.81         31.80        61.79 o                         
   0  14   8        538.87        492.04       130.30 o                         
   1  14   8          6.77         86.00       151.53 o                         
   2  14   8          3.62         43.42        65.06 o                         
   3  14   8        314.68        192.65        77.00 o                         
  -2 -11   9          6.94         36.38        69.69 o                         
  -1 -11   9        187.54        138.97        71.80 o                         
  -3 -10   9         19.51        -59.36        59.36 o                         
  -2 -10   9          0.37        -44.32        61.07 o                         
  -1 -10   9         12.61         -9.97        66.10 o                         
   0 -10   9         53.07        -28.50        55.07 o                         
   1 -10   9        160.06         80.97        63.81 o                         
  -4  -9   9         38.17         62.44        55.63 o                         
  -3  -9   9         92.32         96.88        65.05 o                         
  -2  -9   9        195.69        223.92        69.00 o                         
  -1  -9   9        178.34        130.31        60.15 o                         
   0  -9   9         78.23         82.26        58.91 o                         
   1  -9   9        401.23        499.90        89.48 o                         
   2  -9   9        164.55        192.37        58.11 o                         
  -4  -8   9         80.67         87.01        51.61 o                         
  -3  -8   9          1.35         -7.91        51.67 o                         
  -2  -8   9         85.37         63.27        57.30 o                         
  -1  -8   9         19.55        -21.99        51.32 o                         
   0  -8   9         64.41        114.30        50.82 o                         
   1  -8   9        135.11        160.11        51.05 o                         
   2  -8   9         95.59         77.69        50.33 o                         
   3  -8   9         11.76         50.11        53.21 o                         
  -5  -7   9          2.35        -30.58        48.81 o                         
  -4  -7   9          3.60        -24.27        41.82 o                         
  -3  -7   9        183.16        176.80        47.51 o                         
  -2  -7   9        488.20        563.65       107.13 o                         
  -1  -7   9        456.48        417.46        85.28 o                         
   0  -7   9       1499.64       1646.24        93.01 o                         
   1  -7   9        178.34        197.21        49.26 o                         
   2  -7   9          1.13          3.76        46.99 o                         
   3  -7   9         65.77         61.85        48.23 o                         
  -5  -6   9        150.37        201.94        89.25 o                         
  -4  -6   9          9.22         51.86        42.89 o                         
  -3  -6   9        319.49        311.12        48.64 o                         
  -2  -6   9          7.16         58.26        48.29 o                         
  -1  -6   9        359.98        370.86        72.59 o                         
   0  -6   9        453.47        429.13        52.42 o                         
   1  -6   9        173.86        139.90        47.24 o                         
   2  -6   9        260.19        222.59        53.66 o                         
   3  -6   9        125.92        176.97        68.69 o                         
   4  -6   9        238.38        298.35        74.67 o                         
  -5  -5   9         13.04        -18.82        53.93 o                         
  -4  -5   9          2.97         10.99        37.81 o                         
  -3  -5   9         11.58          0.77        32.10 o                         
  -2  -5   9       1301.10       1533.45        75.18 o                         
  -1  -5   9       2411.92       2454.62       191.07 o                         
   0  -5   9        344.93        349.40        46.36 o                         
   1  -5   9        114.45         71.11        40.47 o                         
   2  -5   9        101.95         83.88        43.37 o                         
   3  -5   9         10.16         20.99        53.04 o                         
   4  -5   9        169.47         87.21        64.25 o                         
  -5  -4   9          0.08        -46.98       102.66 o                         
  -4  -4   9        744.21        839.54        78.85 o                         
  -3  -4   9        116.04        202.00        41.69 o                         
  -2  -4   9         79.69        114.33        28.92 o                         
  -1  -4   9        480.69        480.95        61.78 o                         
   0  -4   9       1700.07       1702.13       103.14 o                         
   1  -4   9        141.20         88.23        51.45 o                         
   2  -4   9        433.12        378.73        61.42 o                         
   3  -4   9        994.32        971.97       126.98 o                         
   4  -4   9        186.63        267.41        80.75 o                         
   5  -4   9        132.15        113.98        64.70 o                         
  -5  -3   9         91.28         60.54        50.84 o                         
  -4  -3   9        105.57         77.23        30.34 o                         
  -3  -3   9        972.92       1067.88        82.24 o                         
  -2  -3   9       1769.13       1791.82        66.50 o                         
  -1  -3   9        728.37        769.95        42.34 o                         
   0  -3   9        427.93        444.92        44.94 o                         
   1  -3   9         31.36         50.63        31.97 o                         
   2  -3   9         90.37         78.70        34.71 o                         
   3  -3   9         48.95          5.85        36.41 o                         
   4  -3   9        711.81        701.71        87.74 o                         
   5  -3   9        345.83        470.72       139.86 o                         
  -6  -2   9          0.81          0.68       153.25 o                         
  -5  -2   9         25.20         44.59        44.79 o                         
  -4  -2   9        276.53        251.06        47.30 o                         
  -3  -2   9       1068.30       1092.27        53.36 o                         
  -2  -2   9        762.82        879.86        46.82 o                         
  -1  -2   9        439.65        449.63        34.13 o                         
   0  -2   9        774.92        717.13        53.05 o                         
   1  -2   9       1026.74       1079.11        62.46 o                         
   2  -2   9       1064.48       1114.43       112.53 o                         
   3  -2   9        323.80        331.37        46.69 o                         
   4  -2   9        630.06        525.92        64.30 o                         
   5  -2   9        265.86        281.94        94.57 o                         
  -6  -1   9         57.57         54.47        53.05 o                         
  -5  -1   9        162.65         81.24        45.30 o                         
  -4  -1   9        521.13        591.72        46.51 o                         
  -3  -1   9       1241.48       1232.97        57.39 o                         
  -2  -1   9       1121.08       1089.93        55.15 o                         
  -1  -1   9       1494.80       1527.99        81.04 o                         
   0  -1   9         71.40        136.21        19.80 o                         
   1  -1   9        577.51        598.33        49.18 o                         
   2  -1   9        255.91        356.54        41.47 o                         
   3  -1   9        958.64        866.41        62.11 o                         
   4  -1   9        316.18        311.99        48.24 o                         
   5  -1   9        109.40        122.48        76.95 o                         
  -6   0   9         31.42          2.23        55.28 o                         
  -5   0   9         36.28         51.22        44.71 o                         
  -4   0   9       1797.41       2054.62        87.66 o                         
  -3   0   9        955.17       1102.72        59.02 o                         
  -2   0   9        637.78        664.22        45.52 o                         
  -1   0   9         40.05         18.80        18.07 o                         
   0   0   9        373.65        307.58        32.21 o                         
   1   0   9        561.17        536.04        45.72 o                         
   2   0   9       1906.27       1909.54        78.89 o                         
   3   0   9       2845.20       2769.93       103.53 o                         
   4   0   9        370.91        484.86        59.28 o                         
   5   0   9         15.13        -46.05        49.40 o                         
  -5   1   9        155.35        181.40        63.84 o                         
  -4   1   9         14.89          9.20        40.31 o                         
  -3   1   9        585.37        619.99        51.13 o                         
  -2   1   9       2589.99       2576.58        78.15 o                         
  -1   1   9        129.71        128.15        20.86 o                         
   0   1   9       1962.05       1989.55        63.93 o                         
   1   1   9        525.34        588.94        31.67 o                         
   2   1   9        958.83       1057.93        57.36 o                         
   3   1   9         54.29         -0.40        43.68 o                         
   4   1   9        103.95         65.09        33.35 o                         
   5   1   9        372.80        301.35        68.82 o                         
   6   1   9         13.20         71.34        97.14 o                         
  -5   2   9       1459.01       1507.47        92.15 o                         
  -4   2   9        213.64        284.75        46.25 o                         
  -3   2   9        146.90        123.37        27.74 o                         
  -2   2   9        185.95        182.32        25.78 o                         
  -1   2   9          3.35         -5.97        18.66 o                         
   0   2   9        173.60        147.46        23.06 o                         
   1   2   9       2394.73       2313.77        85.33 o                         
   2   2   9       5410.93       5179.68       130.47 o                         
   3   2   9        536.78        557.84        59.88 o                         
   4   2   9        150.88        162.01        43.66 o                         
   5   2   9        158.22        229.16        83.73 o                         
   6   2   9         31.34        -26.80        63.77 o                         
  -5   3   9         15.26        -42.75        56.79 o                         
  -4   3   9        154.74        147.07        54.07 o                         
  -3   3   9       2352.64       2418.24        81.23 o                         
  -2   3   9         45.19         46.58        26.17 o                         
  -1   3   9       1367.31       1350.59        64.80 o                         
   0   3   9       1385.02       1411.71        51.84 o                         
   1   3   9         18.88         45.28        20.41 o                         
   2   3   9         71.43         77.78        24.06 o                         
   3   3   9        219.37        204.09        26.42 o                         
   4   3   9        243.05        198.09        54.79 o                         
   5   3   9         16.46          6.97        40.44 o                         
   6   3   9        252.07        498.78        84.57 o                         
  -5   4   9        385.36        318.28        74.50 o                         
  -4   4   9         83.43         58.45        52.11 o                         
  -3   4   9        189.38        157.37        35.95 o                         
  -2   4   9          3.91        -16.89        25.41 o                         
  -1   4   9        511.12        458.76        41.46 o                         
   0   4   9       3172.44       3191.32       107.49 o                         
   1   4   9       4127.95       4081.41       135.22 o                         
   2   4   9        258.85        289.40        27.41 o                         
   3   4   9        135.61        182.72        26.48 o                         
   4   4   9        645.48        639.57        48.37 o                         
   5   4   9         48.28        -10.91        61.09 o                         
   6   4   9         11.11        -60.39        74.18 o                         
  -5   5   9         93.89        161.08        70.74 o                         
  -4   5   9        365.67        252.38        61.71 o                         
  -3   5   9         10.45         14.48        32.62 o                         
  -2   5   9        281.83        294.17        38.95 o                         
  -1   5   9          3.40        -12.53        25.70 o                         
   0   5   9        636.66        578.45        47.82 o                         
   1   5   9       1290.16       1281.82       141.12 o                         
   2   5   9         11.44         -6.64        23.64 o                         
   3   5   9        433.68        453.83        36.60 o                         
   4   5   9         68.51         79.82        27.41 o                         
   5   5   9        691.92        803.59        71.48 o                         
   6   5   9          7.81        -29.20        80.13 o                         
  -5   6   9        172.08        118.91        69.34 o                         
  -4   6   9        328.45        223.88        64.34 o                         
  -3   6   9          1.78        -30.74        32.71 o                         
  -2   6   9        513.77        541.45        50.20 o                         
  -1   6   9        262.36        295.55        39.58 o                         
   0   6   9       3493.50       3372.45       117.79 o                         
   1   6   9         37.86         24.62        28.32 o                         
   2   6   9       1084.67       1103.53        75.58 o                         
   3   6   9        894.91        951.36        50.79 o                         
   4   6   9         13.55         26.63        27.19 o                         
   5   6   9        322.14        241.68        39.19 o                         
   6   6   9        133.64         79.74       107.34 o                         
  -4   7   9        233.80        153.41        92.87 o                         
  -3   7   9         12.95        -10.49        35.44 o                         
  -2   7   9         54.31          5.19        37.09 o                         
  -1   7   9       1562.79       1507.90        77.03 o                         
   0   7   9       1798.94       1858.07       100.66 o                         
   1   7   9        206.59        269.78        41.22 o                         
   2   7   9         13.96         44.54        30.81 o                         
   3   7   9       1060.70       1058.66        55.70 o                         
   4   7   9         40.47         23.07        29.64 o                         
   5   7   9        213.82        289.25        42.63 o                         
   6   7   9        976.00        977.47       146.00 o                         
  -4   8   9         57.88        -36.50        61.69 o                         
  -3   8   9         54.24         34.48        42.76 o                         
  -2   8   9        339.82        287.67        47.87 o                         
  -1   8   9         70.42         77.02        37.52 o                         
   0   8   9          6.81          8.46        31.89 o                         
   1   8   9       1210.05       1272.99       121.41 o                         
   2   8   9       1092.37       1052.16        82.58 o                         
   3   8   9        249.05        329.56        65.56 o                         
   4   8   9        345.51        359.68        41.10 o                         
   5   8   9        311.08        387.00        56.33 o                         
  -4   9   9        137.33        121.89        76.53 o                         
  -3   9   9         34.53         28.91        45.12 o                         
  -2   9   9       1080.29       1111.33        91.52 o                         
  -1   9   9       1044.73       1070.18        77.16 o                         
   0   9   9         24.45         88.36        59.73 o                         
   1   9   9        436.27        393.01        96.14 o                         
   2   9   9        169.45        165.26        75.55 o                         
   3   9   9         92.42        105.58        40.49 o                         
   4   9   9         42.10         80.56        42.36 o                         
   5   9   9       2021.94       2138.87        93.68 o                         
  -3  10   9         28.19         58.35        68.21 o                         
  -2  10   9          4.48         -0.88        45.82 o                         
  -1  10   9         22.74         45.67        45.02 o                         
   0  10   9        479.96        517.19        82.32 o                         
   1  10   9       1003.44        849.18        72.92 o                         
   2  10   9        427.53        405.89        81.05 o                         
   3  10   9        108.75        197.03        50.74 o                         
   4  10   9         34.78         58.53        47.73 o                         
   5  10   9          3.52         42.72       101.81 o                         
  -3  11   9        488.79        487.71       100.00 o                         
  -2  11   9        235.75        189.22        82.53 o                         
  -1  11   9          4.88         25.43        50.06 o                         
   0  11   9        351.25        269.39        84.98 o                         
   1  11   9        304.85        230.81        50.28 o                         
   2  11   9        202.06        134.08        48.69 o                         
   3  11   9         98.47         98.18        50.35 o                         
   4  11   9       2300.86       2597.17       199.38 o                         
   5  11   9          4.92         39.37        61.18 o                         
  -2  12   9         11.78         -1.98        57.36 o                         
  -1  12   9        525.59        563.07        74.49 o                         
   0  12   9          4.04         15.58        50.27 o                         
   1  12   9        271.27        182.16        53.41 o                         
   2  12   9         20.23        -45.20        45.20 o                         
   3  12   9          7.65         32.32        61.39 o                         
   4  12   9        240.73        301.31       129.85 o                         
  -1  13   9        417.15        405.75        73.99 o                         
   0  13   9         33.10        109.92        58.26 o                         
   1  13   9        155.00        192.57        60.40 o                         
   2  13   9        120.51         61.20        62.98 o                         
   3  13   9        363.30        191.71       131.13 o                         
   0  14   9        101.55         48.86        60.32 o                         
   1  14   9         75.41        109.59        75.24 o                         
   2  14   9        162.19        100.40        69.25 o                         
  -2 -10  10        155.31        121.40       160.88 o                         
  -1 -10  10          4.90        -61.25        97.99 o                         
   0 -10  10          8.13         38.87        62.34 o                         
  -3  -9  10         21.72         52.40        67.44 o                         
  -2  -9  10          3.58        -14.47        61.27 o                         
  -1  -9  10          0.05        -57.38        57.38 o                         
   0  -9  10        163.83        115.27        89.70 o                         
   1  -9  10        370.81        258.77        75.97 o                         
  -4  -8  10        274.14        206.72        70.81 o                         
  -3  -8  10        269.21        243.88        77.56 o                         
  -2  -8  10          1.40         27.77        64.01 o                         
  -1  -8  10        156.83         52.00        61.31 o                         
   0  -8  10         30.22         37.50        58.34 o                         
   1  -8  10          0.60          2.72        79.02 o                         
   2  -8  10         37.59         37.96        52.76 o                         
  -4  -7  10         47.11         66.72        50.25 o                         
  -3  -7  10         54.82         -7.90        56.41 o                         
  -2  -7  10         11.12        -53.26        53.26 o                         
  -1  -7  10        239.04        233.45        63.99 o                         
   0  -7  10        379.29        472.30        62.99 o                         
   1  -7  10        369.93        484.34        64.40 o                         
   2  -7  10        176.24        102.36        52.82 o                         
   3  -7  10        306.46        290.64        82.88 o                         
  -4  -6  10        200.52        161.80        49.66 o                         
  -3  -6  10         15.97         42.68       111.80 o                         
  -2  -6  10         19.44         78.22        52.94 o                         
  -1  -6  10         26.54        -12.80        38.58 o                         
   0  -6  10        786.10        834.53        87.64 o                         
   1  -6  10         73.70         23.31        43.74 o                         
   2  -6  10         91.92         92.01        49.05 o                         
   3  -6  10         29.55          1.58        48.66 o                         
  -5  -5  10        265.92        257.97        80.11 o                         
  -4  -5  10          8.49        -35.36        44.97 o                         
  -3  -5  10         14.83         27.89        39.10 o                         
  -2  -5  10         98.83        107.97        42.64 o                         
  -1  -5  10        294.90        247.82        91.27 o                         
   0  -5  10       1057.89       1224.30        76.19 o                         
   1  -5  10       1075.16       1084.49        78.72 o                         
   2  -5  10        512.83        504.42        63.60 o                         
   3  -5  10          1.10        -56.77        56.77 o                         
   4  -5  10          0.47        -37.65        62.35 o                         
  -5  -4  10          4.68         51.05        61.01 o                         
  -4  -4  10         21.58         -8.83        43.16 o                         
  -3  -4  10         42.62         16.83        33.32 o                         
  -2  -4  10        385.78        353.15        43.14 o                         
  -1  -4  10        445.58        411.45        48.28 o                         
   0  -4  10        295.96        206.63        43.24 o                         
   1  -4  10         50.72         37.55        38.62 o                         
   2  -4  10          6.93         -3.51        38.94 o                         
   3  -4  10          4.65         56.61        44.56 o                         
   4  -4  10          2.66        -17.02        46.54 o                         
  -5  -3  10        258.18        240.58        71.99 o                         
  -4  -3  10          2.15         38.53        37.90 o                         
  -3  -3  10          9.46         -2.57        28.97 o                         
  -2  -3  10          1.21         -2.83        25.92 o                         
  -1  -3  10        446.56        397.45        64.33 o                         
   0  -3  10       2312.01       2339.58       135.16 o                         
   1  -3  10       1417.24       1578.48       166.17 o                         
   2  -3  10        104.70         83.66        50.62 o                         
   3  -3  10         47.74         20.40        41.33 o                         
   4  -3  10         67.51        140.46        48.33 o                         
  -5  -2  10        241.28        255.67        55.85 o                         
  -4  -2  10        103.95        114.77        34.50 o                         
  -3  -2  10        431.89        479.40        41.16 o                         
  -2  -2  10       2401.16       2396.36        80.25 o                         
  -1  -2  10        213.51        327.55        67.40 o                         
   0  -2  10        213.12        252.01        40.89 o                         
   1  -2  10          0.45        -15.46        32.12 o                         
   2  -2  10        333.04        289.72        56.26 o                         
   3  -2  10         89.39         92.79        39.45 o                         
   4  -2  10       1023.87        898.43       136.60 o                         
   5  -2  10        510.84        441.84        81.15 o                         
  -5  -1  10        127.78        135.72        53.13 o                         
  -4  -1  10        204.30        175.98        41.39 o                         
  -3  -1  10        164.81        173.15        30.71 o                         
  -2  -1  10        163.29        145.54        28.52 o                         
  -1  -1  10       2001.81       1931.48        67.14 o                         
   0  -1  10       2344.88       2577.09       118.57 o                         
   1  -1  10         14.44         10.28        29.53 o                         
   2  -1  10         89.18         72.51        32.91 o                         
   3  -1  10         25.24         68.65        36.46 o                         
   4  -1  10          4.20        -34.74        36.92 o                         
   5  -1  10         60.44         54.17        62.92 o                         
  -5   0  10         93.18        130.71        50.74 o                         
  -4   0  10        553.39        567.82        48.47 o                         
  -3   0  10        693.11        721.22        48.62 o                         
  -2   0  10        396.82        428.14        37.74 o                         
  -1   0  10       2161.04       2207.05        71.59 o                         
   0   0  10         39.44         12.34        23.38 o                         
   1   0  10        157.10        175.02        37.23 o                         
   2   0  10         77.15         35.59        30.43 o                         
   3   0  10       1802.33       1762.05        83.61 o                         
   4   0  10        259.24        342.35        51.72 o                         
   5   0  10        344.32        371.88       103.51 o                         
  -5   1  10          8.28         26.93        59.58 o                         
  -4   1  10        388.26        457.63        45.55 o                         
  -3   1  10          1.95          4.54        24.69 o                         
  -2   1  10       1744.52       1744.18        63.46 o                         
  -1   1  10        731.08        732.34        40.13 o                         
   0   1  10         48.84         43.55        20.58 o                         
   1   1  10        466.06        482.47        52.71 o                         
   2   1  10        244.64        195.40        36.09 o                         
   3   1  10        789.14        812.26        60.26 o                         
   4   1  10          3.78        -33.79        47.75 o                         
   5   1  10        382.14        346.95        76.07 o                         
  -5   2  10        111.55        156.32        66.93 o                         
  -4   2  10        270.39        260.59        61.62 o                         
  -3   2  10       1206.82       1269.29        63.57 o                         
  -2   2  10       1152.26       1279.81        64.41 o                         
  -1   2  10        253.43        245.53        26.84 o                         
   0   2  10        660.15        667.97        40.43 o                         
   1   2  10        238.85        257.50        27.59 o                         
   2   2  10        725.74        781.97       105.64 o                         
   3   2  10        321.40        354.78        46.73 o                         
   4   2  10       2427.53       2772.35       111.88 o                         
   5   2  10        271.69        370.23       126.68 o                         
  -5   3  10        318.15        362.18        75.24 o                         
  -4   3  10         47.07         53.54        72.06 o                         
  -3   3  10        695.41        690.82        58.45 o                         
  -2   3  10         99.69        175.51        38.15 o                         
  -1   3  10         56.87         38.69        19.53 o                         
   0   3  10        312.55        329.47        41.53 o                         
   1   3  10        220.74        171.47        39.14 o                         
   2   3  10       1042.56       1011.15        48.80 o                         
   3   3  10         25.66         36.83        30.56 o                         
   4   3  10         51.49         18.70        33.58 o                         
   5   3  10          6.76         38.43        42.42 o                         
  -5   4  10          7.05        -36.93        61.90 o                         
  -4   4  10        467.61        534.01        76.61 o                         
  -3   4  10       1153.40       1129.78       113.20 o                         
  -2   4  10        156.79        115.03        42.63 o                         
  -1   4  10         12.03        -24.56        24.56 o                         
   0   4  10        268.91        332.66        41.12 o                         
   1   4  10          7.26         13.73        23.28 o                         
   2   4  10         66.39         94.18        22.94 o                         
   3   4  10       2172.05       2141.86        91.35 o                         
   4   4  10       1235.48       1376.43        77.49 o                         
   5   4  10         61.87         96.38        44.31 o                         
  -5   5  10         21.64         14.20        64.73 o                         
  -4   5  10          0.62        -50.95        50.95 o                         
  -3   5  10          0.73        -33.53        33.53 o                         
  -2   5  10        185.96        161.64        37.72 o                         
  -1   5  10       1477.26       1394.23        69.75 o                         
   0   5  10        754.51        740.72        86.93 o                         
   1   5  10       2597.80       2485.88       118.68 o                         
   2   5  10        240.51        202.78        29.19 o                         
   3   5  10          1.59        -20.56        23.81 o                         
   4   5  10        223.97        177.64        43.81 o                         
   5   5  10         84.93         82.70        62.66 o                         
  -4   6  10        647.77        574.71        84.87 o                         
  -3   6  10         36.43          9.65        38.16 o                         
  -2   6  10          0.42         -4.40        34.73 o                         
  -1   6  10         98.49         45.18        31.47 o                         
   0   6  10          5.42          5.26        30.14 o                         
   1   6  10          4.98         12.69        31.70 o                         
   2   6  10       2645.43       2704.70       103.26 o                         
   3   6  10        930.27        913.77        59.64 o                         
   4   6  10         10.47         30.83        28.64 o                         
   5   6  10         83.98         74.07        44.75 o                         
  -4   7  10         70.74        108.85       124.75 o                         
  -3   7  10        281.95        328.25        50.98 o                         
  -2   7  10         95.93        104.87        39.25 o                         
  -1   7  10        866.79       1029.63        94.10 o                         
   0   7  10        198.37        304.50        46.09 o                         
   1   7  10        255.29        302.59        45.79 o                         
   2   7  10        587.93        622.21        57.98 o                         
   3   7  10        394.27        438.95        49.55 o                         
   4   7  10         62.60         54.93        32.48 o                         
   5   7  10          8.09         43.50        44.58 o                         
  -4   8  10         28.29         18.86       130.51 o                         
  -3   8  10        185.74        125.89        48.06 o                         
  -2   8  10         77.42         59.39        41.81 o                         
  -1   8  10        598.48        623.35        61.78 o                         
   0   8  10         15.41         41.12        37.22 o                         
   1   8  10       1249.17       1263.89        91.52 o                         
   2   8  10        345.76        370.29        50.00 o                         
   3   8  10          3.09        -52.08        70.99 o                         
   4   8  10        264.96        215.08        53.99 o                         
   5   8  10        108.97         60.69        39.03 o                         
  -3   9  10          8.88        -54.86        56.61 o                         
  -2   9  10        363.26        243.23        53.66 o                         
  -1   9  10         26.15         65.91        44.51 o                         
   0   9  10        494.49        449.25        58.20 o                         
   1   9  10        655.34        659.57        64.23 o                         
   2   9  10        248.45        243.55        93.48 o                         
   3   9  10          7.90         10.15        39.77 o                         
   4   9  10         49.65         42.19        66.86 o                         
   5   9  10        262.29        352.20        65.76 o                         
  -3  10  10         16.02         19.04        74.87 o                         
  -2  10  10         47.48         75.65        53.54 o                         
  -1  10  10         61.20         56.28        48.69 o                         
   0  10  10        327.66        413.59        73.14 o                         
   1  10  10         42.12          2.97        41.12 o                         
   2  10  10        124.96         -9.16        53.86 o                         
   3  10  10        307.74        329.15        56.20 o                         
   4  10  10        107.21        107.30        83.60 o                         
   5  10  10        359.14        313.56       104.56 o                         
  -2  11  10         94.04         61.97        58.89 o                         
  -1  11  10        158.19        169.24        67.43 o                         
   0  11  10        876.39       1062.62        86.50 o                         
   1  11  10         25.26         45.06        46.58 o                         
   2  11  10          1.20         17.09        44.71 o                         
   3  11  10        595.04        592.21        74.42 o                         
   4  11  10         21.36        -19.84        70.36 o                         
  -2  12  10          1.42        -61.51        67.46 o                         
  -1  12  10         48.45         14.02        56.52 o                         
   0  12  10         93.07         38.41        61.69 o                         
   1  12  10          0.66        -27.58        48.52 o                         
   2  12  10        668.84        544.37       152.76 o                         
   3  12  10          1.33        -59.17        59.17 o                         
   4  12  10        504.63        665.51        94.69 o                         
  -1  13  10        598.64        698.33       125.12 o                         
   0  13  10          0.16          1.19        54.82 o                         
   1  13  10          4.46        100.87        55.97 o                         
   2  13  10        368.48        217.11        74.51 o                         
   3  13  10          1.13         -9.08        65.46 o                         
  -2  -9  11         36.75        -40.03        65.37 o                         
  -1  -9  11          3.82        -63.38        64.58 o                         
   0  -9  11          0.27        -40.25        63.19 o                         
  -3  -8  11         68.79         51.67        69.30 o                         
  -2  -8  11        106.84        132.70        73.01 o                         
  -1  -8  11         80.02        180.70        71.72 o                         
   0  -8  11        122.05        146.31       114.12 o                         
   1  -8  11         28.89        -28.67        51.47 o                         
  -3  -7  11        368.02        213.87        69.11 o                         
  -2  -7  11         18.44        -53.65        53.65 o                         
  -1  -7  11         23.38         38.80        60.55 o                         
   0  -7  11          1.04         34.17        46.30 o                         
   1  -7  11         34.64         72.55        53.42 o                         
   2  -7  11        378.53        341.44       158.82 o                         
  -4  -6  11          2.29        -49.54        49.54 o                         
  -3  -6  11        490.89        523.65        82.37 o                         
  -2  -6  11        249.05        306.89        73.53 o                         
  -1  -6  11         19.54        -39.66        41.03 o                         
   0  -6  11        160.82        176.97        66.11 o                         
   1  -6  11         23.08         21.68        61.07 o                         
   2  -6  11         44.46        -45.99        45.99 o                         
   3  -6  11          4.43         21.56        53.07 o                         
  -4  -5  11        268.78        271.90        57.17 o                         
  -3  -5  11         54.29         13.22        52.11 o                         
  -2  -5  11         16.40          9.17        42.56 o                         
  -1  -5  11          2.56        -39.17        39.17 o                         
   0  -5  11        365.04        247.08        61.68 o                         
   1  -5  11        207.56        166.00        49.43 o                         
   2  -5  11        450.01        428.33        64.50 o                         
   3  -5  11        375.15        487.40       210.41 o                         
  -4  -4  11        234.38        159.68        47.10 o                         
  -3  -4  11        247.12        268.40        46.01 o                         
  -2  -4  11          6.21         41.46        39.79 o                         
  -1  -4  11        180.69        200.52        45.73 o                         
   0  -4  11         36.44         11.69        39.24 o                         
   1  -4  11        493.73        599.43        84.37 o                         
   2  -4  11        218.99        130.23        63.55 o                         
   3  -4  11         28.21         77.24        49.03 o                         
   4  -4  11          8.50        -39.00        60.09 o                         
  -5  -3  11        778.93        889.28       119.03 o                         
  -4  -3  11        134.59        190.16        46.79 o                         
  -3  -3  11         10.90         37.66        32.67 o                         
  -2  -3  11         42.18         58.83        39.09 o                         
  -1  -3  11         34.07         -3.23        36.55 o                         
   0  -3  11        174.44        186.82        52.44 o                         
   1  -3  11        691.40        688.99        64.37 o                         
   2  -3  11        569.88        659.58        84.08 o                         
   3  -3  11        389.56        388.19        58.73 o                         
   4  -3  11         26.38         38.61        48.73 o                         
  -5  -2  11        101.05        -30.75        53.87 o                         
  -4  -2  11        102.49        161.03        38.28 o                         
  -3  -2  11         30.04          7.83        30.14 o                         
  -2  -2  11         52.16         26.67        28.17 o                         
  -1  -2  11         15.30         -7.72        34.11 o                         
   0  -2  11       1150.42       1128.66        96.56 o                         
   1  -2  11        798.21        837.43        67.20 o                         
   2  -2  11          5.91        -17.92        37.92 o                         
   3  -2  11         15.51         80.24        43.11 o                         
   4  -2  11        106.71         72.72        49.54 o                         
  -5  -1  11        234.70        273.26        72.15 o                         
  -4  -1  11        311.03        334.58        42.69 o                         
  -3  -1  11         26.09         -1.12        28.94 o                         
  -2  -1  11          3.91          9.23        25.62 o                         
  -1  -1  11         39.79          6.16        31.99 o                         
   0  -1  11         56.92         11.15        36.29 o                         
   1  -1  11        546.48        612.44        57.89 o                         
   2  -1  11       1402.18       1598.88        83.66 o                         
   3  -1  11        123.59         77.34        41.47 o                         
   4  -1  11         42.98         81.59        46.32 o                         
  -5   0  11         25.53         45.63       128.38 o                         
  -4   0  11        106.20        119.26        38.87 o                         
  -3   0  11         99.61         73.88        29.29 o                         
  -2   0  11        224.42        294.40        47.69 o                         
  -1   0  11       1460.30       1462.55        59.06 o                         
   0   0  11       2371.07       2433.17        97.89 o                         
   1   0  11         29.41         68.83        35.15 o                         
   2   0  11        121.29         69.06        37.20 o                         
   3   0  11          9.79         -3.69        34.51 o                         
   4   0  11        145.01        134.12        47.59 o                         
   5   0  11        466.73        338.41        80.04 o                         
  -5   1  11         97.87        141.84        67.22 o                         
  -4   1  11          2.35         -4.94        51.16 o                         
  -3   1  11          7.29        -11.98        27.24 o                         
  -2   1  11        119.63        128.12        27.74 o                         
  -1   1  11         38.08         33.93        23.48 o                         
   0   1  11        701.73        801.86        57.90 o                         
   1   1  11       3753.59       3657.92       196.23 o                         
   2   1  11          2.39         19.54        31.31 o                         
   3   1  11        410.08        340.42        47.62 o                         
   4   1  11         13.55         -5.18        38.08 o                         
   5   1  11         29.14        -20.95        97.56 o                         
  -5   2  11         46.63         45.92        64.95 o                         
  -4   2  11        106.14        104.05        56.22 o                         
  -3   2  11         28.87         47.14        34.89 o                         
  -2   2  11       1317.05       1382.36       117.62 o                         
  -1   2  11       1633.99       1604.31        61.06 o                         
   0   2  11        644.98        617.55        44.58 o                         
   1   2  11        134.89        144.06        37.34 o                         
   2   2  11         36.92         15.21        31.84 o                         
   3   2  11          7.53        -31.35        31.35 o                         
   4   2  11        876.19        889.76        71.95 o                         
   5   2  11        255.52        230.06       123.26 o                         
  -5   3  11          1.65        -26.51        65.78 o                         
  -4   3  11         13.89         93.34        56.83 o                         
  -3   3  11        196.73        307.76        46.11 o                         
  -2   3  11        667.90        661.05        55.37 o                         
  -1   3  11        200.32        192.76        35.38 o                         
   0   3  11       2870.49       2771.02        87.35 o                         
   1   3  11          7.39         36.37        29.17 o                         
   2   3  11        152.67        128.55        35.72 o                         
   3   3  11         14.22         -3.10        32.93 o                         
   4   3  11        119.60         69.32        40.33 o                         
   5   3  11        450.08        447.95        62.64 o                         
  -4   4  11          6.53          6.44        56.95 o                         
  -3   4  11        478.60        430.51        52.85 o                         
  -2   4  11        817.43        781.70        59.54 o                         
  -1   4  11       2302.51       2121.99        88.17 o                         
   0   4  11        124.44         92.81        35.45 o                         
   1   4  11        147.64        168.65        33.18 o                         
   2   4  11        153.64        138.93        57.12 o                         
   3   4  11        853.55        921.38        78.10 o                         
   4   4  11        662.48        638.29        61.93 o                         
   5   4  11        103.37         91.96        48.57 o                         
  -4   5  11        239.87        220.38        73.01 o                         
  -3   5  11        706.00        710.09        74.90 o                         
  -2   5  11        260.07        222.63        42.50 o                         
  -1   5  11       1125.49       1100.19        69.50 o                         
   0   5  11        490.93        442.38        48.95 o                         
   1   5  11          8.79        -34.56        37.94 o                         
   2   5  11          0.22          3.79        29.23 o                         
   3   5  11        423.87        453.92        51.91 o                         
   4   5  11        713.99        731.83        67.52 o                         
   5   5  11          4.96         41.05        45.70 o                         
  -4   6  11         68.27         53.38       106.49 o                         
  -3   6  11         21.94         66.60        42.07 o                         
  -2   6  11       1317.67       1182.43        78.92 o                         
  -1   6  11        674.41        845.32        64.12 o                         
   0   6  11         94.12        107.45        38.56 o                         
   1   6  11          1.54        -29.53        29.53 o                         
   2   6  11        572.86        656.32        58.26 o                         
   3   6  11          5.13        -18.82        33.77 o                         
   4   6  11         67.45        111.01        51.48 o                         
   5   6  11        495.80        494.27        64.48 o                         
  -4   7  11        340.21        225.49       119.22 o                         
  -3   7  11          8.04         28.53        44.18 o                         
  -2   7  11          6.61         -6.77        37.87 o                         
  -1   7  11         92.63         72.75        39.19 o                         
   0   7  11        828.35        774.43        65.81 o                         
   1   7  11         37.52         42.65        39.40 o                         
   2   7  11       1518.96       1616.43       116.70 o                         
   3   7  11        665.56        656.10        59.11 o                         
   4   7  11          0.08        -50.96        50.96 o                         
   5   7  11        120.79         98.18        56.40 o                         
  -3   8  11        793.99        756.90       135.79 o                         
  -2   8  11        137.68        136.57        47.05 o                         
  -1   8  11         44.62         88.15        44.64 o                         
   0   8  11         47.62         33.40        40.14 o                         
   1   8  11         37.40         59.98        42.09 o                         
   2   8  11         43.86         95.59        63.94 o                         
   3   8  11         42.20        -15.27        38.18 o                         
   4   8  11        615.29        663.22        66.39 o                         
   5   8  11        145.07        115.05       126.02 o                         
  -3   9  11        102.55         94.78        63.55 o                         
  -2   9  11         76.13         23.58        48.69 o                         
  -1   9  11        214.30        230.96        53.56 o                         
   0   9  11          1.20        -40.58        40.58 o                         
   1   9  11       1167.48       1354.11        93.64 o                         
   2   9  11        189.43        182.66        50.51 o                         
   3   9  11         58.24         37.93        44.52 o                         
   4   9  11        355.99        326.90        90.28 o                         
  -2  10  11          2.96         46.80        55.66 o                         
  -1  10  11         48.66         49.01        50.48 o                         
   0  10  11         40.90         73.86        47.94 o                         
   1  10  11        465.76        426.39        61.97 o                         
   2  10  11          0.46        -12.51        45.44 o                         
   3  10  11        827.30        903.86        81.72 o                         
   4  10  11         17.76        -15.60        48.09 o                         
  -2  11  11         94.18        109.81        61.56 o                         
  -1  11  11         97.39         47.43        57.02 o                         
   0  11  11        450.94        474.21        76.29 o                         
   1  11  11         17.76        -31.49        47.83 o                         
   2  11  11        172.38        173.24        85.71 o                         
   3  11  11        703.52        687.77       155.19 o                         
   4  11  11          3.38         12.54        83.75 o                         
  -1  12  11          5.46        112.15        62.35 o                         
   0  12  11        459.72        482.29        73.15 o                         
   1  12  11         74.72        -54.90       112.53 o                         
   2  12  11        202.03        144.69        61.54 o                         
   3  12  11         78.11         50.88        65.97 o                         
   0  13  11          3.14         74.25        62.26 o                         
   1  13  11         76.72         53.53        61.29 o                         
   2  13  11        443.37        512.61       199.78 o                         
  -1  -8  12        290.64        348.61        81.36 o                         
  -2  -7  12        322.79        137.34       109.66 o                         
  -1  -7  12        479.16        514.08        88.78 o                         
   0  -7  12        112.41        102.08        78.86 o                         
   1  -7  12         22.97        -50.44        50.44 o                         
  -3  -6  12         13.94         39.97        63.34 o                         
  -2  -6  12         33.91          6.01        57.61 o                         
  -1  -6  12         30.89         77.15        54.28 o                         
   0  -6  12         92.67         67.48        98.41 o                         
   1  -6  12          6.46         15.30        67.42 o                         
   2  -6  12         34.45        -52.14        52.84 o                         
  -3  -5  12        470.75        430.94        77.94 o                         
  -2  -5  12        812.48        824.02        82.26 o                         
  -1  -5  12        108.16        142.57        50.05 o                         
   0  -5  12          1.10         -2.64        44.05 o                         
   1  -5  12          1.03         72.54        66.87 o                         
   2  -5  12         23.64        -20.83        53.19 o                         
  -4  -4  12         76.37        161.37        62.16 o                         
  -3  -4  12         36.98         55.11        50.79 o                         
  -2  -4  12         82.40         75.40        45.74 o                         
  -1  -4  12        686.36        621.21       131.19 o                         
   0  -4  12          5.59         60.87        44.84 o                         
   1  -4  12        340.74        448.48        72.45 o                         
   2  -4  12        290.40        318.45        62.25 o                         
   3  -4  12         31.46         65.96        53.94 o                         
  -4  -3  12        124.96        145.15        48.16 o                         
  -3  -3  12       1007.60       1135.22        80.71 o                         
  -2  -3  12        205.16        265.92        71.09 o                         
  -1  -3  12          2.33         13.91        41.16 o                         
   0  -3  12         57.14         57.50        67.56 o                         
   1  -3  12         10.23         75.01        50.54 o                         
   2  -3  12        115.70        112.48        50.51 o                         
   3  -3  12        538.58        506.39        69.61 o                         
  -4  -2  12        795.37        826.63        61.30 o                         
  -3  -2  12          2.21         -9.40        40.25 o                         
  -2  -2  12        703.40        759.26        65.85 o                         
  -1  -2  12         19.84          6.68        37.94 o                         
   0  -2  12        351.09        385.36        71.47 o                         
   1  -2  12        392.86        503.97        60.35 o                         
   2  -2  12        149.52        133.93        49.19 o                         
   3  -2  12        501.48        478.17        63.71 o                         
   4  -2  12         19.52         13.04        67.30 o                         
  -4  -1  12        568.12        682.00        62.82 o                         
  -3  -1  12        334.36        350.88        40.61 o                         
  -2  -1  12        180.24        182.07        43.59 o                         
  -1  -1  12        145.06        135.85        41.01 o                         
   0  -1  12         22.90         49.19        39.01 o                         
   1  -1  12          2.61         -4.90        37.21 o                         
   2  -1  12        678.44        769.53        70.55 o                         
   3  -1  12        475.47        489.95        61.12 o                         
   4  -1  12         39.26         16.03        48.96 o                         
  -4   0  12         29.97         53.54        45.08 o                         
  -3   0  12        246.40        239.25        37.64 o                         
  -2   0  12         15.34         -7.80        28.84 o                         
  -1   0  12        403.69        411.98        48.86 o                         
   0   0  12          7.58        -10.14        33.78 o                         
   1   0  12       1055.55       1163.80       101.18 o                         
   2   0  12       1226.27       1269.15       117.85 o                         
   3   0  12         52.13         51.89        42.19 o                         
   4   0  12         88.89         97.03        50.00 o                         
  -4   1  12        401.56        441.88        65.26 o                         
  -3   1  12        116.70        131.03        41.48 o                         
  -2   1  12          0.17          2.19        29.50 o                         
  -1   1  12        167.39        177.06        38.24 o                         
   0   1  12         11.13         -3.36        32.19 o                         
   1   1  12        210.35        151.13        44.26 o                         
   2   1  12         15.71        -20.53        35.26 o                         
   3   1  12        351.09        349.14        51.78 o                         
   4   1  12          6.99        -14.79        42.39 o                         
  -4   2  12         54.16         24.97        57.91 o                         
  -3   2  12         53.57         35.24        38.24 o                         
  -2   2  12          6.16         22.39        33.03 o                         
  -1   2  12          7.55         30.98        32.30 o                         
   0   2  12        567.67        569.28        53.41 o                         
   1   2  12       1981.70       2156.44       117.72 o                         
   2   2  12        866.97        771.78        65.76 o                         
   3   2  12          0.58         -8.17        37.05 o                         
   4   2  12          2.48        -12.17        42.04 o                         
  -4   3  12        233.05        174.03        73.52 o                         
  -3   3  12          9.59         -8.90        59.02 o                         
  -2   3  12        261.22        265.95        56.37 o                         
  -1   3  12          0.60          6.42        56.00 o                         
   0   3  12        272.97        200.46        44.91 o                         
   1   3  12          0.11         15.15        39.31 o                         
   2   3  12        794.25        763.95        63.45 o                         
   3   3  12        473.29        503.16        56.69 o                         
   4   3  12        163.11         53.11        43.70 o                         
   5   3  12        568.97        552.48        70.36 o                         
  -4   4  12          0.37         19.95        62.61 o                         
  -3   4  12         11.03         -8.77        38.90 o                         
  -2   4  12         43.61          5.42        35.54 o                         
  -1   4  12        371.45        345.46        44.79 o                         
   0   4  12       2099.30       2153.24       202.14 o                         
   1   4  12        425.81        570.85       214.45 o                         
   2   4  12         62.63         50.88        63.96 o                         
   3   4  12         26.11         26.48        38.44 o                         
   4   4  12         10.45         36.78        42.74 o                         
   5   4  12          8.72         62.89        51.04 o                         
  -4   5  12         49.08        100.95        68.84 o                         
  -3   5  12          6.68         41.13        42.26 o                         
  -2   5  12          3.02         11.49        63.02 o                         
  -1   5  12        263.55        284.90        45.07 o                         
   0   5  12       1267.86       1160.02        87.16 o                         
   1   5  12       1205.51       1231.66        74.02 o                         
   2   5  12        635.58        588.65        77.14 o                         
   3   5  12        486.67        523.86       103.73 o                         
   4   5  12        118.16        119.67        53.96 o                         
   5   5  12         27.75         12.64        50.86 o                         
  -4   6  12         30.14         34.65        85.66 o                         
  -3   6  12        172.07        181.57        55.81 o                         
  -2   6  12        358.49        350.72        53.04 o                         
  -1   6  12        576.57        677.59        63.10 o                         
   0   6  12       1017.44       1006.46        75.34 o                         
   1   6  12        301.48        250.72        45.87 o                         
   2   6  12          4.72         -3.25        47.99 o                         
   3   6  12        237.52        206.34       115.61 o                         
   4   6  12         46.06         74.01        63.57 o                         
  -3   7  12         29.06         53.76        47.93 o                         
  -2   7  12        557.99        500.68        60.40 o                         
  -1   7  12        210.20        207.28        48.66 o                         
   0   7  12        732.44        753.23        59.99 o                         
   1   7  12          3.83         -8.53        38.38 o                         
   2   7  12        442.14        368.96        52.99 o                         
   3   7  12         66.60         78.65        56.55 o                         
   4   7  12         18.15        -54.22        54.41 o                         
  -3   8  12         74.16        170.08        55.33 o                         
  -2   8  12         61.46         76.29        47.89 o                         
  -1   8  12        128.26         79.45        63.54 o                         
   0   8  12        294.03        203.88        57.23 o                         
   1   8  12        126.46        135.91        49.31 o                         
   2   8  12        149.95        167.18        51.17 o                         
   3   8  12          1.41        -31.94        41.64 o                         
   4   8  12        294.60        222.50        72.93 o                         
  -2   9  12        212.55         91.81        53.32 o                         
  -1   9  12         73.29        108.97        52.67 o                         
   0   9  12          7.55        -41.93        41.93 o                         
   1   9  12        316.31        311.23        58.70 o                         
   2   9  12         16.17        -71.67        79.70 o                         
   3   9  12         62.50         81.38        50.33 o                         
   4   9  12        634.10        731.47       100.05 o                         
  -2  10  12         26.02         26.37        57.65 o                         
  -1  10  12        413.32        421.93        80.42 o                         
   0  10  12          1.72         48.11        50.32 o                         
   1  10  12        271.87        239.41        60.52 o                         
   2  10  12         61.65         31.81        49.14 o                         
   3  10  12         76.50         79.65        84.52 o                         
   4  10  12         84.80        127.43        57.08 o                         
  -1  11  12        228.60         90.49       115.82 o                         
   0  11  12          3.33        -38.85        53.86 o                         
   1  11  12         28.70         58.76        54.92 o                         
   2  11  12        229.41        121.08        58.10 o                         
   3  11  12        405.34        512.04       108.06 o                         
   0  12  12         81.39        112.60        72.92 o                         
   1  12  12        156.61          1.50        78.50 o                         
   2  12  12          7.09         50.19        58.58 o                         
  -2  -6  13        103.73         95.78        72.27 o                         
  -1  -6  13         21.79         17.53        64.14 o                         
   0  -6  13         33.97         94.94        75.36 o                         
   1  -6  13        297.57        216.12        86.00 o                         
  -3  -5  13         34.36         47.08       105.43 o                         
  -2  -5  13        207.09        221.46        74.25 o                         
  -1  -5  13        570.58        627.18       109.85 o                         
   0  -5  13        178.50        209.79        58.39 o                         
   1  -5  13         83.46         78.86        56.22 o                         
  -3  -4  13         77.65        100.93        60.34 o                         
  -2  -4  13         62.16         85.41        49.50 o                         
  -1  -4  13         39.21         15.44        46.14 o                         
   0  -4  13         11.50         39.83        48.39 o                         
   1  -4  13         23.47         52.06        51.29 o                         
   2  -4  13         14.89         -2.08        54.39 o                         
  -3  -3  13         37.18        -25.28        45.58 o                         
  -2  -3  13        196.73        207.98        53.48 o                         
  -1  -3  13        756.53       1000.24        81.20 o                         
   0  -3  13        324.76        460.03        62.64 o                         
   1  -3  13          2.41         21.21        47.74 o                         
   2  -3  13          0.65        -57.88        57.88 o                         
   3  -3  13          4.13         -4.04        54.68 o                         
  -4  -2  13        439.28        444.51        61.75 o                         
  -3  -2  13        136.51        173.85        50.41 o                         
  -2  -2  13          1.07          3.15        42.28 o                         
  -1  -2  13          3.21        -40.69        41.04 o                         
   0  -2  13        100.80         86.42        92.56 o                         
   1  -2  13         24.11          4.80        46.11 o                         
   2  -2  13         90.11         66.47        60.26 o                         
   3  -2  13        416.50        508.45        66.78 o                         
  -4  -1  13          2.38         41.70        58.32 o                         
  -3  -1  13        166.82        150.64        46.95 o                         
  -2  -1  13        591.65        634.45        63.12 o                         
  -1  -1  13        418.75        417.25        55.70 o                         
   0  -1  13          0.05         18.10        40.36 o                         
   1  -1  13         15.60         30.48        45.22 o                         
   2  -1  13          3.90         77.39        47.08 o                         
   3  -1  13          6.47         21.21        47.84 o                         
  -4   0  13        150.19         40.07        45.91 o                         
  -3   0  13        225.28        252.36        50.75 o                         
  -2   0  13        169.22        148.00        51.73 o                         
  -1   0  13        234.45        184.88        45.18 o                         
   0   0  13        105.02         89.00        43.80 o                         
   1   0  13        259.37        227.30        50.05 o                         
   2   0  13        292.58        270.04        53.75 o                         
   3   0  13        182.20        241.64        54.73 o                         
   4   0  13        333.16        252.29        61.57 o                         
  -4   1  13          8.70        -24.82        92.25 o                         
  -3   1  13        681.65        581.04        59.97 o                         
  -2   1  13        762.84        782.40        85.36 o                         
  -1   1  13         10.28        -14.36        50.65 o                         
   0   1  13         15.50          8.76        48.74 o                         
   1   1  13        140.85        101.33        44.24 o                         
   2   1  13         95.68        116.34        45.10 o                         
   3   1  13         66.77         70.95        47.66 o                         
   4   1  13        191.16        160.06        54.01 o                         
  -4   2  13        278.46        275.86       116.25 o                         
  -3   2  13        187.17        218.26        51.35 o                         
  -2   2  13        108.92         88.55        39.63 o                         
  -1   2  13        150.39        134.54        56.01 o                         
   0   2  13        115.03         27.87        58.03 o                         
   1   2  13        432.82        489.62        56.61 o                         
   2   2  13        364.61        383.79        85.07 o                         
   3   2  13        816.47        771.21        70.91 o                         
   4   2  13         76.57         62.31        48.57 o                         
  -4   3  13        205.23        173.13        69.66 o                         
  -3   3  13        199.29        157.75        47.63 o                         
  -2   3  13        106.96        215.09        55.80 o                         
  -1   3  13         11.57          3.97        60.45 o                         
   0   3  13         58.20        101.05        82.26 o                         
   1   3  13        274.44        251.36       112.42 o                         
   2   3  13         42.23         66.37        41.75 o                         
   3   3  13        142.92        215.75        65.36 o                         
   4   3  13         52.02         44.48        47.34 o                         
  -3   4  13          4.15         17.69        66.07 o                         
  -2   4  13        138.70        218.30        47.83 o                         
  -1   4  13        281.73        209.93        41.08 o                         
   0   4  13          1.17         47.99        78.65 o                         
   1   4  13        128.71         87.50        50.30 o                         
   2   4  13        922.38        990.64        91.20 o                         
   3   4  13        654.01        795.61        90.83 o                         
   4   4  13         28.16         11.04        65.33 o                         
  -3   5  13        347.14        387.97        59.17 o                         
  -2   5  13         52.93         63.49        42.08 o                         
  -1   5  13        433.36        493.77        56.74 o                         
   0   5  13        488.51        507.87        59.89 o                         
   1   5  13          5.84         -7.75       114.14 o                         
   2   5  13         46.20         -0.59        51.14 o                         
   3   5  13          4.09        -68.78        88.85 o                         
   4   5  13         98.79         34.95        58.51 o                         
  -3   6  13          0.45        -13.60        47.99 o                         
  -2   6  13          8.18        -37.67        42.45 o                         
  -1   6  13          6.15         -1.66        41.08 o                         
   0   6  13        163.74        166.83        57.76 o                         
   1   6  13        601.16        527.72        75.41 o                         
   2   6  13        367.46        335.87        68.80 o                         
   3   6  13         12.23        -32.34        85.02 o                         
   4   6  13         15.30        -31.75        59.31 o                         
  -3   7  13          2.79         38.68        85.67 o                         
  -2   7  13        131.56        146.26        51.55 o                         
  -1   7  13          8.53        -42.07        42.07 o                         
   0   7  13        383.46        332.58        59.56 o                         
   1   7  13        152.85        195.62        58.02 o                         
   2   7  13         45.58        -17.73        65.47 o                         
   3   7  13        238.16        287.36        89.04 o                         
   4   7  13          7.53         55.70        67.08 o                         
  -2   8  13         80.09         78.94        52.45 o                         
  -1   8  13          9.91        -44.88        44.88 o                         
   0   8  13        759.85        838.52        78.85 o                         
   1   8  13        379.07        322.39        68.67 o                         
   2   8  13         45.23         15.53        68.39 o                         
   3   8  13          2.89        -42.46        55.58 o                         
   4   8  13          5.39         54.00        70.14 o                         
  -2   9  13         37.84         90.73        59.45 o                         
  -1   9  13         94.03         52.64        54.28 o                         
   0   9  13        410.43        345.30        56.43 o                         
   1   9  13          2.96        -48.54        48.54 o                         
   2   9  13        317.49        291.17        61.76 o                         
   3   9  13        207.57        126.77       116.25 o                         
  -1  10  13        123.66         82.11        59.82 o                         
   0  10  13         10.89         16.71        78.93 o                         
   1  10  13         23.34         13.31        53.24 o                         
   2  10  13        162.85        184.20        96.24 o                         
   3  10  13         53.20         78.50        57.89 o                         
   0  11  13         14.79        -38.07        59.46 o                         
   1  11  13          9.31         60.36        82.35 o                         
   2  11  13        101.10          8.97        56.67 o                         
  -2  -4  14         86.98         94.76        56.51 o                         
  -1  -4  14         70.81         74.68        53.43 o                         
   0  -4  14        216.52        135.43        56.54 o                         
   1  -4  14          2.48          4.63        54.58 o                         
  -2  -3  14          1.64        -35.18        49.50 o                         
  -1  -3  14        236.84        241.65        57.30 o                         
   0  -3  14        651.39        700.51        77.03 o                         
   1  -3  14        144.33        116.19        76.81 o                         
   2  -3  14         97.76         83.10        58.95 o                         
  -3  -2  14          1.37         69.16        52.75 o                         
  -2  -2  14        260.33        168.18        53.51 o                         
  -1  -2  14        231.35        224.21        55.25 o                         
   0  -2  14          9.94          2.09        47.15 o                         
   1  -2  14        129.98        156.78        54.37 o                         
   2  -2  14          2.73         31.60        52.66 o                         
  -3  -1  14         43.67         18.38        72.06 o                         
  -2  -1  14          8.69        -55.84        55.84 o                         
  -1  -1  14        451.64        443.70        60.41 o                         
   0  -1  14        300.67        255.68        55.48 o                         
   1  -1  14        487.31        448.06        64.39 o                         
   2  -1  14          0.04         43.85        51.65 o                         
  -3   0  14        158.94        139.15        71.84 o                         
  -2   0  14        647.94        868.95       107.98 o                         
  -1   0  14        147.07        175.54        96.05 o                         
   0   0  14         14.13         -2.34        42.52 o                         
   1   0  14          9.37         23.33        46.13 o                         
   2   0  14         30.26         29.74        50.77 o                         
   3   0  14         16.32         -4.63        55.50 o                         
  -3   1  14          2.69        -46.84        56.19 o                         
  -2   1  14         78.95         49.54        56.81 o                         
  -1   1  14        323.69        441.61       109.04 o                         
   0   1  14        575.47        607.98        87.98 o                         
   1   1  14          4.06          2.85        42.28 o                         
   2   1  14        118.25         92.10        65.97 o                         
   3   1  14         50.59         99.89        66.12 o                         
  -3   2  14        386.49        535.39        64.18 o                         
  -2   2  14        189.62        191.07        63.60 o                         
  -1   2  14        145.40         43.41       140.29 o                         
   0   2  14          3.66         54.20        54.81 o                         
   1   2  14         31.30        -29.36        50.64 o                         
   2   2  14          8.03         39.79        58.26 o                         
   3   2  14        335.45        338.81        59.43 o                         
  -3   3  14         49.02         67.07        46.79 o                         
  -2   3  14        233.45        268.72        68.57 o                         
  -1   3  14        535.04        498.36       129.87 o                         
   0   3  14          1.40         66.90        53.58 o                         
   1   3  14          0.45         13.06        58.45 o                         
   2   3  14         29.52         26.50        55.85 o                         
   3   3  14        146.48         58.79        88.00 o                         
  -3   4  14        138.04        163.41        75.88 o                         
  -2   4  14        242.59        226.51        51.99 o                         
  -1   4  14         39.50        -38.82        75.67 o                         
   0   4  14        172.39        235.31        64.03 o                         
   1   4  14         26.46        -11.75        51.21 o                         
   2   4  14        447.34        385.09        71.79 o                         
   3   4  14        313.38        404.64        81.13 o                         
  -3   5  14        266.05        215.16        63.29 o                         
  -2   5  14         37.26        181.94        50.19 o                         
  -1   5  14         29.34         33.07        44.73 o                         
   0   5  14        125.43         76.81        56.45 o                         
   1   5  14         83.65         37.22        50.43 o                         
   2   5  14        329.21        288.07        68.33 o                         
   3   5  14         46.72         61.32        60.61 o                         
  -2   6  14         60.27          3.44        46.74 o                         
  -1   6  14          1.82        -22.55        45.65 o                         
   0   6  14         12.26         11.43        56.89 o                         
   1   6  14          9.53         29.34        53.71 o                         
   2   6  14         17.14        104.14        62.76 o                         
   3   6  14        299.82        118.79        67.39 o                         
  -2   7  14          4.09         -7.87        48.80 o                         
  -1   7  14        138.88        191.32        57.44 o                         
   0   7  14         25.40         29.18        48.73 o                         
   1   7  14        809.89        770.12        93.94 o                         
   2   7  14        181.03        209.12        72.86 o                         
   3   7  14         56.14         -4.52        64.28 o                         
  -1   8  14          0.90         79.51        55.71 o                         
   0   8  14         59.24         25.69        51.86 o                         
   1   8  14         21.59         79.13        62.20 o                         
   2   8  14        139.65        113.73        67.89 o                         
   3   8  14        376.09        491.67       204.03 o                         
  -1   9  14         11.30        111.13        61.20 o                         
   0   9  14        240.11        274.46        72.26 o                         
   1   9  14         49.19          5.88        54.69 o                         
   2   9  14         33.56        112.35        71.42 o                         
   1  10  14        159.64        198.85        64.98 o                         
  -1  -2  15         54.06        147.68        57.54 o                         
   0  -2  15        182.57        259.26        67.42 o                         
   1  -2  15        191.47        181.69        61.54 o                         
  -2  -1  15         78.51         32.41        64.37 o                         
  -1  -1  15         67.36         49.47        67.04 o                         
   0  -1  15         83.42         92.26        55.45 o                         
   1  -1  15        336.10        270.52        63.29 o                         
  -2   0  15         26.55         35.38        64.15 o                         
  -1   0  15         71.20        133.11        69.71 o                         
   0   0  15        391.64        371.24        78.14 o                         
   1   0  15        111.36        221.94        57.92 o                         
   2   0  15         20.81         77.55        57.12 o                         
  -2   1  15        154.52        129.62        66.38 o                         
  -1   1  15          1.56        -24.35        56.29 o                         
   0   1  15        259.86        295.96        71.94 o                         
   1   1  15        111.25        131.08        63.86 o                         
   2   1  15         35.34        -36.19        53.73 o                         
  -2   2  15         63.09         12.36        61.62 o                         
  -1   2  15        471.19        426.52        88.64 o                         
   0   2  15        269.88        157.90       120.07 o                         
   1   2  15         32.68        102.05        93.10 o                         
   2   2  15         10.99        -54.02        54.02 o                         
  -2   3  15          3.16         52.80        60.40 o                         
  -1   3  15         48.68         24.42        63.07 o                         
   0   3  15         17.24         44.48        58.31 o                         
   1   3  15        372.76        335.65       105.43 o                         
   2   3  15         53.17        147.97        64.03 o                         
  -2   4  15        412.61        273.41        74.46 o                         
  -1   4  15        475.43        442.98        85.02 o                         
   0   4  15          5.54         77.22        60.27 o                         
   1   4  15         25.66         39.93        59.06 o                         
   2   4  15         46.91        -39.46        57.86 o                         
  -2   5  15         63.59         79.20        69.30 o                         
  -1   5  15         14.42         30.77        64.21 o                         
   0   5  15        208.37        111.66        64.12 o                         
   1   5  15         36.28         52.22        58.53 o                         
   2   5  15         17.20         30.36        60.12 o                         
  -1   6  15        103.73        107.40        65.61 o                         
   0   6  15         12.27         42.98        80.77 o                         
   1   6  15         14.31         13.09        58.08 o                         
   2   6  15         33.35         -7.48       103.30 o                         
  -1   7  15        412.60        269.87        62.87 o                         
   0   7  15         67.64        -57.18        57.18 o                         
   1   7  15         64.59        103.71        72.91 o                         
   2   7  15          2.83        -34.37        64.67 o                         
   0   8  15        221.75         36.92       135.19 o                         
   1   8  15        121.96        121.25        73.34 o                         
   0   2  16        188.62        164.70        75.00 o                         
   0   3  16         41.80         81.21        67.18 o                         
   0   4  16        303.36        318.55        78.60 o                         
                                                                                
